# Supplementary material for: Nutritional stress-induced regulation of microtubule organization and mRNP transport by HDAC1 controlled α-tubulin acetylation
Source: Commun Biol. 2023 Jul 25;6:776. doi: 10.1038/s42003-023-05138-w (PMC10368696; doi:10.1038/s42003-023-05138-w)
Supplement: Supplementary file 3 — Supplementary Data 1 [file 42003_2023_5138_MOESM3_ESM.xlsx]

## Sheet: Figure 1c
Source data for Figure 1c
Fed 1		Fed 2		Fed 3		Fed 4		Fed 5		Fed 6		Fed 7		Fed 8		Fed 9		Fed 10		Fed 11		Fed 12		Fed 13		Fed 14		Fed 15		Fed 16		Fed 17		Fed 18		Fed 19		Fed 20		Fed 21		Fed 22		Fed 23		Fed 24		Fed 25
X	Y	X	Y	X	Y	X	Y	X	Y	X	Y	X	Y	X	Y	X	Y	X	Y	X	Y	X	Y	X	Y	X	Y	X	Y	X	Y	X	Y	X	Y	X	Y	X	Y	X	Y	X	Y	X	Y	X	Y	X	Y
0	1204.91	0	867.768	0	613.275	0	893.1	0	610.763	0	1005.9	0	734.896	0	782.01	0	905.25	0	882.51	0	553.19	0	676.06	0	796.763	0	841.171	0	1297.48	0	1571.83	0	795.036	0	1038.33	0	1495.72	0	371.867	0	757.54	0	981.143	0	870.964	0	665.107	0	223.781
0.0563	1205.34	0.0444	859.732	0.0444	628.862	0.0444	898.612	0.0444	615.2	0.0444	1024	0.0629	729.938	0.0629	783.792	0.0629	901.067	0.0629	877.548	0.0649	557.03	0.0649	680.82	0.0563	798.803	0.0563	844.447	0.0759	1307.52	0.0759	1566.71	0.0759	809.464	0.0759	1050.36	0.0563	1519.25	0.0444	372.083	0.0629	749.21	0.0563	978.732	0.0563	880.071	0.0563	676.304	0.0444	221.844
0.1126	1208.07	0.0887	854.602	0.0887	650.213	0.0887	899.037	0.0887	615.925	0.0887	1042.3	0.1258	728.292	0.1258	785.781	0.1258	897.731	0.1258	872.462	0.1297	560.34	0.1297	682.64	0.1126	803.118	0.1126	850.461	0.1519	1310.74	0.1519	1558.38	0.1519	819.94	0.1519	1059.99	0.1126	1540.42	0.0887	372.133	0.1258	745.37	0.1126	976.893	0.1126	890.982	0.1126	689.679	0.0887	220.516
0.169	1213.89	0.1331	852.324	0.1331	673.025	0.1331	893.9	0.1331	612.737	0.1331	1059.34	0.1887	730.198	0.1887	789.333	0.1887	895.337	0.1887	868.375	0.1946	563.22	0.1946	680.58	0.169	810.526	0.169	858.816	0.2278	1309.02	0.2278	1551.32	0.2278	824.762	0.2278	1065.12	0.169	1554.43	0.1331	372.633	0.1887	747.26	0.169	976.875	0.169	900.143	0.169	701.071	0.1331	220.531
0.2253	1223.26	0.1774	851.25	0.1774	693.975	0.1774	884.463	0.1774	607.713	0.1774	1072.62	0.2516	735.25	0.2516	793.656	0.2516	891.471	0.2516	867.067	0.2595	564.97	0.2595	675.55	0.2253	820.908	0.2253	869.184	0.3038	1304.18	0.3038	1549.43	0.3038	827.369	0.3038	1069.21	0.2253	1561.2	0.1774	373.317	0.2516	755.05	0.2253	982.339	0.2253	903.679	0.2253	710.286	0.1774	222.156
0.2816	1235.74	0.2218	849.963	0.2218	711.112	0.2218	871.888	0.2218	602.325	0.2218	1083.5	0.3145	741.896	0.3145	796.812	0.3145	884.933	0.3145	868.942	0.3244	565.17	0.3244	669.67	0.2816	833.447	0.2816	879.737	0.3797	1300.33	0.3797	1551.25	0.3797	833.25	0.3797	1072.93	0.2816	1567.62	0.2218	374.417	0.3145	766.18	0.2816	995.875	0.2816	901.464	0.2816	719.107	0.2218	224.703
0.3379	1249.32	0.2661	847.028	0.2661	723.963	0.2661	857.225	0.2661	598.025	0.2661	1090.53	0.3774	752.167	0.3774	796.688	0.3774	876.423	0.3774	875.154	0.3892	564.98	0.3892	663.67	0.3379	845.25	0.3379	887.329	0.4557	1300.98	0.4557	1552.55	0.4557	844.798	0.4557	1072.79	0.3379	1578.24	0.2661	376.15	0.3774	777.95	0.3379	1009.98	0.3379	896.232	0.3379	727.375	0.2661	227.031
0.3942	1261.6	0.3105	841.833	0.3105	732.825	0.3105	840.888	0.3105	596.175	0.3105	1096.22	0.4403	765.427	0.4403	793.365	0.4403	867.279	0.4403	884.019	0.4541	564.48	0.4541	658.08	0.3942	853.118	0.3942	889.658	0.5316	1308.75	0.5316	1552.12	0.5316	858.798	0.5316	1065.42	0.3942	1594.52	0.3105	378.9	0.4403	790.39	0.3942	1020.32	0.3942	893.839	0.3942	736.089	0.3105	228.984
0.4506	1271.68	0.3548	833.676	0.3548	737.737	0.3548	823.688	0.3548	595.938	0.3548	1103.97	0.5032	780.135	0.5032	787.75	0.5032	858.962	0.5032	892.981	0.519	563.22	0.519	655	0.4506	856.079	0.4506	887.039	0.6075	1322.15	0.6075	1558.24	0.6075	871.571	0.6075	1052.39	0.4506	1614.61	0.3548	383.3	0.5032	806.8	0.4506	1025.48	0.4506	894.071	0.4506	744.232	0.3548	230.5
0.5069	1281.66	0.3992	823.102	0.3992	738.537	0.3992	807.562	0.3992	596.938	0.3992	1117.44	0.5661	794.417	0.5661	782.062	0.5661	851.827	0.5661	900.721	0.5838	562.28	0.5838	655.18	0.5069	852.776	0.5069	881.579	0.6835	1332.31	0.6835	1576.01	0.6835	879.798	0.6835	1038.37	0.5069	1634.99	0.3992	387.917	0.5661	830.19	0.5069	1025.34	0.5069	895.75	0.5069	751.268	0.3992	231.531
0.5632	1293.91	0.4436	810.602	0.4436	735.938	0.4436	794	0.4436	598.275	0.4436	1136.84	0.629	805.938	0.629	777.906	0.629	844.615	0.629	906.971	0.6487	562.69	0.6487	657.3	0.5632	846.711	0.5632	875.592	0.7594	1337.49	0.7594	1599.4	0.7594	885.75	0.7594	1030.42	0.5632	1652.83	0.4436	392.2	0.629	859.27	0.5632	1022.21	0.5632	897.036	0.5632	759.25	0.4436	232.094
0.6195	1310.14	0.4879	798.13	0.4879	731.263	0.4879	784.575	0.4879	600.287	0.4879	1163.36	0.6919	815.708	0.6919	776.021	0.6919	837.202	0.6919	912.817	0.7136	564.2	0.7136	660.86	0.6195	840.197	0.6195	870.171	0.8354	1338.19	0.8354	1622.17	0.8354	893.845	0.8354	1031.11	0.6195	1664.12	0.4879	395.775	0.6919	888.54	0.6195	1017.86	0.6195	895.964	0.6195	774.875	0.4879	232.969
0.6758	1331.39	0.5323	786.796	0.5323	726.625	0.5323	779.95	0.5323	602.412	0.5323	1195.83	0.7548	824.521	0.7548	778.823	0.7548	830.221	0.7548	920.288	0.7785	567.68	0.7785	666.28	0.6758	836.974	0.6758	865.776	0.9113	1333.33	0.9113	1636.44	0.9113	911.167	0.9113	1037.56	0.6758	1664.82	0.5323	398.575	0.7548	911.53	0.6758	1012.05	0.6758	891.911	0.6758	802.446	0.5323	233.875
0.7322	1350.63	0.5766	774.259	0.5766	722.275	0.5766	779.463	0.5766	605.463	0.5766	1230.29	0.8177	832.292	0.8177	786.25	0.8177	823.163	0.8177	926.452	0.8433	573.92	0.8433	674.7	0.7322	836.711	0.7322	864.592	0.9873	1329.07	0.9873	1639.3	0.9873	938.94	0.9873	1045.87	0.7322	1656.42	0.5766	401.442	0.8177	925.39	0.7322	1002.07	0.7322	886.196	0.7322	840.286	0.5766	234.594
0.7885	1366.85	0.621	759.324	0.621	718.55	0.621	781.588	0.621	609.787	0.621	1263.89	0.8806	840.219	0.8806	797.208	0.8806	815.798	0.8806	929.923	0.9082	583.52	0.9082	683.87	0.7885	838.934	0.7885	867.237	1.0632	1332.68	1.0632	1632.57	1.0632	969.845	1.0632	1052.7	0.7885	1640.93	0.621	405.358	0.8806	929.7	0.7885	988.893	0.7885	881.821	0.7885	884.821	0.621	235.625
0.8448	1382.3	0.6653	741.556	0.6653	716.062	0.6653	786.475	0.6653	615.088	0.6653	1296.54	0.9435	848.479	0.9435	808.271	0.9435	807.279	0.9435	931.538	0.9731	596.08	0.9731	691.63	0.8448	844.553	0.8448	872.763	1.1391	1341.19	1.1391	1620.56	1.1391	999.393	1.1391	1056.45	0.8448	1621.64	0.6653	411.092	0.9435	925.25	0.8448	983.411	0.8448	881.125	0.8448	928.036	0.6653	236.641
0.9011	1402.17	0.7097	721.407	0.7097	714.987	0.7097	794.838	0.7097	621.037	0.7097	1330.29	1.0064	855.396	1.0064	817.833	1.0064	797.712	1.0064	934.904	1.0379	608.2	1.0379	697.36	0.9011	854.171	0.9011	880.105	1.2151	1346.01	1.2151	1611.7	1.2151	1026.07	1.2151	1058.38	0.9011	1604.56	0.7097	418.675	1.0064	915.74	0.9011	985.071	0.9011	879.661	0.9011	959.393	0.7097	238.141
0.9575	1428.63	0.7541	699.694	0.7541	715.725	0.7541	809.037	0.7541	628.575	0.7541	1365.33	1.0693	861.427	1.0693	824.594	1.0693	788.788	1.0693	942.202	1.1028	616.3	1.1028	700.73	0.9575	866.526	0.9575	888.737	1.291	1344.81	1.291	1613.95	1.291	1048.62	1.291	1058.64	0.9575	1590.43	0.7541	428.392	1.0693	905.24	0.9575	988.321	0.9575	874.625	0.9575	974	0.7541	240.266
1.0138	1455.72	0.7984	678.268	0.7984	715.888	0.7984	827.888	0.7984	637.55	0.7984	1397.7	1.1322	868.812	1.1322	830.406	1.1322	781.154	1.1322	950.519	1.1677	619.14	1.1677	701.93	1.0138	878.855	1.0138	895.921	1.367	1347.36	1.367	1624.9	1.367	1071.71	1.367	1056.87	1.0138	1580.92	0.7984	439.925	1.1322	897.91	1.0138	992.304	1.0138	869.625	1.0138	977.268	0.7984	243.516
1.0701	1476.99	0.8428	659.278	0.8428	715.987	0.8428	850.487	0.8428	647.275	0.8428	1421.05	1.1951	876.375	1.1951	837.74	1.1951	775.231	1.1951	957	1.2325	619.88	1.2325	700.84	1.0701	886.737	1.0701	900.026	1.4429	1355.48	1.4429	1635.48	1.4429	1093.18	1.4429	1053.81	1.0701	1577.69	0.8428	453.208	1.1951	899.16	1.0701	996.946	1.0701	861.5	1.0701	976.839	0.8428	248.578
1.1264	1487.32	0.8871	646.028	0.8871	715.987	0.8871	875.2	0.8871	655.963	0.8871	1431.1	1.258	882.792	1.258	847.865	1.258	770.558	1.258	959.019	1.2974	622.82	1.2974	696.84	1.1264	887.579	1.1264	900.487	1.5189	1368.42	1.5189	1640.67	1.5189	1111.92	1.5189	1048.55	1.1264	1581.85	0.8871	467.175	1.258	910.71	1.1264	1008.93	1.1264	849.875	1.1264	975.714	0.8871	254.188
1.1827	1486.93	0.9315	636.982	0.9315	717.713	0.9315	899.675	0.9315	664.15	0.9315	1425.44	1.3209	888.01	1.3209	860.49	1.3209	765.183	1.3209	956.394	1.3623	629.77	1.3623	690.49	1.1827	882.408	1.1827	898.145	1.5948	1387.48	1.5948	1641.25	1.5948	1130.55	1.5948	1042.56	1.1827	1592.75	0.9315	480.833	1.3209	929.85	1.1827	1028.82	1.1827	836.089	1.1827	980.661	0.9315	260.047
1.2391	1481.3	0.9758	628.861	0.9758	720.875	0.9758	920.225	0.9758	671.263	0.9758	1405.51	1.3838	891.698	1.3838	874.573	1.3838	758.471	1.3838	949.192	1.4272	638.28	1.4272	682.59	1.2391	873.842	1.2391	891.368	1.6707	1410.48	1.6707	1640.3	1.6707	1146.96	1.6707	1037.8	1.2391	1608.24	0.9758	494.208	1.3838	952.72	1.2391	1050.05	1.2391	824.232	1.2391	1000.21	0.9758	265.906
1.2954	1476.38	1.0202	621.259	1.0202	724.8	1.0202	933.688	1.0202	676.537	1.0202	1373.95	1.4467	898.188	1.4467	888.76	1.4467	751.904	1.4467	938.24	1.492	644.34	1.492	675.95	1.2954	865.118	1.2954	885.066	1.7467	1429.73	1.7467	1642.57	1.7467	1163.52	1.7467	1033.1	1.2954	1622.89	1.0202	507.033	1.4467	975.23	1.2954	1071.18	1.2954	818.857	1.2954	1029	1.0202	272.203
1.3517	1474.01	1.0645	614.352	1.0645	727.362	1.0645	938.35	1.0645	679.763	1.0645	1334.44	1.5096	908.667	1.5096	900.896	1.5096	747.337	1.5096	928.404	1.5569	647.55	1.5569	673.46	1.3517	861.132	1.3517	880.079	1.8226	1439.88	1.8226	1649.13	1.8226	1185.57	1.8226	1026.46	1.3517	1628.72	1.0645	520.608	1.5096	995.94	1.3517	1091.5	1.3517	823.714	1.3517	1064.98	1.0645	278.703
1.408	1472.89	1.1089	608.648	1.1089	729.188	1.1089	934.188	1.1089	682.075	1.1089	1290.92	1.5725	924.49	1.5725	909.448	1.5725	744.74	1.5725	922.865	1.6218	648.94	1.6218	675.36	1.408	863.842	1.408	878.447	1.8986	1438.43	1.8986	1657.85	1.8986	1211.04	1.8986	1020.58	1.408	1621.84	1.1089	536.392	1.5725	1013.45	1.408	1113.43	1.408	837.482	1.408	1105.3	1.1089	285.969
1.4643	1470.13	1.1533	604.833	1.1533	731.412	1.1533	923.15	1.1533	685.938	1.1533	1247.17	1.6354	942.635	1.6354	915.125	1.6354	741.885	1.6354	922.058	1.6866	650.08	1.6866	680.48	1.4643	871.632	1.4643	880.329	1.9745	1430.96	1.9745	1659.88	1.9745	1233.4	1.9745	1020.94	1.4643	1606.05	1.1533	554.325	1.6354	1025.48	1.4643	1141.05	1.4643	855.375	1.4643	1141.32	1.1533	293.453
1.5207	1464.57	1.1976	603.472	1.1976	734.612	1.1976	908.625	1.1976	692.438	1.1976	1205.99	1.6983	957.75	1.6983	917.875	1.6983	736.471	1.6983	923.288	1.7515	651.1	1.7515	687.9	1.5207	881.961	1.5207	884.145	2.0505	1422.44	2.0505	1651.68	2.0505	1246.25	2.0505	1025.4	1.5207	1589.55	1.1976	573.308	1.6983	1032.2	1.5207	1163.25	1.5207	873.875	1.5207	1173.88	1.1976	300.891
1.577	1456.89	1.242	604.435	1.242	739.112	1.242	894.688	1.242	700.725	1.242	1170.76	1.7612	968.615	1.7612	918.802	1.7612	727.25	1.7612	923.692	1.8164	650.79	1.8164	696.22	1.577	893	1.577	886.461	2.1264	1411.52	2.1264	1637.99	2.1264	1254.32	2.1264	1032.27	1.577	1579.53	1.242	593.233	1.7612	1035.59	1.577	1174.91	1.577	887.429	1.577	1210.29	1.242	308
1.6333	1448.87	1.2863	606.611	1.2863	745.362	1.2863	883.562	1.2863	709.912	1.2863	1142.47	1.8241	976.115	1.8241	920.448	1.8241	714.298	1.8241	923.135	1.8813	648	1.8813	704.61	1.6333	905.618	1.6333	884.671	2.2023	1401.06	2.2023	1622.54	2.2023	1262.08	2.2023	1036.45	1.6333	1576.91	1.2863	611.992	1.8241	1037.99	1.6333	1174.05	1.6333	892.589	1.6333	1250.64	1.2863	314.781
1.6896	1442.23	1.3307	609.611	1.3307	752.812	1.3307	875.737	1.3307	719.688	1.3307	1121.29	1.887	981.479	1.887	925.344	1.887	699.365	1.887	922.952	1.9461	643.45	1.9461	711.08	1.6896	914.737	1.6896	880.105	2.2783	1392.46	2.2783	1610.71	2.2783	1268.57	2.2783	1033.99	1.6896	1580.08	1.3307	625.867	1.887	1044.23	1.6896	1162.29	1.6896	892.571	1.6896	1290.05	1.3307	322.047
1.7459	1437.82	1.375	612.982	1.375	759.562	1.375	870.963	1.375	730.838	1.375	1107.33	1.9499	984.917	1.9499	932.896	1.9499	684.231	1.9499	924.144	2.011	640.15	2.011	713.93	1.7459	918.316	1.7459	875.737	2.3542	1388.74	2.3542	1602.21	2.3542	1274.76	2.3542	1028.5	1.7459	1589.61	1.375	632.4	1.9499	1059.12	1.7459	1144.82	1.7459	893.036	1.7459	1328.48	1.375	331.062
1.8023	1435.24	1.4194	615.843	1.4194	764.037	1.4194	867.662	1.4194	743.737	1.4194	1097.06	2.0128	986.323	2.0128	941.604	2.0128	670.615	2.0128	927.144	2.0759	639.6	2.0759	713.83	1.8023	916.789	1.8023	874.039	2.4302	1386.54	2.4302	1600.77	2.4302	1281.21	2.4302	1024.07	1.8023	1599.48	1.4194	631.85	2.0128	1082.01	1.8023	1132.36	1.8023	898.357	1.8023	1364.62	1.4194	342.516
1.8586	1434.75	1.4638	618.518	1.4638	766.263	1.4638	864.263	1.4638	757.2	1.4638	1088	2.0757	987.01	2.0757	951.531	2.0757	659.317	2.0757	933	2.1407	641.82	2.1407	712.12	1.8586	911.882	1.8586	877.039	2.5061	1386.14	2.5061	1604.01	2.5061	1288.64	2.5061	1020.55	1.8586	1600.64	1.4638	627.692	2.0757	1107.54	1.8586	1126.79	1.8586	907.536	1.8586	1397.52	1.4638	356.266
1.9149	1437.45	1.5081	622.741	1.5081	767.162	1.5081	860.037	1.5081	767.463	1.5081	1085.39	2.1386	990.083	2.1386	960.073	2.1386	650.692	2.1386	940.288	2.2056	646.87	2.2056	709.2	1.9149	902.434	1.9149	882.908	2.5821	1387.18	2.5821	1610.27	2.5821	1296.57	2.5821	1014.26	1.9149	1594.74	1.5081	622.467	2.1386	1129.69	1.9149	1131.86	1.9149	915.661	1.9149	1425.96	1.5081	371.328
1.9712	1443.37	1.5525	629.343	1.5525	768.487	1.5525	855.412	1.5525	773.537	1.5525	1092.06	2.2015	999.677	2.2015	961.698	2.2015	645.202	2.2015	945.452	2.2705	653.12	2.2705	707.9	1.9712	893.053	1.9712	891.579	2.658	1386.6	2.658	1617.74	2.658	1303.08	2.658	1007.01	1.9712	1585.65	1.5525	618.125	2.2015	1143.42	1.9712	1147.45	1.9712	917.357	1.9712	1447.75	1.5525	386.766
2.0275	1448.68	1.5968	638.074	1.5968	771.037	1.5968	850.725	1.5968	776.2	1.5968	1105.42	2.2644	1016.26	2.2644	957.896	2.2644	643.154	2.2644	948.654	2.3354	658.02	2.3354	711.18	2.0275	884.829	2.0275	900.039	2.734	1386.51	2.734	1624.24	2.734	1306.74	2.734	1007.64	2.0275	1576.3	1.5968	616.175	2.2644	1148.95	2.0275	1165.64	2.0275	909.589	2.0275	1448.91	1.5968	401.578
2.0839	1448.65	1.6412	648.482	1.6412	775.7	1.6412	845.537	1.6412	777.963	1.6412	1121.67	2.3273	1035.73	2.3273	955.479	2.3273	643.692	2.3273	950.442	2.4002	662.28	2.4002	717.87	2.0839	880.447	2.0839	908.132	2.8099	1387.76	2.8099	1626.88	2.8099	1304.58	2.8099	1016.86	2.0839	1568.31	1.6412	616.208	2.3273	1149.77	2.0839	1183.82	2.0839	894.411	2.0839	1434.27	1.6412	415.547
2.1402	1442.14	1.6855	659.917	1.6855	782.662	1.6855	839.675	1.6855	780.575	1.6855	1139.16	2.3902	1055.07	2.3902	955.521	2.3902	644.712	2.3902	951.413	2.4651	667.24	2.4651	724.2	2.1402	880.079	2.1402	912.355	2.8858	1391.13	2.8858	1632.04	2.8858	1299.06	2.8858	1026.26	2.1402	1560.76	1.6855	617.658	2.3902	1148.55	2.1402	1201.39	2.1402	876.946	2.1402	1403.71	1.6855	428.547
2.1965	1432.54	1.7299	670.556	1.7299	791.175	1.7299	832.888	1.7299	784.45	1.7299	1158.46	2.4531	1070.6	2.4531	959.938	2.4531	644.26	2.4531	949.413	2.53	672.89	2.53	726.72	2.1965	881.592	2.1965	914.197	2.9618	1396.08	2.9618	1641.69	2.9618	1295.38	2.9618	1029.8	2.1965	1553.76	1.7299	621.55	2.4531	1148.26	2.1965	1219.73	2.1965	863.464	2.1965	1366.11	1.7299	440.828
2.2528	1424.03	1.7742	679.815	1.7742	800.688	1.7742	826.588	1.7742	788.125	1.7742	1179.86	2.516	1079.27	2.516	969.469	2.516	641.337	2.516	943.26	2.5948	678.59	2.5948	724.99	2.2528	881.974	2.2528	916.513	3.0377	1402.35	3.0377	1654.52	3.0377	1289.31	3.0377	1026.02	2.2528	1545.22	1.7742	629.367	2.516	1150.72	2.2528	1243.25	2.2528	856.875	2.2528	1339.45	1.7742	452.938
2.3091	1419.22	1.8186	688.296	1.8186	809.725	1.8186	821.612	1.8186	790.775	1.8186	1204.85	2.5789	1080.12	2.5789	984.781	2.5789	635.817	2.5789	933.375	2.6597	684.85	2.6597	722.17	2.3091	879.355	2.3091	920.132	3.1137	1408.89	3.1137	1663.14	3.1137	1283.89	3.1137	1019.82	2.3091	1535.23	1.8186	639.025	2.5789	1155.41	2.3091	1276.62	2.3091	854.929	2.3091	1309.98	1.8186	465.344
2.3655	1418.39	1.863	697.574	1.863	814.388	1.863	818.975	1.863	792.725	1.863	1233.95	2.6418	1074.09	2.6418	1002.9	2.6418	628.529	2.6418	923.087	2.7246	688.18	2.7246	721.82	2.3655	876.053	2.3655	924.921	3.1896	1412.64	3.1896	1663.13	3.1896	1283.74	3.1896	1015.77	2.3655	1527.48	1.863	649.55	2.6418	1160.84	2.3655	1318.8	2.3655	852.232	2.3655	1277.93	1.863	478.859
2.4218	1419.76	1.9073	706.778	1.9073	813.513	1.9073	818.487	1.9073	795.662	1.9073	1265.51	2.7047	1062.92	2.7047	1021.22	2.7047	620.327	2.7047	915.885	2.7894	686.54	2.7894	724.46	2.4218	875.25	2.4218	928.289	3.2656	1411.8	3.2656	1655.42	3.2656	1287.17	3.2656	1014.15	2.4218	1525.65	1.9073	661.542	2.7047	1164.76	2.4218	1363.32	2.4218	851.893	2.4218	1245.88	1.9073	494.312
2.4781	1424.35	1.9517	715.907	1.9517	809.275	1.9517	819.35	1.9517	801.688	1.9517	1297.16	2.7676	1050.79	2.7676	1037.9	2.7676	612.308	2.7676	913.567	2.8543	682.16	2.8543	729.4	2.4781	878.645	2.4781	928.671	3.3415	1412.13	3.3415	1648.85	3.3415	1286.43	3.3415	1012.29	2.4781	1528.34	1.9517	675.617	2.7676	1166.29	2.4781	1397.16	2.4781	856.446	2.4781	1217.89	1.9517	512.312
2.5344	1431.87	1.996	724.778	1.996	805.525	1.996	820.5	1.996	811.638	1.996	1326.34	2.8305	1042.22	2.8305	1052.49	2.8305	606.087	2.8305	915.779	2.9192	679.43	2.9192	736.41	2.5344	886.487	2.5344	926.276	3.4174	1422.51	3.4174	1649.19	3.4174	1273.89	3.4174	1013.61	2.5344	1530.57	1.996	692.383	2.8305	1164.6	2.5344	1415.2	2.5344	861.411	2.5344	1195.64	1.996	532.469
2.5907	1438.42	2.0404	732.556	2.0404	805.138	2.0404	820.138	2.0404	823.8	2.0404	1352.65	2.8934	1038.79	2.8934	1064.69	2.8934	602.74	2.8934	922.731	2.9841	681.27	2.9841	744.74	2.5907	895.184	2.5907	922.447	3.4934	1438.93	3.4934	1653.14	3.4934	1252.74	3.4934	1016.56	2.5907	1527.19	2.0404	710.983	2.8934	1159.5	2.5907	1418.59	2.5907	865.429	2.5907	1182.04	2.0404	551.938
2.6471	1440.47	2.0847	738.87	2.0847	807.75	2.0847	817.625	2.0847	835.15	2.0847	1377.64	2.9563	1040.58	2.9563	1075.3	2.9563	602.317	2.9563	935.019	3.0489	686.25	3.0489	752.93	2.6471	903.184	2.6471	919.908	3.5693	1455.44	3.5693	1660.43	3.5693	1232.21	3.5693	1019.95	2.6471	1520.61	2.0847	727.533	2.9563	1151.43	2.6471	1414.82	2.6471	869.607	2.6471	1179.52	2.0847	568.266
2.7034	1436.57	2.1291	742.926	2.1291	811.588	2.1291	812.562	2.1291	844.638	2.1291	1399.1	3.0192	1047.26	3.0192	1087.26	3.0192	603.385	3.0192	949.663	3.1138	691.49	3.1138	760.52	2.7034	907.013	2.7034	922.25	3.6453	1466.75	3.6453	1662.76	3.6453	1221.7	3.6453	1022.19	2.7034	1509.62	2.1291	738.308	3.0192	1144.31	2.7034	1413.23	2.7034	872.732	2.7034	1184.64	2.1291	581.719
2.7597	1428.07	2.1735	745.074	2.1735	815.55	2.1735	806.112	2.1735	851.787	2.1735	1415.31	3.0821	1056.79	3.0821	1105.58	3.0821	604.808	3.0821	963.26	3.1787	696.54	3.1787	766.05	2.7597	907.395	2.7597	932.803	3.7212	1465.13	3.7212	1657.93	3.7212	1221.61	3.7212	1025.63	2.7597	1492.42	2.1735	740.933	3.0821	1142.54	2.7597	1415.59	2.7597	878.161	2.7597	1195.29	2.1735	593.484
2.816	1419.73	2.2178	746.296	2.2178	819.5	2.2178	800.4	2.2178	857.912	2.2178	1423.39	3.145	1067	3.145	1127.2	3.145	606.529	3.145	972.644	3.2435	700.41	3.2435	769.01	2.816	902.961	2.816	951.75	3.7972	1455.88	3.7972	1646.58	3.7972	1224.42	3.7972	1031.73	2.816	1475.02	2.2178	736.167	3.145	1147.06	2.816	1417.93	2.816	887.857	2.816	1205.86	2.2178	605.531
2.8724	1411.97	2.2622	748.241	2.2622	824.612	2.2622	797.312	2.2622	863.025	2.2622	1422.24	3.2079	1077.62	3.2079	1149.9	3.2079	607.827	3.2079	978.135	3.3084	702.39	3.3084	771.57	2.8724	897.289	2.8724	968.842	3.8731	1445.1	3.8731	1632.29	3.8731	1226.23	3.8731	1038.38	2.8724	1461.53	2.2622	726.267	3.2079	1157.92	2.8724	1413.79	2.8724	898.446	2.8724	1213.02	2.2622	618.266
2.9287	1403.62	2.3065	751.583	2.3065	831.2	2.3065	796.362	2.3065	867.487	2.3065	1412.88	3.2708	1088.82	3.2708	1170.93	3.2708	608.385	3.2708	979.144	3.3733	704.62	3.3733	776.95	2.9287	893.316	2.9287	980.671	3.949	1435.1	3.949	1621.56	3.949	1224.46	3.949	1044	2.9287	1449.19	2.3065	714.7	3.2708	1173.44	2.9287	1399.3	2.9287	910.125	2.9287	1218.88	2.3065	632.156
2.985	1392.35	2.3509	756.278	2.3509	838.075	2.3509	796.8	2.3509	870.425	2.3509	1397.83	3.3337	1099.26	3.3337	1186.34	3.3337	608	3.3337	976.625	3.4382	711.04	3.4382	785.76	2.985	890.947	2.985	987.895	4.025	1430.81	4.025	1615.63	4.025	1221.23	4.025	1049.23	2.985	1438.12	2.3509	704.517	3.3337	1189.72	2.985	1373.36	2.985	919.786	2.985	1229.2	2.3509	648.219
3.0413	1379.01	2.3952	762.713	2.3952	847.338	2.3952	797.375	2.3952	871.763	2.3952	1380.51	3.3966	1110.52	3.3966	1193.21	3.3966	606.519	3.3966	974.625	3.503	720.23	3.503	795.52	3.0413	889.461	3.0413	994.158	4.1009	1433.39	4.1009	1614.52	4.1009	1221.38	4.1009	1054.77	3.0413	1429.74	2.3952	697.742	3.3966	1205.09	3.0413	1336.3	3.0413	925.071	3.0413	1242.48	2.3952	665.156
3.0976	1364.02	2.4396	770.602	2.4396	859.3	2.4396	796.662	2.4396	871.225	2.4396	1362.35	3.4595	1122.8	3.4595	1195.87	3.4595	604.721	3.4595	973.885	3.5679	727.55	3.5679	803.81	3.0976	887.329	3.0976	995.5	4.1769	1439.29	4.1769	1620.5	4.1769	1229.35	4.1769	1057.89	3.0976	1425.11	2.4396	693.7	3.4595	1217.9	3.0976	1292.91	3.0976	923.911	3.0976	1254.55	2.4396	681.531
3.154	1348.45	2.4839	779.148	2.4839	872.237	2.4839	795.513	2.4839	869.737	2.4839	1345.5	3.5223	1132.93	3.5223	1194.13	3.5223	604.192	3.5223	973.298	3.6328	729.54	3.6328	809.47	3.154	885.882	3.154	990.539	4.2528	1444.02	4.2528	1633.58	4.2528	1247.49	4.2528	1056.13	3.154	1422.7	2.4839	691.433	3.5223	1225.54	3.154	1254.55	3.154	915.786	3.154	1263.39	2.4839	696.641
3.2103	1334.72	2.5283	787.713	2.5283	885.037	2.5283	794.875	2.5283	867.775	2.5283	1328.51	3.5852	1138.53	3.5852	1187.82	3.5852	606.567	3.5852	972.913	3.6976	725.82	3.6976	813.19	3.2103	886.5	3.2103	981.197	4.3288	1448.93	4.3288	1650.88	4.3288	1265.95	4.3288	1048.29	3.2103	1422.17	2.5283	691.55	3.5852	1229.23	3.2103	1230.91	3.2103	904.107	3.2103	1272.96	2.5283	710.203
3.2666	1323.45	2.5727	795.935	2.5727	897.775	2.5727	795.875	2.5727	865.812	2.5727	1310.2	3.6481	1139.58	3.6481	1179.47	3.6481	610.442	3.6481	974.635	3.7625	718.74	3.7625	817.79	3.2666	888.829	3.2666	966.816	4.4047	1452.44	4.4047	1664.99	4.4047	1277.06	4.4047	1038.27	3.2666	1423.05	2.5727	694.117	3.6481	1231.67	3.2666	1221.5	3.2666	892.75	3.2666	1282.25	2.5727	721.891
3.3229	1314.34	2.617	803.639	2.617	910.412	2.617	795.737	2.617	864.4	2.617	1290.06	3.711	1139.22	3.711	1170.55	3.711	614.981	3.711	978.769	3.8274	710.75	3.8274	823.8	3.3229	893.171	3.3229	951.447	4.4806	1455.11	4.4806	1674.13	4.4806	1277.95	4.4806	1033.61	3.3229	1423.33	2.617	700.733	3.711	1234.76	3.3229	1212.7	3.3229	882.679	3.3229	1289.71	2.617	732.359
3.3792	1305.82	2.6614	810.333	2.6614	923.138	2.6614	791.838	2.6614	864.037	2.6614	1268.51	3.7739	1139.32	3.7739	1164.05	3.7739	618.106	3.7739	984.548	3.8923	703.73	3.8923	827.73	3.3792	900.421	3.3792	941.316	4.5566	1456.43	4.5566	1684.9	4.5566	1272.76	4.5566	1034.64	3.3792	1420.91	2.6614	711.183	3.7739	1239.92	3.3792	1207.82	3.3792	872.839	3.3792	1297.09	2.6614	740.484
3.4356	1295.91	2.7057	815.824	2.7057	934.5	2.7057	782.987	2.7057	865.25	2.7057	1244.11	3.8368	1138.79	3.8368	1162.88	3.8368	619.74	3.8368	992.038	3.9571	698.72	3.9571	829.5	3.4356	911.171	3.4356	936.421	4.6325	1460.33	4.6325	1701.5	4.6325	1270.85	4.6325	1036.39	3.4356	1417.95	2.7057	725.275	3.8368	1245.92	3.4356	1208.3	3.4356	865.429	3.4356	1304.36	2.7057	746.547
3.4919	1284.77	2.7501	820.056	2.7501	941.775	2.7501	771.088	2.7501	868.662	2.7501	1217.34	3.8997	1137.6	3.8997	1169.68	3.8997	620.587	3.8997	998.548	4.022	696.92	4.022	832.08	3.4919	924.974	3.4919	937.566	4.7085	1466.15	4.7085	1720.31	4.7085	1272.01	4.7085	1037.56	3.4919	1420.99	2.7501	740.033	3.8997	1250.44	3.4919	1208.88	3.4919	859.089	3.4919	1312.29	2.7501	751.531
3.5482	1275.99	2.7944	823.444	2.7944	943.713	2.7944	759.7	2.7944	875.85	2.7944	1191.39	3.9626	1134.35	3.9626	1179.32	3.9626	619.904	3.9626	1000.02	4.0869	700.39	4.0869	837.98	3.5482	932.539	3.5482	945.711	4.7844	1472.04	4.7844	1734.92	4.7844	1276.43	4.7844	1039.32	3.5482	1430.77	2.7944	751.317	3.9626	1249.2	3.5482	1201.32	3.5482	853.732	3.5482	1322.04	2.7944	756.25
3.6045	1273.25	2.8388	825.88	2.8388	939.838	2.8388	750.475	2.8388	887.05	2.8388	1169.74	4.0255	1130.78	4.0255	1186.1	4.0255	618.067	4.0255	994.663	4.1517	708.19	4.1517	843.92	3.6045	934.605	3.6045	958.711	4.8604	1477.57	4.8604	1741.83	4.8604	1276.98	4.8604	1039.26	3.6045	1439.32	2.8388	760.042	4.0255	1244.21	3.6045	1182.36	3.6045	852.804	3.6045	1337.09	2.8388	761.422
3.6608	1275.27	2.8832	828.028	2.8832	932.588	2.8832	744.263	2.8832	901.25	2.8832	1153.75	4.0884	1129.09	4.0884	1187.85	4.0884	615.298	4.0884	982.173	4.2166	716.53	4.2166	846.76	3.6608	936.053	3.6608	975.079	4.9363	1475.36	4.9363	1741.52	4.9363	1276.5	4.9363	1036.27	3.6608	1440.8	2.8832	768.65	4.0884	1238.66	3.6608	1164.46	3.6608	857.964	3.6608	1356.93	2.8832	767.672
3.7172	1278.85	2.9275	830.407	2.9275	923.95	2.9275	738.987	2.9275	917.062	2.9275	1143.39	4.1513	1129.99	4.1513	1183.76	4.1513	613.462	4.1513	965.038	4.2815	724.19	4.2815	849.41	3.7172	943.289	3.7172	987.539	5.0122	1464.86	5.0122	1737.82	5.0122	1281.52	5.0122	1035.44	3.7172	1434.64	2.9275	777.675	4.1513	1232.51	3.7172	1160.95	3.7172	870.339	3.7172	1378.05	2.9275	775.016
3.7735	1281.68	2.9719	834.232	2.9719	916.537	2.9719	732.162	2.9719	933.938	2.9719	1139.09	4.2142	1133.24	4.2142	1177.57	4.2142	614.875	4.2142	947.875	4.3463	729.41	4.3463	858.25	3.7735	951.974	3.7735	995.526	5.0882	1454.52	5.0882	1733.08	5.0882	1290.63	5.0882	1035.95	3.7735	1425.73	2.9719	786.225	4.2142	1228.35	3.7735	1179.3	3.7735	892.357	3.7735	1393.73	2.9719	783.859
3.8298	1282.51	3.0162	838.528	3.0162	911.438	3.0162	721.862	3.0162	949.312	3.0162	1139.05	4.2771	1136.66	4.2771	1174.75	4.2771	620.769	4.2771	935.288	4.4112	732.41	4.4112	872.47	3.8298	957.25	3.8298	999.921	5.1641	1447.18	5.1641	1735.12	5.1641	1296.4	5.1641	1036.13	3.8298	1417.42	3.0162	793.792	4.2771	1228.97	3.8298	1199.36	3.8298	920.571	3.8298	1402.77	3.0162	793.031
3.8861	1283.64	3.0606	841.704	3.0606	909.35	3.0606	708.475	3.0606	960.625	3.0606	1139.35	4.34	1138.67	4.34	1173.78	4.34	629.779	4.34	928.452	4.4761	733.65	4.4761	890.67	3.8861	957.026	3.8861	1000.71	5.2401	1442.39	5.2401	1744.61	5.2401	1295.7	5.2401	1035.31	3.8861	1417.4	3.0606	799.117	4.34	1235.89	3.8861	1216.73	3.8861	943.196	3.8861	1410.59	3.0606	802.047
3.9424	1285.98	3.1049	845	3.1049	910.55	3.1049	694.588	3.1049	967.737	3.1049	1139.72	4.4029	1141.12	4.4029	1171.34	4.4029	639.702	4.4029	925.298	4.541	732.73	4.541	910.2	3.9424	950.789	3.9424	999.25	5.316	1443.54	5.316	1748.48	5.316	1296.11	5.316	1035.29	3.9424	1421.5	3.1049	802.525	4.4029	1245.56	3.9424	1233.38	3.9424	952.732	3.9424	1421.84	3.1049	810.969
3.9988	1285.49	3.1493	849.963	3.1493	915.075	3.1493	683.3	3.1493	971.237	3.1493	1140.34	4.4658	1143.16	4.4658	1166.06	4.4658	647.683	4.4658	924.99	4.6058	732.3	4.6058	926.9	3.9988	941.355	3.9988	998.25	5.392	1452.44	5.392	1747.37	5.392	1299.68	5.392	1039.12	3.9988	1431.97	3.1493	803.775	4.4658	1253.04	3.9988	1249.75	3.9988	948.464	3.9988	1439.23	3.1493	820.031
4.0551	1283.75	3.1936	855.324	3.1936	923.2	3.1936	676.513	3.1936	976.013	3.1936	1144.25	4.5287	1144.12	4.5287	1160.46	4.5287	652.231	4.5287	927.99	4.6707	733	4.6707	940.58	4.0551	934.276	4.0551	1002.8	5.4679	1465.69	5.4679	1744.11	5.4679	1306.05	5.4679	1048.71	4.0551	1445.4	3.1936	802.042	4.5287	1257.2	4.0551	1261.73	4.0551	936.554	4.0551	1459.14	3.1936	827.391
4.1114	1283.04	3.238	860.639	3.238	933.925	3.238	673.925	3.238	982.463	3.238	1151.3	4.5916	1145.69	4.5916	1159.38	4.5916	654.115	4.5916	933.231	4.7356	733.91	4.7356	949.5	4.1114	929.842	4.1114	1010.92	5.5438	1474.19	5.5438	1745.27	5.5438	1313.76	5.5438	1058.18	4.1114	1456.72	3.238	797.858	4.5916	1256.9	4.1114	1263.36	4.1114	926.839	4.1114	1477.05	3.238	833.344
4.1677	1284.13	3.2824	865.907	3.2824	946.763	3.2824	675.575	3.2824	990.15	3.2824	1161.59	4.6545	1148.74	4.6545	1165.09	4.6545	656.125	4.6545	941.202	4.8004	736.21	4.8004	953.96	4.1677	928.592	4.1677	1025.84	5.6198	1473.38	5.6198	1753.14	5.6198	1318.04	5.6198	1062.6	4.1677	1462.03	3.2824	792.133	4.6545	1251.29	4.1677	1254.96	4.1677	935.804	4.1677	1498	3.2824	838.656
4.224	1287.08	3.3267	869.213	3.3267	961.475	3.3267	680.05	3.3267	998.475	3.3267	1172.64	4.7174	1151.81	4.7174	1176.2	4.7174	660.731	4.7174	949.885	4.8653	741.92	4.8653	954.83	4.224	931.132	4.224	1038.53	5.6957	1466.93	5.6957	1763.04	5.6957	1325.05	5.6957	1062.89	4.224	1463.08	3.3267	786.583	4.7174	1246.12	4.224	1240.91	4.224	952.821	4.224	1526.43	3.3267	845.891
4.2804	1291.53	3.3711	870.093	3.3711	977.862	3.3711	686.987	3.3711	1007.33	3.3711	1185.64	4.7803	1156.6	4.7803	1189.94	4.7803	669.192	4.7803	956.558	4.9302	750.72	4.9302	953.7	4.2804	937.145	4.2804	1043.7	5.7717	1460.56	5.7717	1768.3	5.7717	1326.46	5.7717	1060.18	4.2804	1463.25	3.3711	783.025	4.7803	1242.24	4.2804	1230.8	4.2804	969.679	4.2804	1564.91	3.3711	854.438
4.3367	1294.3	3.4154	869.741	3.4154	993.9	3.4154	694.412	3.4154	1017.73	3.4154	1199.61	4.8432	1163.67	4.8432	1202.91	4.8432	679.731	4.8432	960.702	4.9951	760.75	4.9951	959.52	4.3367	949.618	4.3367	1040.96	5.8476	1460.89	5.8476	1765.4	5.8476	1326.31	5.8476	1055.27	4.3367	1462.31	3.4154	782.708	4.8432	1238.16	4.3367	1234.18	4.3367	986.321	4.3367	1620.5	3.4154	863.641
4.393	1295.2	3.4598	870.074	3.4598	1009.24	3.4598	701.475	3.4598	1030.92	3.4598	1212.95	4.9061	1169.75	4.9061	1213.12	4.9061	689.846	4.9061	961.962	5.0599	770.3	5.0599	973.48	4.393	962.697	4.393	1039.26	5.9236	1463.69	5.9236	1757.37	5.9236	1325.74	5.9236	1051.35	4.393	1460.27	3.4598	786.517	4.9061	1234.65	4.393	1248.23	4.393	1001.88	4.393	1678.73	3.4598	873.656
4.4493	1299.35	3.5041	871	3.5041	1023.42	3.5041	706.525	3.5041	1044.61	3.5041	1223	4.969	1171.37	4.969	1219.35	4.969	698.404	4.969	961.077	5.1248	776.9	5.1248	990.79	4.4493	973.079	4.4493	1042.26	5.9995	1462.96	5.9995	1750.17	5.9995	1328.29	5.9995	1051.88	4.4493	1457.48	3.5041	796.05	4.969	1231.35	4.4493	1271.71	4.4493	1015.36	4.4493	1729.98	3.5041	883.859
4.5057	1308.55	3.5485	870.259	3.5485	1039.06	3.5485	709.388	3.5485	1057.22	3.5485	1228.94	5.0319	1169.12	5.0319	1221.4	5.0319	706.567	5.0319	959.471	5.1897	779.53	5.1897	1005.47	4.5057	979.724	4.5057	1051.37	6.0754	1458.89	6.0754	1745.5	6.0754	1333.36	6.0754	1053.33	4.5057	1453.41	3.5485	812.167	5.0319	1226.42	4.5057	1306.36	4.5057	1027.09	4.5057	1765.96	3.5485	893.109
4.562	1321.79	3.5929	867.935	3.5929	1053.95	3.5929	710.975	3.5929	1067.17	3.5929	1232.56	5.0948	1165.73	5.0948	1222.76	5.0948	715.048	5.0948	960.481	5.2545	779.62	5.2545	1014.23	4.562	982.105	4.562	1064.99	6.1514	1455.31	6.1514	1740.75	6.1514	1337.45	6.1514	1049.08	4.562	1449.95	3.5929	835.4	5.0948	1219.21	4.562	1344.71	4.562	1035.38	4.562	1782.25	3.5929	901.203
4.6183	1337.58	3.6372	866.315	3.6372	1066.36	3.6372	713.125	3.6372	1074.55	3.6372	1237.54	5.1577	1165.09	5.1577	1226.55	5.1577	723.885	5.1577	966.788	5.3194	778.96	5.3194	1017.86	4.6183	981.513	4.6183	1078.88	6.2273	1455.42	6.2273	1737.58	6.2273	1337.67	6.2273	1042.85	4.6183	1447.66	3.6372	863.183	5.1577	1209.51	4.6183	1377.3	4.6183	1039.34	4.6183	1779.79	3.6372	908.406
4.6746	1354.47	3.6816	865.889	3.6816	1076.94	3.6816	717.15	3.6816	1081.1	3.6816	1246.64	5.2206	1168.76	5.2206	1235.76	5.2206	732.74	5.2206	978.942	5.3843	779.25	5.3843	1022.37	4.6746	983.566	4.6746	1087.66	6.3033	1459.82	6.3033	1738.65	6.3033	1333.67	6.3033	1044.17	4.6746	1445.88	3.6816	890.717	5.2206	1199.97	4.6746	1396.59	4.6746	1038.75	4.6746	1764.45	3.6816	916.969
4.7309	1368.21	3.7259	866.426	3.7259	1087.84	3.7259	724.088	3.7259	1087.36	3.7259	1260.44	5.2835	1175.09	5.2835	1245.31	5.2835	742.51	5.2835	994.337	5.4492	783.28	5.4492	1029.08	4.7309	989.803	4.7309	1093.46	6.3792	1466.93	6.3792	1740.27	6.3792	1330.4	6.3792	1051.42	4.7309	1439.56	3.7259	913.742	5.2835	1195.99	4.7309	1398.98	4.7309	1036.25	4.7309	1746.45	3.7259	928.094
4.7873	1377.09	3.7703	867.778	3.7703	1100.84	3.7703	733.263	3.7703	1093.01	3.7703	1276.21	5.3464	1177.68	5.3464	1252.4	5.3464	754.942	5.3464	1011.14	5.514	793.17	5.514	1037.06	4.7873	997.513	4.7873	1099.25	6.4552	1475.23	6.4552	1739.92	6.4552	1326.06	6.4552	1057.25	4.7873	1428.18	3.7703	929.225	5.3464	1196.41	4.7873	1385.66	4.7873	1033.48	4.7873	1731.29	3.7703	941.562
4.8436	1382.84	3.8146	869.12	3.8146	1118.14	3.8146	746.325	3.8146	1098.61	3.8146	1289.5	5.4093	1175.07	5.4093	1255.93	5.4093	771.115	5.4093	1028.36	5.5789	805.33	5.5789	1046.9	4.8436	1009.97	4.8436	1111.51	6.5311	1478.45	6.5311	1735.63	6.5311	1321.14	6.5311	1057.89	4.8436	1415.58	3.8146	938.075	5.4093	1197.57	4.8436	1360.8	4.8436	1028.55	4.8436	1726.46	3.8146	957.656
4.8999	1387.27	3.859	871.38	3.859	1136.03	3.859	763.8	3.859	1104.45	3.859	1298.33	5.4722	1168.8	5.4722	1255.67	5.4722	788.413	5.4722	1043.62	5.6438	817.1	5.6438	1057.77	4.8999	1021.08	4.8999	1134.43	6.607	1479.67	6.607	1731.5	6.607	1316.67	6.607	1057.27	4.8999	1405.3	3.859	943.617	5.4722	1198.79	4.8999	1330.64	4.8999	1022.45	4.8999	1728.66	3.859	975.438
4.9562	1392.45	3.9033	875.148	3.9033	1152.76	3.9033	785.138	3.9033	1112.14	3.9033	1301.56	5.5351	1162.65	5.5351	1252.16	5.5351	804.644	5.5351	1054.38	5.7086	825.92	5.7086	1066.6	4.9562	1027.33	4.9562	1168.46	6.683	1481.5	6.683	1732.07	6.683	1313.64	6.683	1058.73	4.9562	1403.42	3.9033	949.8	5.5351	1200.37	4.9562	1298.96	4.9562	1016.39	4.9562	1736.41	3.9033	993.234
5.0125	1399.24	3.9477	883.889	3.9477	1166.01	3.9477	809.787	3.9477	1123.11	3.9477	1300.39	5.598	1161.56	5.598	1247.05	5.598	818.308	5.598	1059.7	5.7735	832.31	5.7735	1073.12	5.0125	1027.83	5.0125	1206.76	6.7589	1482.65	6.7589	1735.29	6.7589	1309.69	6.7589	1063.25	5.0125	1409.64	3.9477	959.775	5.598	1201.92	5.0125	1273.14	5.0125	1010.11	5.0125	1752.39	3.9477	1009.61
5.0689	1406.09	3.9921	896.38	3.9921	1176.97	3.9921	835.35	3.9921	1138.3	3.9921	1298.04	5.6609	1168.87	5.6609	1242.18	5.6609	828.375	5.6609	1060.66	5.8384	838.24	5.8384	1077.42	5.0689	1030.07	5.0689	1240.67	6.8349	1482.52	6.8349	1741.27	6.8349	1303.94	6.8349	1067.37	5.0689	1423.58	3.9921	976.033	5.6609	1201.97	5.0689	1260.7	5.0689	1000.18	5.0689	1780.52	3.9921	1025
5.1252	1410.99	4.0364	911.62	4.0364	1187.12	4.0364	859.3	4.0364	1157.34	4.0364	1296.9	5.7238	1184.48	5.7238	1240.2	5.7238	834.635	5.7238	1058.91	5.9032	845.97	5.9032	1080.92	5.1252	1035.61	5.1252	1262.62	6.9108	1482.95	6.9108	1750.98	6.9108	1300.95	6.9108	1067.82	5.1252	1443.66	4.0364	999.483	5.7238	1199.12	5.1252	1273.14	5.1252	989.107	5.1252	1819.66	4.0364	1041.98
5.1815	1414.35	4.0808	928.963	4.0808	1197.04	4.0808	882.162	4.0808	1179.12	4.0808	1299.54	5.7867	1201.33	5.7867	1240.97	5.7867	839.923	5.7867	1056.11	5.9681	853.43	5.9681	1085.91	5.1815	1044.71	5.1815	1268.18	6.9868	1482.55	6.9868	1760.29	6.9868	1302.73	6.9868	1067.43	5.1815	1469.4	4.0808	1029.49	5.7867	1195.07	5.1815	1310.96	5.1815	981.857	5.1815	1871.52	4.0808	1062.22
5.2378	1413.78	4.1251	948.157	4.1251	1205.53	4.1251	902.65	4.1251	1201.34	4.1251	1306.21	5.8496	1213.48	5.8496	1241.91	5.8496	846.308	5.8496	1053.45	6.033	857.41	6.033	1092.25	5.2378	1058.47	5.2378	1256.49	7.0627	1481.49	7.0627	1764.51	7.0627	1310.07	7.0627	1072.37	5.2378	1502.56	4.1251	1065.28	5.8496	1191.63	5.2378	1356.14	5.2378	979.321	5.2378	1931.54	4.1251	1086.42
5.2941	1407.46	4.1695	970.37	4.1695	1213.55	4.1695	919.963	4.1695	1222.85	4.1695	1316.62	5.9125	1220.66	5.9125	1243.92	5.9125	854.894	5.9125	1050.84	6.0979	857.46	6.0979	1096.53	5.2941	1074.33	5.2941	1231.92	7.1386	1480.58	7.1386	1769.54	7.1386	1325.42	7.1386	1083.31	5.2941	1541.67	4.1695	1105.37	5.9125	1188.83	5.2941	1399.36	5.2941	982.357	5.2941	2001.55	4.1695	1113.12
5.3505	1395.4	4.2138	994.657	4.2138	1222.51	4.2138	932.9	4.2138	1243.26	4.2138	1329.06	5.9754	1225.32	5.9754	1246.02	5.9754	865.788	5.9754	1050.07	6.1627	857.26	6.1627	1095.67	5.3505	1088.88	5.3505	1198.28	7.2146	1481.98	7.2146	1777.49	7.2146	1346.44	7.2146	1094.38	5.3505	1585.81	4.2138	1149.82	5.9754	1186.4	5.3505	1440.39	5.3505	991.179	5.3505	2067.98	4.2138	1140.12
5.4068	1379.73	4.2582	1018.88	4.2582	1234.01	4.2582	943.1	4.2582	1263.72	4.2582	1342.01	6.0383	1232.79	6.0383	1249.62	6.0383	878.298	6.0383	1053.88	6.2276	859.51	6.2276	1092.44	5.4068	1104.51	5.4068	1160.88	7.2905	1484.07	7.2905	1787.36	7.2905	1364.48	7.2905	1102.42	5.4068	1627.16	4.2582	1196.8	6.0383	1187.67	5.4068	1481.73	5.4068	1005.02	5.4068	2132.64	4.2582	1166.09
5.4631	1362.46	4.3025	1041.96	4.3025	1247.05	4.3025	953.25	4.3025	1282.66	4.3025	1355.3	6.1012	1246.59	6.1012	1255.99	6.1012	892.298	6.1012	1061.79	6.2925	862.39	6.2925	1086.56	5.4631	1123.7	5.4631	1127.78	7.3665	1490.21	7.3665	1794.8	7.3665	1377.24	7.3665	1108.51	5.4631	1660.45	4.3025	1244.67	6.1012	1193.74	5.4631	1525.46	5.4631	1020.23	5.4631	2188.52	4.3025	1191.58
5.5194	1346.64	4.3469	1063.75	4.3469	1263.42	4.3469	965.412	4.3469	1302.95	4.3469	1368.44	6.1641	1268.1	6.1641	1261.87	6.1641	906.606	6.1641	1070.75	6.3573	864.96	6.3573	1077.92	5.5194	1150.13	5.5194	1105	7.4424	1501.3	7.4424	1796.58	7.4424	1382.44	7.4424	1111.4	5.5194	1680.16	4.3469	1292.42	6.1641	1198.84	5.5194	1570.59	5.5194	1032.16	5.5194	2234.84	4.3469	1220.19
5.5757	1334	4.3913	1084.43	4.3913	1282.09	4.3913	979.287	4.3913	1326.33	4.3913	1382.8	6.227	1297.1	6.227	1264.15	6.227	920.279	6.227	1077.38	6.4222	867.54	6.4222	1071.18	5.5757	1185.38	5.5757	1096.78	7.5184	1509.5	7.5184	1793.85	7.5184	1381.04	7.5184	1108.98	5.5757	1683.5	4.3913	1339.77	6.227	1200.83	5.5757	1609.07	5.5757	1037.64	5.5757	2279.7	4.3913	1257.14
5.6321	1325.87	4.4356	1104.58	4.4356	1302.3	4.4356	992.775	4.4356	1353.85	4.4356	1396.26	6.2899	1328.01	6.2899	1263.6	6.2899	931.269	6.2899	1078.21	6.4871	870.76	6.4871	1071.2	5.6321	1227.75	5.6321	1106.74	7.5943	1510.35	7.5943	1790.01	7.5943	1380.87	7.5943	1104.11	5.6321	1673.93	4.4356	1386.7	6.2899	1202.42	5.6321	1629.43	5.6321	1039.93	5.6321	2323.64	4.4356	1307.09
5.6884	1323.68	4.48	1125.16	4.48	1321.21	4.48	1003.95	4.48	1385.05	4.48	1409.51	6.3528	1358.2	6.3528	1263.04	6.3528	939.077	6.3528	1070.51	6.552	875.01	6.552	1077.11	5.6884	1268.96	5.6884	1124.88	7.6703	1504.61	7.6703	1794.86	7.6703	1380.23	7.6703	1101	5.6884	1660.41	4.48	1434.82	6.3528	1204.44	5.6884	1627.96	5.6884	1045.91	5.6884	2365.54	4.48	1373.55
5.7447	1327.65	4.5243	1145.5	4.5243	1339.24	4.5243	1012.01	4.5243	1422.19	4.5243	1421.15	6.4157	1388.66	6.4157	1264.52	6.4157	943.567	6.4157	1055.44	6.6168	878.46	6.6168	1085.55	5.7447	1299.84	5.7447	1145.07	7.7462	1499.48	7.7462	1800.42	7.7462	1374.14	7.7462	1100.58	5.7447	1651.95	4.5243	1485.51	6.4157	1206.83	5.7447	1610.25	5.7447	1054.43	5.7447	2399.21	4.5243	1459.41
5.801	1333.95	4.5687	1162.93	4.5687	1358.03	4.5687	1015.76	4.5687	1465.95	4.5687	1431.47	6.4786	1418.34	6.4786	1270.17	6.4786	945.317	6.4786	1039.64	6.6817	879.11	6.6817	1091.6	5.801	1314.09	5.801	1160.36	7.8221	1504.52	7.8221	1804.89	7.8221	1362.07	7.8221	1102.07	5.801	1651.35	4.5687	1545.47	6.4786	1208.83	5.801	1582.09	5.801	1060.7	5.801	2417.66	4.5687	1564.84
5.8573	1342.97	4.613	1175.32	4.613	1380.08	4.613	1017.7	4.613	1513.46	4.613	1439.04	6.5415	1443.78	6.5415	1279.05	6.5415	945.452	6.5415	1031.07	6.7466	876.98	6.7466	1095.57	5.8573	1311.88	5.8573	1168.21	7.8981	1514.67	7.8981	1807.17	7.8981	1351.85	7.8981	1102.92	5.8573	1649.89	4.613	1610.34	6.5415	1206.31	5.8573	1550.34	5.8573	1065.84	5.8573	2422.48	4.613	1689.16
5.9137	1355.39	4.6574	1183.41	4.6574	1402.99	4.6574	1018.29	4.6574	1561.9	4.6574	1442.66	6.6044	1464.77	6.6044	1291.24	6.6044	945.596	6.6044	1029.19	6.8114	872.63	6.8114	1096.47	5.9137	1290.95	5.9137	1173.18	7.974	1526	7.974	1809.51	7.974	1350.73	7.974	1101.9	5.9137	1653.76	4.6574	1677.47	6.6044	1201.14	5.9137	1524.27	5.9137	1071.77	5.9137	2422.46	4.6574	1830.14
5.97	1372.04	4.7018	1188.86	4.7018	1426.66	4.7018	1017.38	4.7018	1608.19	4.7018	1441.11	6.6673	1486.84	6.6673	1303.5	6.6673	948.529	6.6673	1029.01	6.8763	866.21	6.8763	1095.52	5.97	1256.83	5.97	1177.63	8.05	1533.37	8.05	1817.18	8.05	1354.49	8.05	1098.6	5.97	1655.9	4.7018	1746.87	6.6673	1197.49	5.97	1512.73	5.97	1078.54	5.97	2424.46	4.7018	1983.34
6.0263	1391.83	4.7461	1195.82	4.7461	1449.54	4.7461	1016.64	4.7461	1648.56	4.7461	1434.41	6.7302	1503.63	6.7302	1315.04	6.7302	954.923	6.7302	1027.58	6.9412	860.82	6.9412	1095.41	6.0263	1215.36	6.0263	1186.04	8.1259	1538.63	8.1259	1829.85	8.1259	1359.46	8.1259	1094.05	6.0263	1655.59	4.7461	1818.8	6.7302	1196.45	6.0263	1517.09	6.0263	1084.41	6.0263	2434.32	4.7461	2140.03
6.0826	1413.32	4.7905	1209.12	4.7905	1471.36	4.7905	1017.06	4.7905	1677.78	4.7905	1425.39	6.7931	1511.38	6.7931	1328.4	6.7931	963.25	6.7931	1026.12	7.0061	858.37	7.0061	1097.02	6.0826	1173.63	6.0826	1203.99	8.2019	1544.21	8.2019	1838.06	8.2019	1363.27	8.2019	1088.07	6.0826	1655.36	4.7905	1891.96	6.7931	1196.6	6.0826	1536.45	6.0826	1086.95	6.0826	2451.48	4.7905	2288.55
6.139	1436.52	4.8348	1230.68	4.8348	1490.36	4.8348	1024.22	4.8348	1691.97	4.8348	1417.26	6.856	1512.12	6.856	1342.04	6.856	971.183	6.856	1026.58	7.0709	857.89	7.0709	1101.96	6.139	1139.37	6.139	1222.5	8.2778	1549.06	8.2778	1838.76	8.2778	1365.37	8.2778	1077.76	6.139	1655.56	4.8348	1963.92	6.856	1200.37	6.139	1573.16	6.139	1084.04	6.139	2469.5	4.8348	2417.58
6.1953	1461.53	4.8792	1257.65	4.8792	1508.2	4.8792	1046.25	4.8792	1690.22	4.8792	1412.69	6.9189	1509.94	6.9189	1357.96	6.9189	976.048	6.9189	1029.4	7.1358	858.54	7.1358	1109.23	6.1953	1116.96	6.1953	1235.58	8.3537	1552.61	8.3537	1836.88	8.3537	1367.42	8.3537	1065.21	6.1953	1660.65	4.8792	2031.17	6.9189	1206.2	6.1953	1636.16	6.1953	1074.3	6.1953	2489.2	4.8792	2516.05
6.2516	1484.52	4.9235	1284.57	4.9235	1524.83	4.9235	1075.17	4.9235	1673.5	4.9235	1414.09	6.9818	1507.48	6.9818	1380.92	6.9818	977.49	6.9818	1033.87	7.2007	860.02	7.2007	1113.89	6.2516	1109.47	6.2516	1241.17	8.4297	1558.75	8.4297	1832.36	8.4297	1372.76	8.4297	1054.95	6.2516	1665.44	4.9235	2089.59	6.9818	1215.3	6.2516	1728.59	6.2516	1058.21	6.2516	2514.7	4.9235	2581.06
6.3079	1505.87	4.9679	1306.43	4.9679	1538.74	4.9679	1098.47	4.9679	1643.95	4.9679	1420.2	7.0447	1505.21	7.0447	1409.75	7.0447	977.856	7.0447	1037.77	7.2655	861.75	7.2655	1110.04	6.3079	1118.87	6.3079	1241.57	8.5056	1574.7	8.5056	1827.74	8.5056	1378.15	8.5056	1051.54	6.3079	1669.44	4.9679	2137.3	7.0447	1224.47	6.3079	1860.88	6.3079	1038.62	6.3079	2560.14	4.9679	2612.05
6.3642	1527.58	5.0122	1320.59	5.0122	1548.61	5.0122	1111.2	5.0122	1606.51	5.0122	1430.46	7.1076	1501.99	7.1076	1441.69	7.1076	979.308	7.1076	1039.71	7.3304	863.56	7.3304	1098.93	6.3642	1135.09	6.3642	1234.24	8.5816	1600.31	8.5816	1823.26	8.5816	1379.32	8.5816	1054.83	6.3642	1674.33	5.0122	2177.04	7.1076	1233.72	6.3642	2035.32	6.3642	1021.61	6.3642	2635.11	5.0122	2611.7
6.4206	1553.4	5.0566	1328.25	5.0566	1555.81	5.0566	1113.3	5.0566	1568.67	5.0566	1444.81	7.1705	1497.7	7.1705	1474.13	7.1705	983.942	7.1705	1039.8	7.3953	867.62	7.3953	1086.67	6.4206	1151.39	6.4206	1220.12	8.6575	1621.5	8.6575	1819.43	8.6575	1379.25	8.6575	1062.46	6.4206	1684.49	5.0566	2216.31	7.1705	1241.67	6.4206	2235.41	6.4206	1011.07	6.4206	2738.96	5.0566	2584.14
6.4769	1581.24	5.101	1333.6	5.101	1559.42	5.101	1107.66	5.101	1533.55	5.101	1461.49	7.2334	1489.95	7.2334	1502.81	7.2334	992.01	7.2334	1037.44	7.4601	873.26	7.4601	1079.96	6.4769	1160.83	6.4769	1203.61	8.7335	1628.64	8.7335	1813.98	8.7335	1378.7	8.7335	1071.46	6.4769	1695.8	5.101	2265.24	7.2334	1249.05	6.4769	2434.25	6.4769	1007.73	6.4769	2852.38	5.101	2534.47
6.5332	1605	5.1453	1340.21	5.1453	1559.25	5.1453	1098.84	5.1453	1500.81	5.1453	1478.74	7.2963	1477.91	7.2963	1525.62	7.2963	1002.07	7.2963	1034.63	7.525	878.62	7.525	1079.88	6.5332	1160.64	6.5332	1192.87	8.8094	1625.36	8.8094	1809.51	8.8094	1370.52	8.8094	1077.2	6.5332	1701.17	5.1453	2332.38	7.2963	1257.1	6.5332	2604.21	6.5332	1014.05	6.5332	2946.05	5.1453	2471.08
6.5895	1620.03	5.1897	1350.07	5.1897	1553.22	5.1897	1089.85	5.1897	1475.22	5.1897	1495.59	7.3592	1463.71	7.3592	1542.22	7.3592	1011.92	7.3592	1032.96	7.5899	883.63	7.5899	1084.06	6.5895	1154.71	6.5895	1194.28	8.8853	1625.92	8.8853	1804.96	8.8853	1358.96	8.8853	1079.33	6.5895	1697.56	5.1897	2420.84	7.3592	1272.72	6.5895	2722.57	6.5895	1032.27	6.5895	2986.45	5.1897	2403.94
6.6458	1625.01	5.234	1363.69	5.234	1541.36	5.234	1081.01	5.234	1460.29	5.234	1511.64	7.4221	1452.28	7.4221	1553.56	7.4221	1019.25	7.4221	1031.07	7.6548	886.81	7.6548	1090.4	6.6458	1144.34	6.6458	1196.92	8.9613	1635.23	8.9613	1802.35	8.9613	1352.38	8.9613	1083.58	6.6458	1690.9	5.234	2526.57	7.4221	1300.31	6.6458	2781.21	6.6458	1056.91	6.6458	2961.48	5.234	2336.11
6.7022	1623.28	5.2784	1377.84	5.2784	1522.99	5.2784	1071.81	5.2784	1459.08	5.2784	1525.71	7.485	1445.59	7.485	1567.66	7.485	1023.97	7.485	1028.83	7.7196	889.18	7.7196	1098.73	6.7022	1135.96	6.7022	1194.26	9.0372	1647.39	9.0372	1800.81	9.0372	1350.38	9.0372	1085.87	6.7022	1689.16	5.2784	2647.58	7.485	1342.27	6.7022	2793.71	6.7022	1079.55	6.7022	2885.54	5.2784	2283.77
6.7585	1616.5	5.3227	1389.62	5.3227	1499.6	5.3227	1060.44	5.3227	1466.21	5.3227	1538.35	7.5479	1443.92	7.5479	1586.35	7.5479	1027.55	7.5479	1028.12	7.7845	893.67	7.7845	1110.32	6.7585	1141.07	6.7585	1186.45	9.1132	1658.3	9.1132	1797.39	9.1132	1346.95	9.1132	1087.39	6.7585	1695.74	5.3227	2780.73	7.5479	1406.66	6.7585	2742.27	6.7585	1096.07	6.7585	2787.86	5.3227	2263.94
6.8148	1609.58	5.3671	1398.19	5.3671	1475.05	5.3671	1047.38	5.3671	1476.19	5.3671	1548.58	7.6108	1443.1	7.6108	1611.19	7.6108	1031.93	7.6108	1030.38	7.8494	898.06	7.8494	1122.72	6.8148	1153.08	6.8148	1175.45	9.1891	1668.01	9.1891	1794.56	9.1891	1343.57	9.1891	1091.44	6.8148	1714.3	5.3671	2907.97	7.6108	1500.49	6.8148	2636.68	6.8148	1106.7	6.8148	2685.25	5.3671	2271.25
6.8711	1605.49	5.4115	1404.4	5.4115	1456	5.4115	1031.41	5.4115	1482.91	5.4115	1557.04	7.6737	1440.51	7.6737	1642.59	7.6737	1039.1	7.6737	1033.76	7.9142	897.93	7.9142	1131.17	6.8711	1166.57	6.8711	1161.8	9.2651	1682.15	9.2651	1792.83	9.2651	1343.13	9.2651	1099.63	6.8711	1740.01	5.4115	3020.89	7.6737	1622.67	6.8711	2496.7	6.8711	1117.38	6.8711	2589.84	5.4115	2291.27
6.9274	1606.99	5.4558	1409.04	5.4558	1444.15	5.4558	1013.25	5.4558	1484.14	5.4558	1563.99	7.7366	1434	7.7366	1672.45	7.7366	1049.21	7.7366	1036.42	7.9791	892.6	7.9791	1134.15	6.9274	1178.99	6.9274	1146.07	9.341	1696.45	9.341	1799.23	9.341	1342.38	9.341	1111.3	6.9274	1772.47	5.4558	3115.26	7.7366	1779.28	6.9274	2340.48	6.9274	1137.27	6.9274	2510.39	5.4558	2312.59
6.9838	1611.91	5.5002	1413.12	5.5002	1436.35	5.5002	992.638	5.5002	1479.1	5.5002	1571.01	7.7995	1422.51	7.7995	1690.19	7.7995	1061.87	7.7995	1038.92	8.044	884.37	8.044	1133.83	6.9838	1189.11	6.9838	1130.21	9.4169	1709.39	9.4169	1807.93	9.4169	1337.98	9.4169	1122.67	6.9838	1809.15	5.5002	3186.17	7.7995	1956.4	6.9838	2176.98	6.9838	1173.79	6.9838	2456.48	5.5002	2319.78
7.0401	1617.01	5.5445	1413.82	5.5445	1431.64	5.5445	969.475	5.5445	1469.54	5.5445	1576.85	7.8624	1411.32	7.8624	1687.38	7.8624	1076.53	7.8624	1039.9	8.1089	876.57	8.1089	1132.39	7.0401	1190.45	7.0401	1118.2	9.4929	1713.75	9.4929	1812.98	9.4929	1330.73	9.4929	1127.44	7.0401	1841.61	5.5445	3232.04	7.8624	2128.11	7.0401	2026.84	7.0401	1221.39	7.0401	2433.12	5.5445	2299.95
7.0964	1621.6	5.5889	1410.31	5.5889	1429.67	5.5889	943.975	5.5889	1456.62	5.5889	1582.06	7.9253	1408.05	7.9253	1665.37	7.9253	1089.97	7.9253	1037.02	8.1737	871.51	8.1737	1129.29	7.0964	1180.72	7.0964	1109.76	9.5688	1705.67	9.5688	1810.52	9.5688	1325.19	9.5688	1127.62	7.0964	1868.64	5.5889	3255.16	7.9253	2266.49	7.0964	1918.11	7.0964	1276.05	7.0964	2424.59	5.5889	2253.58
7.1527	1624.79	5.6332	1405.69	5.6332	1431.71	5.6332	915.825	5.6332	1442.9	5.6332	1586.75	7.9882	1403.77	7.9882	1631.17	7.9882	1101.62	7.9882	1031.14	8.2386	870.1	8.2386	1123.74	7.1527	1163.07	7.1527	1102.64	9.6448	1682.43	9.6448	1806.27	9.6448	1325.43	9.6448	1126.85	7.1527	1886.72	5.6332	3256.16	7.9882	2347.07	7.1527	1865.68	7.1527	1341.39	7.1527	2420.95	5.6332	2185.28
7.209	1628.41	5.6776	1398.03	5.6776	1436.84	5.6776	887.1	5.6776	1430.08	5.6776	1591.95	8.0511	1395.16	8.0511	1593.72	8.0511	1114.64	8.0511	1025.38	8.3035	870.81	8.3035	1116.54	7.209	1150.08	7.209	1100.91	9.7207	1655.26	9.7207	1811.67	9.7207	1327.4	9.7207	1122.44	7.209	1896.77	5.6776	3240.94	8.0511	2362.03	7.209	1839.91	7.209	1415.46	7.209	2419.16	5.6776	2099.86
7.2654	1638.15	5.7219	1383.89	5.7219	1444.22	5.7219	858.475	5.7219	1420.46	5.7219	1598.54	8.114	1382.34	8.114	1559.21	8.114	1125.07	8.114	1020.84	8.3683	874.54	8.3683	1108.81	7.2654	1146.63	7.2654	1100.93	9.7967	1639.21	9.7967	1815.49	9.7967	1323.67	9.7967	1116.01	7.2654	1896.94	5.7219	3226.88	8.114	2317.68	7.2654	1831.82	7.2654	1497.75	7.2654	2417.11	5.7219	2001.02
7.3217	1660.92	5.7663	1363.38	5.7663	1451.99	5.7663	831.525	5.7663	1414.46	5.7663	1606.53	8.1769	1367.77	8.1769	1528.43	8.1769	1126.54	8.1769	1017.59	8.4332	878.85	8.4332	1102.71	7.3217	1142.7	7.3217	1106.63	9.8726	1639.81	9.8726	1814.87	9.8726	1314.86	9.8726	1107.77	7.3217	1883.16	5.7663	3214.86	8.1769	2225.04	7.3217	1842.91	7.3217	1588.75	7.3217	2414.45	5.7663	1891.89
7.378	1695.49	5.8107	1337.22	5.8107	1459.06	5.8107	806.55	5.8107	1413.49	5.8107	1614.33	8.2398	1358.28	8.2398	1503.38	8.2398	1119.82	8.2398	1016.27	8.4981	880.31	8.4981	1099.68	7.378	1133.59	7.378	1109.58	9.9485	1645.86	9.9485	1806.57	9.9485	1304.17	9.9485	1098.08	7.378	1859.19	5.8107	3197.14	8.2398	2098.86	7.378	1864.64	7.378	1685.79	7.378	2410.16	5.8107	1774.97
7.4343	1734.32	5.855	1305.98	5.855	1462.9	5.855	784.05	5.855	1417.05	5.855	1619.79	8.3027	1350.58	8.3027	1481.9	8.3027	1110.02	8.3027	1015.24	8.563	878.03	8.563	1099.04	7.4343	1121.72	7.4343	1106.75	10.0245	1650.93	10.0245	1790.5	10.0245	1295.9	10.0245	1087.39	7.4343	1830.5	5.855	3180.66	8.3027	1959.88	7.4343	1886.59	7.4343	1783.98	7.4343	2403.95	5.855	1655.92
7.4906	1766.28	5.8994	1271.45	5.8994	1461.24	5.8994	763.263	5.8994	1424.99	5.8994	1622.21	8.3656	1344.81	8.3656	1459.62	8.3656	1102.69	8.3656	1014.94	8.6278	872.65	8.6278	1097.97	7.4906	1109.63	7.4906	1102.54	10.1004	1652.94	10.1004	1773.63	10.1004	1287.5	10.1004	1077.27	7.4906	1804.64	5.8994	3171.82	8.3656	1827.61	7.4906	1903.75	7.4906	1875.7	7.4906	2402.45	5.8994	1541.2
7.547	1784.61	5.9437	1238.07	5.9437	1454.53	5.9437	743.237	5.9437	1435.38	5.9437	1619.3	8.4285	1341.62	8.4285	1437.21	8.4285	1101.33	8.4285	1016.48	8.6927	866.21	8.6927	1099.36	7.547	1097.86	7.547	1097.16	10.1764	1649.15	10.1764	1758.87	10.1764	1274.29	10.1764	1073.94	7.547	1781.47	5.9437	3175.06	8.4285	1711.33	7.547	1908.55	7.547	1945.27	7.547	2400.14	5.9437	1436.77
7.6033	1791.77	5.9881	1206.79	5.9881	1445.17	5.9881	722.425	5.9881	1445.06	5.9881	1609.56	8.4914	1342.38	8.4914	1418.42	8.4914	1105.19	8.4914	1020.88	8.7576	860.44	8.7576	1102.45	7.6033	1086.36	7.6033	1088.53	10.2523	1641.39	10.2523	1746.9	10.2523	1256.58	10.2523	1078.56	7.6033	1763.49	5.9881	3200.45	8.4914	1618.04	7.6033	1890.16	7.6033	1977.84	7.6033	2392.04	5.9881	1347
7.6596	1791.57	6.0324	1180.34	6.0324	1432.94	6.0324	700.338	6.0324	1453.84	6.0324	1594.06	8.5543	1343.71	8.5543	1402.75	8.5543	1109.62	8.5543	1023.53	8.8224	856.62	8.8224	1103.44	7.6596	1078.12	7.6596	1075.96	10.3283	1633.5	10.3283	1737.11	10.3283	1237.12	10.3283	1082.44	7.6596	1753.36	6.0324	3221.39	8.5543	1549.37	7.6596	1846.14	7.6596	1961.86	7.6596	2385.23	6.0324	1274.06
7.7159	1786.84	6.0768	1162.71	6.0768	1420.14	6.0768	676.963	6.0768	1459.36	6.0768	1576.84	8.6172	1343.04	8.6172	1387.24	8.6172	1110.11	8.6172	1023.27	8.8873	854.66	8.8873	1100.63	7.7159	1074.74	7.7159	1061.63	10.4042	1623.32	10.4042	1733.99	10.4042	1223.05	10.4042	1079.54	7.7159	1760.17	6.0768	3207.56	8.6172	1498.23	7.7159	1783.14	7.7159	1897.16	7.7159	2388.79	6.0768	1217.36
7.7722	1780.48	6.1212	1151.93	6.1212	1408.35	6.1212	653.725	6.1212	1461.71	6.1212	1560.31	8.6801	1341.29	8.6801	1373.06	8.6801	1104.12	8.6801	1018.88	8.9522	853.77	8.9522	1094.88	7.7722	1074.11	7.7722	1049.09	10.4801	1618.73	10.4801	1737.1	10.4801	1224.11	10.4801	1069.75	7.7722	1776.41	6.1212	3151.77	8.6801	1462.48	7.7722	1718.3	7.7722	1795.86	7.7722	2403.71	6.1212	1173.42
7.8286	1774.87	6.1655	1145.3	6.1655	1400.42	6.1655	631.963	6.1655	1459.41	6.1655	1545.89	8.743	1337.7	8.743	1362.51	8.743	1091.33	8.743	1010.92	9.017	855.14	9.017	1087.81	7.8286	1073.95	7.8286	1039.05	10.5561	1618.96	10.5561	1742.5	10.5561	1235.39	10.5561	1058.3	7.8286	1789.12	6.1655	3056.46	8.743	1443.49	7.8286	1662.77	7.8286	1679.7	7.8286	2424.21	6.1655	1138.62
7.8849	1769.23	6.2099	1141.46	6.2099	1396.88	6.2099	613.062	6.2099	1453.26	6.2099	1531.96	8.8059	1328.34	8.8059	1356.47	8.8059	1074.04	8.8059	1003.15	9.0819	856.69	9.0819	1080.84	7.8849	1075.75	7.8849	1031.21	10.632	1620.48	10.632	1744.11	10.632	1247.68	10.632	1047.25	7.8849	1788.11	6.2099	2924.05	8.8059	1434.33	7.8849	1624.61	7.8849	1570.38	7.8849	2438.54	6.2099	1109.7
7.9412	1761.78	6.2542	1141.35	6.2542	1397.67	6.2542	597.35	6.2542	1443.46	6.2542	1517.08	8.8688	1313.22	8.8688	1351.06	8.8688	1055.17	8.8688	998.394	9.1468	858.11	9.1468	1072.89	7.9412	1075.72	7.9412	1026.97	10.708	1624.29	10.708	1749.1	10.708	1253.79	10.708	1042.26	7.9412	1766.9	6.2542	2759.86	8.8688	1426.65	7.9412	1597.55	7.9412	1479.62	7.9412	2434.39	6.2542	1083.89
7.9975	1751.72	6.2986	1144.52	6.2986	1402.16	6.2986	584.575	6.2986	1430.71	6.2986	1497.83	8.9317	1297.62	8.9317	1348.18	8.9317	1037.48	8.9317	997.529	9.2117	860.45	9.2117	1062.47	7.9975	1078.01	7.9975	1029.04	10.7839	1630.18	10.7839	1756.74	10.7839	1253.33	10.7839	1043.79	7.9975	1733.53	6.2986	2572.9	8.9317	1416.23	7.9975	1579.11	7.9975	1408.57	7.9975	2408.5	6.2986	1060.86
8.0539	1739.54	6.3429	1150.77	6.3429	1407.61	6.3429	573.9	6.3429	1415.33	6.3429	1475.7	8.9946	1282.08	8.9946	1350.02	8.9946	1023.36	8.9946	1000.89	9.2765	863.87	9.2765	1051.97	8.0539	1080.09	8.0539	1034.66	10.8599	1637.02	10.8599	1761.52	10.8599	1246.95	10.8599	1046.31	8.0539	1701.16	6.3429	2372.94	8.9946	1401.49	8.0539	1567.5	8.0539	1357.46	8.0539	2366.29	6.3429	1041.05
8.1102	1724.45	6.3873	1159.81	6.3873	1412.79	6.3873	564.125	6.3873	1397.6	6.3873	1449.26	9.0575	1269.26	9.0575	1356.09	9.0575	1012.67	9.0575	1006.64	9.3414	867.37	9.3414	1047.19	8.1102	1080.04	8.1102	1042.86	10.9358	1638.63	10.9358	1762.06	10.9358	1234.93	10.9358	1046.55	8.1102	1674.12	6.3873	2169.45	9.0575	1383.83	8.1102	1564.36	8.1102	1316.66	8.1102	2324.05	6.3873	1024.77
8.1665	1704.88	6.4316	1169.81	6.4316	1414.81	6.4316	553.787	6.4316	1377.31	6.4316	1421.15	9.1204	1256.3	9.1204	1363.18	9.1204	1005.19	9.1204	1011.95	9.4063	870.1	9.4063	1047.9	8.1665	1080.58	8.1665	1049.12	11.0117	1628.8	11.0117	1762.18	11.0117	1219.57	11.0117	1043.99	8.1665	1657.93	6.4316	1970.85	9.1204	1372.21	8.1665	1560.52	8.1665	1280.2	8.1665	2292.57	6.4316	1011.14
8.2228	1680.54	6.476	1177.67	6.476	1412.56	6.476	541.925	6.476	1355.01	6.476	1391.75	9.1833	1247.97	9.1833	1370.41	9.1833	998.538	9.1833	1014.09	9.4711	873.36	9.4711	1049.96	8.2228	1077.49	8.2228	1051.46	11.0877	1610.79	11.0877	1762.92	11.0877	1207.37	11.0877	1038.56	8.2228	1649.2	6.476	1783.95	9.1833	1366.04	8.2228	1552.12	8.2228	1247.48	8.2228	2282.73	6.476	999.75
8.2791	1652.04	6.5204	1181.31	6.5204	1405.09	6.5204	528.912	6.5204	1332.62	6.5204	1362.7	9.2462	1244.45	9.2462	1381.23	9.2462	992.529	9.2462	1010.17	9.536	877.31	9.536	1051.78	8.2791	1069.13	8.2791	1050.74	11.1636	1591.8	11.1636	1760.65	11.1636	1200.49	11.1636	1029.62	8.2791	1644.62	6.5204	1613.18	9.2462	1360.87	8.2791	1534.75	8.2791	1219.91	8.2791	2285.86	6.5204	992.109
8.3355	1621.26	6.5647	1179.75	6.5647	1391.92	6.5647	515.075	6.5647	1312.29	6.5647	1334.81	9.3091	1242.18	9.3091	1396.09	9.3091	988.087	9.3091	1002.32	9.6009	878.7	9.6009	1052.91	8.3355	1056.32	8.3355	1049.24	11.2396	1576.56	11.2396	1759.2	11.2396	1198.76	11.2396	1022.08	8.3355	1643.56	6.5647	1460.45	9.3091	1356.2	8.3355	1502.62	8.3355	1199.36	8.3355	2293.86	6.5647	988.812
8.3918	1598.89	6.6091	1174.23	6.6091	1375.51	6.6091	501.725	6.6091	1296.15	6.6091	1311.51	9.372	1240.19	9.372	1407.96	9.372	983.615	9.372	994.279	9.6658	873.04	9.6658	1054.03	8.3918	1042.21	8.3918	1047.24	11.3155	1567.19	11.3155	1756.88	11.3155	1200.33	11.3155	1018.43	8.3918	1644.06	6.6091	1325.95	9.372	1351.97	8.3918	1458.48	8.3918	1188.39	8.3918	2296.45	6.6091	988.156
8.4481	1588.55	6.6534	1167.17	6.6534	1358.53	6.6534	490.325	6.6534	1285.19	6.6534	1294.41	9.4349	1236.07	9.4349	1413.63	9.4349	975.327	9.4349	986.481	9.7306	860.79	9.7306	1052.49	8.4481	1030.2	8.4481	1048.76	11.3915	1560.96	11.3915	1754.76	11.3915	1203.31	11.3915	1022.69	8.4481	1641.3	6.6534	1208.33	9.4349	1345.94	8.4481	1407.95	8.4481	1184.61	8.4481	2287.54	6.6534	988.625
8.5044	1592.89	6.6978	1160.37	6.6978	1343.28	6.6978	481.2	6.6978	1278.9	6.6978	1276.34	9.4978	1227.74	9.4978	1412.83	9.4978	963.567	9.4978	977.308	9.7955	846.96	9.7955	1048.96	8.5044	1020.43	8.5044	1057.72	11.4674	1553.49	11.4674	1748.4	11.4674	1204.58	11.4674	1027.92	8.5044	1637.22	6.6978	1105.36	9.4978	1341.86	8.5044	1362.7	8.5044	1186.84	8.5044	2270.16	6.6978	987.109
8.5607	1607.3	6.7421	1155.1	6.7421	1329.92	6.7421	472.475	6.7421	1275.69	6.7421	1253.64	9.5607	1220.84	9.5607	1407.49	9.5607	954.952	9.5607	964.827	9.8604	836.53	9.8604	1044.07	8.5607	1012.97	8.5607	1071.33	11.5433	1544.87	11.5433	1737.51	11.5433	1207.56	11.5433	1027.56	8.5607	1638.27	6.7421	1014.62	9.5607	1342.03	8.5607	1325.16	8.5607	1195.91	8.5607	2256.12	6.7421	981.703
8.6171	1622.86	6.7865	1151.38	6.7865	1317.71	6.7865	461.95	6.7865	1273.17	6.7865	1225.25	9.6236	1216.88	9.6236	1398.17	9.6236	947.577	9.6236	949.875	9.9252	834.44	9.9252	1038.1	8.6171	1007.95	8.6171	1086.34	11.6193	1534.14	11.6193	1724.65	11.6193	1211.81	11.6193	1022.46	8.6171	1637.4	6.7865	934.042	9.6236	1343.53	8.6171	1290.73	8.6171	1209.12	8.6171	2251.09	6.7865	972.531
8.6734	1644.68	6.8309	1148.96	6.8309	1303.83	6.8309	449.05	6.8309	1270.7	6.8309	1193.15	9.6865	1215.24	9.6865	1387.99	9.6865	940.452	9.6865	934.558	9.9901	838.61	9.9901	1031.97	8.6734	1007.64	8.6734	1102.41	11.6952	1522.32	11.6952	1713.24	11.6952	1216.82	11.6952	1015.81	8.6734	1628.23	6.8309	861.833	9.6865	1344.12	8.6734	1259.46	8.6734	1221	8.6734	2256.8	6.8309	962.391
8.7297	1669.75	6.8752	1147.95	6.8752	1287.5	6.8752	435.325	6.8752	1266.76	6.8752	1161.92	9.7494	1215.88	9.7494	1379.85	9.7494	934.24	9.7494	920.731	10.055	844.03	10.055	1026.97	8.7297	1011.04	8.7297	1118.53	11.7712	1510.87	11.7712	1706.93	11.7712	1221.89	11.7712	1006.3	8.7297	1615.44	6.8752	797.333	9.7494	1346.3	8.7297	1238.29	8.7297	1223.38	8.7297	2264.46	6.8752	954.453
8.786	1688.29	6.9196	1149.38	6.9196	1268.69	6.9196	422.05	6.9196	1261.28	6.9196	1133.45	9.8123	1220.71	9.8123	1374.92	9.8123	929.962	9.8123	911.846	10.1199	848.21	10.1199	1024.34	8.786	1015.42	8.786	1137.46	11.8471	1500.37	11.8471	1702.69	11.8471	1225.69	11.8471	994.119	8.786	1599.58	6.9196	740.183	9.8123	1345.47	8.786	1225.82	8.786	1212.8	8.786	2265.23	6.9196	951.203
8.8423	1693.97	6.9639	1151.9	6.9639	1249.39	6.9639	409.825	6.9639	1253.76	6.9639	1111.6	9.8752	1228.12	9.8752	1373.15	9.8752	930.173	9.8752	908.731	10.1847	849.8	10.1847	1022.99	8.8423	1016.71	8.8423	1154.46	11.9231	1492.3	11.9231	1704.14	11.9231	1228.1	11.9231	987.798	8.8423	1582.28	6.9639	691.325	9.8752	1336.32	8.8423	1218.3	8.8423	1189.52	8.8423	2253.77	6.9639	951.938
8.8987	1687.18	7.0083	1154.87	7.0083	1231.75	7.0083	399.263	7.0083	1244.75	7.0083	1098.94	9.9381	1235.84	9.9381	1374.98	9.9381	934.827	9.9381	908.567	10.2496	847.23	10.2496	1021.52	8.8987	1014.99	8.8987	1162.24	11.999	1486.11	11.999	1711.23	11.999	1230.5	11.999	987.679	8.8987	1565.24	7.0083	649.042	9.9381	1320.34	8.8987	1214.55	8.8987	1160.2	8.8987	2222.71	7.0083	954.359
8.955	1673.86	7.0526	1157.1	7.0526	1217.22	7.0526	389.575	7.0526	1234.12	7.0526	1093.34	10.001	1240.1	10.001	1379.95	10.001	940.135	10.001	908.702	10.3145	840.69	10.3145	1019.64	8.955	1012.25	8.955	1158.96	12.0749	1478.29	12.0749	1717.94	12.0749	1237.95	12.0749	992.071	8.955	1550.7	7.0526	613.075	10.001	1304.03	8.955	1217.68	8.955	1131.73	8.955	2178.29	7.0526	954.656
9.0113	1660.18	7.097	1156.89	7.097	1206.36	7.097	381.675	7.097	1222.35	7.097	1089.74	10.0639	1238.69	10.0639	1386.51	10.0639	941.76	10.0639	908.029	10.3793	831.72	10.3793	1018.55	9.0113	1011.33	9.0113	1149.66	12.1509	1465.35	12.1509	1721.5	12.1509	1247.87	12.1509	997.143	9.0113	1536.49	7.097	583.433	10.0639	1291.72	9.0113	1228.79	9.0113	1109.12	9.0113	2136.07	7.097	950.562
9.0676	1648.37	7.1413	1154.82	7.1413	1198.39	7.1413	374.888	7.1413	1209.49	7.1413	1085.04	10.1268	1230.33	10.1268	1391.12	10.1268	938.375	10.1268	902.846	10.4442	823.39	10.4442	1018.57	9.0676	1011.83	9.0676	1138.09	12.2268	1450.01	12.2268	1720.04	12.2268	1254.42	12.2268	1003.65	9.0676	1521.57	7.1413	559.508	10.1268	1284.01	9.0676	1237.09	9.0676	1093.79	9.0676	2094.29	7.1413	940.672
9.1239	1639	7.1857	1153.48	7.1857	1193	7.1857	369.288	7.1857	1195.41	7.1857	1076.6	10.1897	1210.65	10.1897	1389.77	10.1897	931.202	10.1897	890.683	10.5091	818.24	10.5091	1017.03	9.1239	1016.47	9.1239	1124.43	12.3028	1435.46	12.3028	1708.15	12.3028	1257.31	12.3028	1013.39	9.1239	1508.7	7.1857	540.475	10.1897	1279.53	9.1239	1232.93	9.1239	1081.86	9.1239	2056.75	7.1857	926
9.1803	1631.43	7.2301	1154.08	7.2301	1190.01	7.2301	363.475	7.2301	1181.75	7.2301	1064.96	10.2526	1180.53	10.2526	1382.1	10.2526	921.837	10.2526	872.538	10.5739	815.59	10.5739	1010.72	9.1803	1028.04	9.1803	1110.78	12.3787	1427.26	12.3787	1692.45	12.3787	1258.67	12.3787	1022	9.1803	1498.22	7.2301	525.317	10.2526	1274.97	9.1803	1218.46	9.1803	1073.7	9.1803	2031.61	7.2301	908.797
9.2366	1622.34	7.2744	1154.78	7.2744	1185.88	7.2744	357.763	7.2744	1171.71	7.2744	1051.74	10.3155	1145.94	10.3155	1372.28	10.3155	911.837	10.3155	852.587	10.6388	813.22	10.6388	999.3	9.2366	1042.87	9.2366	1095.36	12.4547	1423.81	12.4547	1677.82	12.4547	1258.7	12.4547	1023.27	9.2366	1496.64	7.2744	513.075	10.3155	1268.69	9.2366	1200.46	9.2366	1072.8	9.2366	2022.12	7.2744	893.062
9.2929	1608.26	7.3188	1155.54	7.3188	1178.53	7.3188	352.55	7.3188	1165.15	7.3188	1039.11	10.3784	1115.33	10.3784	1364.68	10.3784	903.76	10.3784	834.885	10.7037	811.67	10.7037	985.5	9.2929	1056.78	9.2929	1077.29	12.5306	1421.79	12.5306	1664.19	12.5306	1259.2	12.5306	1017.4	9.2929	1506.14	7.3188	503.625	10.3784	1261.23	9.2929	1185.2	9.2929	1081.07	9.2929	2019.75	7.3188	881.969
9.3492	1589.73	7.3631	1154.92	7.3631	1167.81	7.3631	348.112	7.3631	1162.19	7.3631	1028.53	10.4413	1095.93	10.4413	1360.6	10.4413	901.279	10.4413	820.433	10.7686	811.87	10.7686	969.95	9.3492	1068.32	9.3492	1058.47	12.6066	1420.99	12.6066	1647.87	12.6066	1258.32	12.6066	1010.05	9.3492	1519.38	7.3631	496.283	10.4413	1255.41	9.3492	1177.59	9.3492	1094.54	9.3492	2020.09	7.3631	874.562
9.4055	1569.91	7.4075	1153.79	7.4075	1155.79	7.4075	345.8	7.4075	1161.33	7.4075	1020.01	10.5041	1088.06	10.5041	1358.04	10.5041	908.212	10.5041	808.356	10.8334	813.57	10.8334	955.54	9.4055	1078.18	9.4055	1043.58	12.6825	1419.65	12.6825	1626.19	12.6825	1252.04	12.6825	1008.02	9.4055	1526.93	7.4075	491.042	10.5041	1250.35	9.4055	1179.25	9.4055	1108.27	9.4055	2022.5	7.4075	869.641
9.4619	1553.85	7.4518	1153.94	7.4518	1145.01	7.4518	344.987	7.4518	1162.1	7.4518	1013.1	10.567	1089.88	10.567	1354.03	10.567	923.558	10.567	798.308	10.8983	816.52	10.8983	942.56	9.4619	1091.22	9.4619	1038.41	12.7584	1413.44	12.7584	1610.1	12.7584	1238.29	12.7584	1016.64	9.4619	1529.27	7.4518	487.35	10.567	1242.31	9.4619	1187.34	9.4619	1113.23	9.4619	2027.05	7.4518	867.25
9.5182	1545.74	7.4962	1157.37	7.4962	1135.4	7.4962	345.875	7.4962	1160.78	7.4962	1008.05	10.6299	1095.05	10.6299	1346.34	10.6299	943.327	10.6299	790.894	10.9632	820.13	10.9632	931.37	9.5182	1104.82	9.5182	1040.34	12.8344	1406.06	12.8344	1606.3	12.8344	1220.26	12.8344	1022.45	9.5182	1525.4	7.4962	483.7	10.6299	1230.15	9.5182	1195.29	9.5182	1108.46	9.5182	2029.88	7.4962	865.328
9.5745	1545.12	7.5405	1162.79	7.5405	1125.21	7.5405	347.8	7.5405	1155.92	7.5405	1004.26	10.6928	1100.45	10.6928	1335.09	10.6928	962.654	10.6928	786.971	11.028	821.71	11.028	921.99	9.5745	1112.21	9.5745	1042.67	12.9103	1401.25	12.9103	1606.94	12.9103	1204.49	12.9103	1020.73	9.5745	1512.31	7.5405	479.308	10.6928	1216.8	9.5745	1201.71	9.5745	1096.05	9.5745	2023.34	7.5405	863.531
9.6308	1548.55	7.5849	1169.54	7.5849	1114.05	7.5849	348.95	7.5849	1148.1	7.5849	1005.54	10.7557	1106.15	10.7557	1325.1	10.7557	977.837	10.7557	786.442	11.0929	818.82	11.0929	915.62	9.6308	1109.89	9.6308	1038.68	12.9863	1398.79	12.9863	1603.15	12.9863	1195.2	12.9863	1018.44	9.6308	1492.12	7.5849	473.775	10.7557	1207.52	9.6308	1209.61	9.6308	1082.7	9.6308	1995.39	7.5849	861.562
9.6872	1553.46	7.6293	1176.08	7.6293	1104.46	7.6293	348.112	7.6293	1138.01	7.6293	1013.59	10.8186	1111.29	10.8186	1318.56	10.8186	987.202	10.8186	788.385	11.1578	812.58	11.1578	913.33	9.6872	1101.59	9.6872	1029.7	13.0622	1394.98	13.0622	1596.19	13.0622	1190.69	13.0622	1019.87	9.6872	1470.53	7.6293	466.992	10.8186	1203	9.6872	1220.39	9.6872	1070.52	9.6872	1939.43	7.6293	858.828
9.7435	1560.6	7.6736	1181.78	7.6736	1095.16	7.6736	344.462	7.6736	1127.74	7.6736	1025.96	10.8815	1116.8	10.8815	1315.02	10.8815	992.683	10.8815	791.952	11.2227	808.23	11.2227	915.29	9.7435	1091.3	9.7435	1020.33	13.1382	1392.77	13.1382	1585.11	13.1382	1182.96	13.1382	1024.31	9.7435	1453.32	7.6736	460.042	10.8815	1203.15	9.7435	1233.29	9.7435	1060.27	9.7435	1858.62	7.6736	855.438
9.7998	1573.01	7.718	1186.95	7.718	1086.42	7.718	339.3	7.718	1119.26	7.718	1039.49	10.9444	1122.2	10.9444	1315.31	10.9444	996.654	10.9444	795.019	11.2875	810.34	11.2875	921.11	9.7998	1079.64	9.7998	1015.3	13.2141	1394.89	13.2141	1566.3	13.2141	1173.44	13.2141	1025.3	9.7998	1443.16	7.718	453.592	10.9444	1204.96	9.7998	1249.04	9.7998	1054.39	9.7998	1763.32	7.718	849.547
9.8561	1591.02	7.7623	1192.35	7.7623	1078.12	7.7623	334.462	7.7623	1113.1	7.7623	1050.9	11.0073	1123.15	11.0073	1322.18	11.0073	1000.78	11.0073	796.212	11.3524	819.41	11.3524	928.04	9.8561	1068.66	9.8561	1015.63	13.29	1402.23	13.29	1547.56	13.29	1166.31	13.29	1020.49	9.8561	1437.83	7.7623	446.642	11.0073	1204.71	9.8561	1263.52	9.8561	1053.07	9.8561	1670.38	7.7623	841.797
9.9124	1609.74	7.8067	1199.03	7.8067	1071.3	7.8067	330.85	7.8067	1109.25	7.8067	1056.53	11.0702	1113.48	11.0702	1329.57	11.0702	1006.25	11.0702	793.115	11.4173	831.52	11.4173	933.2	9.9124	1056.05	9.9124	1020.58	13.366	1413.3	13.366	1539.05	13.366	1159.54	13.366	1009.39	9.9124	1440.24	7.8067	439.142	11.0702	1199.53	9.9124	1277.21	9.9124	1053.2	9.9124	1600.32	7.8067	833.344
9.9688	1625.77	7.851	1206.83	7.851	1065.22	7.851	329.325	7.851	1106.81	7.851	1055.62	11.1331	1089.95	11.1331	1332.31	11.1331	1015.21	11.1331	786.183	11.4821	840.08	11.4821	933.31	9.9688	1041.76	9.9688	1029.61	13.4419	1421.4	13.4419	1530.1	13.4419	1152.89	13.4419	997.893	9.9688	1443.28	7.851	431.908	11.1331	1192.12	9.9688	1284.12	9.9688	1056.27	9.9688	1557.52	7.851	828.234
10.0251	1634.84	7.8954	1213.98	7.8954	1059.28	7.8954	329.462	7.8954	1105.3	7.8954	1050.65	11.196	1052.55	11.196	1331.62	11.196	1023.93	11.196	777.827	11.547	842.26	11.547	928.05	10.0251	1027.76	10.0251	1043.14	13.5179	1424.35	13.5179	1521.43	13.5179	1144.98	13.5179	992.94	10.0251	1441.59	7.8954	425.967	11.196	1183.45	10.0251	1282.07	10.0251	1062.36	10.0251	1525.05	7.8954	826.859
10.0814	1634.97	7.9398	1217.39	7.9398	1053.55	7.9398	330.462	7.9398	1103.25	7.9398	1047.91	11.2589	1005.78	11.2589	1333.08	11.2589	1030.02	11.2589	771.048	11.6119	839.83	11.6119	919.95	10.0814	1017.95	10.0814	1054.61	13.5938	1422.11	13.5938	1513.77	13.5938	1136.86	13.5938	990.571	10.0814	1433.59	7.9398	421.725	11.2589	1176.37	10.0814	1278.48	10.0814	1073.34	10.0814	1502.11	7.9398	828.703
10.1377	1631.02	7.9841	1217.14	7.9841	1047.79	7.9841	332.288	7.9841	1102.97	7.9841	1051.06	11.3218	956.042	11.3218	1338.73	11.3218	1030.96	11.3218	768.019	11.6768	837.22	11.6768	912.47	10.1377	1016.55	10.1377	1056.54	13.6698	1415.61	13.6698	1512.36	13.6698	1126.18	13.6698	991.524	10.1377	1421.67	7.9841	419.825	11.3218	1167.98	10.1377	1271.21	10.1377	1083.5	10.1377	1492.02	7.9841	831.734
10.194	1621.74	8.0285	1214.82	8.0285	1043.6	8.0285	333.9	8.0285	1106.4	8.0285	1060.66	11.3847	911.656	11.3847	1343.57	11.3847	1027.48	11.3847	769.154	11.7416	835.38	11.7416	904.91	10.194	1018.51	10.194	1045.62	13.7457	1407.11	13.7457	1514.39	13.7457	1111.36	13.7457	993.655	10.194	1405.1	8.0285	419.558	11.3847	1159.9	10.194	1260.96	10.194	1087.77	10.194	1500.89	8.0285	833.891
10.2504	1606.75	8.0728	1209.01	8.0728	1041.91	8.0728	334.4	8.0728	1116.09	8.0728	1075.55	11.4476	878.24	11.4476	1343.09	11.4476	1022.07	11.4476	771.779	11.8065	833.94	11.8065	897.05	10.2504	1017.88	10.2504	1027.89	13.8216	1401.21	13.8216	1514.77	13.8216	1098.55	13.8216	1002.58	10.2504	1384.27	8.0728	419.808	11.4476	1152.34	10.2504	1257.36	10.2504	1085.2	10.2504	1520.62	8.0728	834.188
10.3067	1587.42	8.1172	1201.29	8.1172	1043.6	8.1172	332.9	8.1172	1131.76	8.1172	1090.71	11.5105	855.708	11.5105	1337.49	11.5105	1019.24	11.5105	772.558	11.8714	832.8	11.8714	892.06	10.3067	1008.33	10.3067	1008.91	13.8976	1402.01	13.8976	1506.89	13.8976	1092.2	13.8976	1012.43	10.3067	1365.9	8.1172	419.392	11.5105	1148.18	10.3067	1261.18	10.3067	1074.89	10.3067	1540.75	8.1172	833.703
10.363	1563.27	8.1615	1193.92	8.1615	1048.1	8.1615	328.562	8.1615	1149.69	8.1615	1099.25	11.5734	842.646	11.5734	1331.47	11.5734	1022.55	11.5734	771.558	11.9362	832.42	11.9362	887.62	10.363	990.711	10.363	993.355	13.9735	1410.18	13.9735	1492.36	13.9735	1091.1	13.9735	1016.88	10.363	1348.2	8.1615	417.925	11.5734	1151.95	10.363	1269.75	10.363	1058.04	10.363	1557.59	8.1615	832.156
10.4193	1532.15	8.2059	1187.98	8.2059	1053.5	8.2059	321.65	8.2059	1166.5	8.2059	1096.81	11.6363	835.062	11.6363	1325.04	11.6363	1030.96	11.6363	769.135	12.0011	831.71	12.0011	882.8	10.4193	971.447	10.4193	980.434	14.0495	1420.01	14.0495	1480.3	14.0495	1091.43	14.0495	1019.49	10.4193	1335.6	8.2059	414.992	11.6363	1153.71	10.4193	1280.7	10.4193	1035.73	10.4193	1575.54	8.2059	830.484
10.4756	1497.5	8.2502	1181.57	8.2502	1058.55	8.2502	313.15	8.2502	1177.28	8.2502	1080.4	11.6992	829.312	11.6992	1320.63	11.6992	1039.83	11.6992	766.221	12.066	830.73	12.066	876.68	10.4756	959.947	10.4756	968.789	14.1254	1427.71	14.1254	1473.64	14.1254	1089.74	14.1254	1027.5	10.4756	1330.17	8.2502	410.675	11.6992	1150.51	10.4756	1291.62	10.4756	1011.66	10.4756	1589.2	8.2502	828.75
10.532	1463.9	8.2946	1175.01	8.2946	1061.3	8.2946	305.875	8.2946	1181.19	8.2946	1051.4	11.7621	827.927	11.7621	1319.83	11.7621	1043.33	11.7621	764.327	12.1308	829.69	12.1308	869.85	10.532	957.895	10.532	956.579	14.2014	1433.58	14.2014	1468.98	14.2014	1087.62	14.2014	1036.83	10.532	1329.02	8.2946	406.233	11.7621	1143.13	10.532	1303.61	10.532	987.089	10.532	1597.98	8.2946	826.688
10.5883	1442.84	8.339	1167.83	8.339	1063.01	8.339	300.275	8.339	1177.95	8.339	1013.02	11.825	830.135	11.825	1320.8	11.825	1040.23	11.825	763.788	12.1957	830.85	12.1957	863.46	10.5883	964.355	10.5883	943.855	14.2773	1438.3	14.2773	1464.94	14.2773	1087.79	14.2773	1042.26	10.5883	1326.76	8.339	402.175	11.825	1131.3	10.5883	1312.36	10.5883	960.232	10.5883	1596.32	8.339	823.797
10.6446	1438.77	8.3833	1157.24	8.3833	1064.89	8.3833	297.15	8.3833	1167.62	8.3833	971.938	11.8879	834.01	11.8879	1323.35	11.8879	1033.92	11.8879	764.212	12.2606	832.76	12.2606	858.2	10.6446	976.263	10.6446	930.289	14.3532	1441.82	14.3532	1460.9	14.3532	1089.1	14.3532	1043.11	10.6446	1319.72	8.3833	398.825	11.8879	1116.24	10.6446	1312.73	10.6446	931.661	10.6446	1579.23	8.3833	820.891
10.7009	1446.18	8.4277	1143.74	8.4277	1069.46	8.4277	295.8	8.4277	1149.83	8.4277	933.812	11.9508	837.688	11.9508	1325.68	11.9508	1027.04	11.9508	764.192	12.3255	833.49	12.3255	854.06	10.7009	991.421	10.7009	918.711	14.4292	1445.06	14.4292	1453.44	14.4292	1091.61	14.4292	1039.3	10.7009	1309.67	8.4277	395.058	11.9508	1097.26	10.7009	1303.02	10.7009	903.893	10.7009	1560.77	8.4277	819.047
10.7572	1462.32	8.472	1129.71	8.472	1078.22	8.472	295.1	8.472	1126.7	8.472	903.963	12.0137	839.125	12.0137	1327.02	12.0137	1020.25	12.0137	765.106	12.3903	833.73	12.3903	848.57	10.7572	1005.24	10.7572	910.053	14.5051	1452.87	14.5051	1443.42	14.5051	1093.9	14.5051	1033.74	10.7572	1302.56	8.472	391.075	12.0137	1072.48	10.7572	1282.75	10.7572	879.036	10.7572	1534.3	8.472	818.859
10.8136	1486.2	8.5164	1116.69	8.5164	1090.03	8.5164	294.712	8.5164	1100.46	8.5164	883.388	12.0766	839.458	12.0766	1329.58	12.0766	1015.06	12.0766	768.087	12.4552	835.83	12.4552	840.78	10.8136	1009.33	10.8136	904.053	14.5811	1460.25	14.5811	1434.26	14.5811	1092.46	14.5811	1027.85	10.8136	1295.83	8.5164	387.658	12.0766	1041.92	10.8136	1257.38	10.8136	859.571	10.8136	1502.54	8.5164	818.547
10.8699	1515.46	8.5607	1106.78	8.5607	1102.41	8.5607	293.55	8.5607	1073.49	8.5607	869.175	12.1395	840.615	12.1395	1333.3	12.1395	1010.95	12.1395	773.654	12.5201	840.54	12.5201	832.34	10.8699	999.368	10.8699	899.158	14.657	1464.36	14.657	1428.7	14.657	1086.27	14.657	1022.6	10.8699	1292.69	8.5607	385.417	12.1395	1005.16	10.8699	1234.29	10.8699	845.536	10.8699	1464.7	8.5607	815.25
10.9262	1545.22	8.6051	1100.9	8.6051	1112.65	8.6051	292.575	8.6051	1046.88	8.6051	858.787	12.2024	843.5	12.2024	1333.82	12.2024	1005.76	12.2024	781.875	12.5849	844.13	12.5849	824.29	10.9262	981.066	10.9262	893.25	14.733	1470.11	14.733	1426.01	14.733	1077.13	14.733	1019.29	10.9262	1297.95	8.6051	384.033	12.2024	963.74	10.9262	1218.62	10.9262	834.339	10.9262	1413.91	8.6051	808.469
10.9825	1566.32	8.6495	1097.48	8.6495	1119.85	8.6495	291.513	8.6495	1021.02	8.6495	848.975	12.2653	845.844	12.2653	1332.7	12.2653	998.837	12.2653	790.865	12.6498	843.32	12.6498	816.12	10.9825	959.579	10.9825	886.329	14.8089	1476.85	14.8089	1424.7	14.8089	1068.7	14.8089	1015.42	10.9825	1306	8.6495	383.067	12.2653	921.88	10.9825	1212.39	10.9825	821.018	10.9825	1359.3	8.6495	799.266
11.0388	1572.09	8.6938	1097.42	8.6938	1122.39	8.6938	290.35	8.6938	992.838	8.6938	837.65	12.3282	846.073	12.3282	1331.62	12.3282	991.702	12.3282	796.135	12.7147	837.59	12.7147	807.95	11.0388	941.105	11.0388	881.947	14.8848	1485.62	14.8848	1424.89	14.8848	1059.77	14.8848	1008.05	11.0388	1312.56	8.6938	381.825	12.3282	882.63	11.0388	1213.64	11.0388	805.768	11.0388	1308.8	8.6938	791.25
11.0952	1559.88	8.7382	1098.85	8.7382	1120.28	8.7382	288.7	8.7382	961.925	8.7382	823.15	12.3911	843.781	12.3911	1331.63	12.3911	985.596	12.3911	796.077	12.7796	830.09	12.7796	800.46	11.0952	925.921	11.0952	881.368	14.9608	1499.11	14.9608	1429.9	14.9608	1048.67	14.9608	995.464	11.0952	1315.86	8.7382	379.942	12.3911	848.57	11.0952	1215.77	11.0952	791.982	11.0952	1256.41	8.7382	785.359
11.1515	1532.77	8.7825	1100.64	8.7825	1111.99	8.7825	286.612	8.7825	929.412	8.7825	807.8	12.454	839.292	12.454	1329.94	12.454	982.538	12.454	792.308	12.8444	824.3	12.8444	794.27	11.1515	913.487	11.1515	880.289	15.0367	1520.62	15.0367	1436.88	15.0367	1034.21	15.0367	980.071	11.1515	1318.3	8.7825	377.792	12.454	819.39	11.1515	1212.3	11.1515	785.518	11.1515	1200.73	8.7825	780.422
11.2078	1499.91	8.8269	1103.26	8.8269	1098.62	8.8269	284.163	8.8269	897.275	8.8269	794.213	12.5169	834.792	12.5169	1323.56	12.5169	980.942	12.5169	788.337	12.9093	818.37	12.9093	787.96	11.2078	901.237	11.2078	876.934	15.1127	1549.44	15.1127	1437.74	15.1127	1020.24	15.1127	965.595	11.2078	1324.9	8.8269	375.867	12.5169	793.02	11.2078	1200.95	11.2078	787.25	11.2078	1143.77	8.8269	776.641
11.2641	1466.78	8.8712	1105.69	8.8712	1081.2	8.8712	282.737	8.8712	865.888	8.8712	783.713	12.5798	829.24	12.5798	1311.22	12.5798	977.077	12.5798	786.817	12.9742	811.2	12.9742	781.38	11.2641	887.342	11.2641	871.868	15.1886	1575.64	15.1886	1430.1	15.1886	1010.33	15.1886	950.071	11.2641	1339.51	8.8712	374.717	12.5798	768.4	11.2641	1183.54	11.2641	796.821	11.2641	1092.04	8.8712	772.422
11.3204	1437.53	8.9156	1107.45	8.9156	1062.55	8.9156	282.325	8.9156	836.787	8.9156	776.838	12.6427	823.281	12.6427	1295.87	12.6427	972.635	12.6427	788.981	13.039	804.65	13.039	777.53	11.3204	878.868	11.3204	865.013	15.2646	1596.92	15.2646	1417.07	15.2646	1010.61	15.2646	934.952	11.3204	1353.49	8.9156	374.742	12.6427	744.83	11.3204	1168.59	11.3204	811.607	11.3204	1051.68	8.9156	766.766
11.3768	1411.7	8.9599	1109.3	8.9599	1044.45	8.9599	282.112	8.9599	810.862	8.9599	772.812	12.7056	820.104	12.7056	1287.01	12.7056	967.115	12.7056	792.971	13.1039	801.49	13.1039	776.59	11.3768	873.211	11.3768	857.026	15.3405	1610.64	15.3405	1401.24	15.3405	1024.27	15.3405	920.476	11.3768	1365.75	8.9599	376.258	12.7056	721.21	11.3768	1160.12	11.3768	827.179	11.3768	1019.61	8.9599	759.172
11.4331	1391.49	9.0043	1111.72	9.0043	1030.08	9.0043	281.425	9.0043	788.525	9.0043	770.562	12.7685	817.281	12.7685	1282.67	12.7685	959.077	12.7685	795.548	13.1688	801.79	13.1688	776.98	11.4331	868.276	11.4331	847.579	15.4164	1616.44	15.4164	1388.8	15.4164	1048.38	15.4164	905.345	11.4331	1380.09	9.0043	378.925	12.7685	696.16	11.4331	1163.05	11.4331	840.75	11.4331	992.571	9.0043	751.156
11.4894	1375.4	9.0487	1114.13	9.0487	1015.54	9.0487	280.413	9.0487	769.138	9.0487	767.812	12.8314	813.323	12.8314	1281.38	12.8314	947.798	12.8314	796.058	13.2337	805.1	13.2337	777.08	11.4894	861.382	11.4894	836.118	15.4924	1614.9	15.4924	1378.29	15.4924	1072.63	15.4924	889.56	11.4894	1394.76	9.0487	381.958	12.8314	668.78	11.4894	1171.62	11.4894	849.643	11.4894	965.804	9.0487	745.453
11.5457	1357.45	9.093	1114.72	9.093	999.875	9.093	279.25	9.093	751.362	9.093	763.463	12.8943	808.406	12.8943	1281.12	12.8943	933.846	12.8943	794.394	13.2985	808.21	13.2985	775.95	11.5457	852.25	11.5457	823.75	15.5683	1609.86	15.5683	1370.1	15.5683	1088.04	15.5683	873.845	11.5457	1404.81	9.093	384.617	12.8943	638.91	11.5457	1180.96	11.5457	851.964	11.5457	938.036	9.093	743.734
11.6021	1336.27	9.1374	1112.38	9.1374	982.562	9.1374	277.913	9.1374	733.45	9.1374	756.013	12.9572	803.76	12.9572	1281.21	12.9572	918.058	12.9572	789.75	13.3634	808.57	13.3634	775.3	11.6021	842.618	11.6021	809.895	15.6443	1606.7	15.6443	1365.14	15.6443	1094.64	15.6443	861.905	11.6021	1406.82	9.1374	386.392	12.9572	608.63	11.6021	1188.79	11.6021	847.857	11.6021	912.25	9.1374	746.781
11.6584	1313.05	9.1817	1106.35	9.1817	964.487	9.1817	276.725	9.1817	714.25	9.1817	747.15	13.0201	799.188	13.0201	1282.82	13.0201	903.029	13.0201	781.202	13.4283	807.21	13.4283	773.95	11.6584	834.539	11.6584	796.013	15.7202	1605.29	15.7202	1362.4	15.7202	1096.25	15.7202	855.095	11.6584	1405.8	9.1817	387.7	13.0201	581.76	11.6584	1196.02	11.6584	838.643	11.6584	890.679	9.1817	751.828
11.7147	1289.38	9.2261	1097.9	9.2261	943.662	9.2261	276.112	9.2261	693.862	9.2261	737.025	13.083	795.125	13.083	1287.42	13.083	893.231	13.083	772.327	13.4931	804.55	13.4931	768.25	11.7147	828.276	11.7147	788.263	15.7962	1602.69	15.7962	1362.86	15.7962	1094.19	15.7962	850.262	11.7147	1411.1	9.2261	388.808	13.083	560.29	11.7147	1200.11	11.7147	830.929	11.7147	870.821	9.2261	754.5
11.771	1268.25	9.2704	1088.59	9.2704	920.55	9.2704	276.2	9.2704	672.862	9.2704	727.5	13.1459	794.01	13.1459	1291.69	13.1459	889.837	13.1459	766.269	13.558	800.67	13.558	757.02	11.771	824.092	11.771	793.053	15.8721	1592.82	15.8721	1366.9	15.8721	1086.56	15.8721	842.012	11.771	1425.7	9.2704	390.583	13.1459	546.38	11.771	1202.39	11.771	826.536	11.771	852	9.2704	751.797
11.8273	1251.78	9.3148	1079.3	9.3148	896.213	9.3148	277.112	9.3148	653.463	9.3148	720.362	13.2088	797.396	13.2088	1291.46	13.2088	891.769	13.2088	762.808	13.6229	797.51	13.6229	745.12	11.8273	821.184	11.8273	805.803	15.948	1581.1	15.948	1377.62	15.948	1073.93	15.948	828.25	11.8273	1446.42	9.3148	393.017	13.2088	539.33	11.8273	1201.43	11.8273	824.607	11.8273	832.054	9.3148	742.281
11.8837	1235.88	9.3592	1070.69	9.3592	873.312	9.3592	278.725	9.3592	637.25	9.3592	716.7	13.2717	806.323	13.2717	1286.49	13.2717	895.125	13.2717	761.173	13.6877	795.41	13.6877	736.12	11.8837	818.75	11.8837	819.132	16.024	1578.24	16.024	1388.88	16.024	1059.3	16.024	811.702	11.8837	1469.67	9.3592	395.492	13.2717	538.65	11.8837	1197.93	11.8837	827.125	11.8837	811.857	9.3592	727.75
11.94	1221.26	9.4035	1062.63	9.4035	854.175	9.4035	280.1	9.4035	625.162	9.4035	717.287	13.3346	819.292	13.3346	1280.85	13.3346	896.337	13.3346	761.038	13.7526	792.67	13.7526	729.36	11.94	816.434	11.94	828.526	16.0999	1582.01	16.0999	1394.55	16.0999	1046.71	16.0999	789.298	11.94	1490.77	9.4035	396.833	13.3346	541.31	11.94	1197.77	11.94	832.429	11.94	791.125	9.4035	711.922
11.9963	1208.85	9.4479	1054.7	9.4479	838.25	9.4479	280.775	9.4479	616.588	9.4479	720.6	13.3975	833.875	13.3975	1276.29	13.3975	893.548	13.3975	761.894	13.8175	786.34	13.8175	724.06	11.9963	812.934	11.9963	832.053	16.1759	1590.17	16.1759	1399.98	16.1759	1038.94	16.1759	765.56	11.9963	1511.67	9.4479	396.475	13.3975	546.1	11.9963	1198.75	11.9963	838.536	11.9963	771.339	9.4479	699.266
12.0526	1197.97	9.4922	1046.48	9.4922	824.112	9.4922	280.712	9.4922	610.85	9.4922	724.775	13.4604	847.292	13.4604	1271.47	13.4604	887.471	13.4604	762.683	13.8824	776.61	13.8824	720.49	12.0526	807.408	12.0526	832.803	16.2518	1598.43	16.2518	1407.73	16.2518	1037.99	16.2518	749.298	12.0526	1540.17	9.4922	394.233	13.4604	553.81	12.0526	1196.7	12.0526	840.589	12.0526	754	9.4922	693.516
12.1089	1187.37	9.5366	1038.12	9.5366	808.9	9.5366	279.4	9.5366	605.325	9.5366	728.237	13.5233	854.531	13.5233	1264.46	13.5233	879.183	13.5233	762.337	13.9472	765.92	13.9472	718.79	12.1089	799.053	12.1089	835.789	16.3278	1603.18	16.3278	1414.58	16.3278	1042.76	16.3278	743.857	12.1089	1578.22	9.5366	391.267	13.5233	564.29	12.1089	1192.04	12.1089	836.821	12.1089	739.018	9.5366	694.5
12.1653	1175.54	9.5809	1031.13	9.5809	791.525	9.5809	277.663	9.5809	599.812	9.5809	729.463	13.5862	855.062	13.5862	1254.8	13.5862	870.76	13.5862	760.885	14.0121	757.2	14.0121	718.5	12.1653	788.487	12.1653	839.605	16.4037	1603.04	16.4037	1415.75	16.4037	1048.07	16.4037	743.905	12.1653	1619.32	9.5809	387.6	13.5862	576.16	12.1653	1184.41	12.1653	828.804	12.1653	725.589	9.5809	700.188
12.2216	1163.84	9.6253	1026.76	9.6253	772.388	9.6253	276.263	9.6253	593.65	9.6253	727.45	13.6491	851.677	13.6491	1246.17	13.6491	863.096	13.6491	758.99	14.077	750.78	14.077	718.03	12.2216	778.461	12.2216	842.803	16.4796	1597.83	16.4796	1410.3	16.4796	1047.24	16.4796	743.595	12.2216	1653.44	9.6253	383.483	13.6491	588.4	12.2216	1175.64	12.2216	821.304	12.2216	711.911	9.6253	708.547
12.2779	1153.26	9.6696	1023.03	9.6696	753.975	9.6696	275.15	9.6696	586.987	9.6696	721.825	13.712	842.312	13.712	1244.16	13.712	857.644	13.712	759.144	14.1418	745.24	14.1418	714.85	12.2779	768.342	12.2779	849.737	16.5556	1589.85	16.5556	1399.15	16.5556	1040.68	16.5556	739.679	12.2779	1674.28	9.6696	379.258	13.712	600.85	12.2779	1174.02	12.2779	814.321	12.2779	698.125	9.6696	714.391
12.3342	1147.97	9.714	1017.78	9.714	737.35	9.714	274.1	9.714	579.2	9.714	714.737	13.7749	827.844	13.7749	1247.54	13.7749	854.394	13.7749	763.192	14.2067	737.35	14.2067	708.5	12.3342	758.684	12.3342	860.171	16.6315	1578.33	16.6315	1388.7	16.6315	1032	16.6315	729.821	12.3342	1680.7	9.714	378.233	13.7749	610.47	12.3342	1172.75	12.3342	808.5	12.3342	685.214	9.714	715.078
12.3905	1145.47	9.7584	1010.46	9.7584	724.6	9.7584	273.85	9.7584	569.975	9.7584	706.725	13.8378	811.375	13.8378	1253.25	13.8378	852.663	13.8378	770.413	14.2716	725.49	14.2716	701.79	12.3905	755.316	12.3905	872.5	16.7075	1566.85	16.7075	1379.9	16.7075	1023.76	16.7075	714.429	12.3905	1674.25	9.7584	380.033	13.8378	617.53	12.3905	1167.75	12.3905	805.304	12.3905	674.679	9.7584	709.734
12.4469	1143.36	9.8027	1000.99	9.8027	715.85	9.8027	274.975	9.8027	558.425	9.8027	695.463	13.9007	793.75	13.9007	1260.29	13.9007	850.433	13.9007	779.76	14.3365	710.81	14.3365	699.06	12.4469	765.132	12.4469	880.526	16.7834	1556.49	16.7834	1365.6	16.7834	1020.31	16.7834	696.476	12.4469	1659.58	9.8027	384.308	13.9007	624.1	12.4469	1162.95	12.4469	804.696	12.4469	668.054	9.8027	700.031
12.5032	1139.52	9.8471	991.074	9.8471	711.275	9.8471	276.513	9.8471	545.487	9.8471	681.062	13.9636	774.875	13.9636	1266.54	13.9636	850.327	13.9636	788.221	14.4013	696.17	14.4013	699.06	12.5032	781.934	12.5032	881.053	16.8594	1547.67	16.8594	1349.52	16.8594	1024.05	16.8594	679.762	12.5032	1640.85	9.8471	390.55	13.9636	633	12.5032	1166.54	12.5032	806.75	12.5032	665.107	9.8471	690.016
12.5595	1132.7	9.8914	983.083	9.8914	708.275	9.8914	277.837	9.8914	530.688	9.8914	663.45	14.0265	755.812	14.0265	1270.26	14.0265	855.625	14.0265	795.077	14.4662	684.62	14.4662	698.47	12.5595	797.145	12.5595	878.066	16.9353	1543.62	16.9353	1334.1	16.9353	1032.8	16.9353	667.631	12.5595	1622.65	9.8914	398.392	14.0265	645.45	12.5595	1176.77	12.5595	810.911	12.5595	666.482	9.8914	683.453
12.6158	1122.63	9.9358	980.204	9.9358	706.763	9.9358	278.388	9.9358	516.463	9.9358	643.938	14.0894	739.865	14.0894	1271.65	14.0894	865	14.0894	799.731	14.5311	677.97	14.5311	697.98	12.6158	806.566	12.6158	877.053	17.0112	1552.35	17.0112	1321.29	17.0112	1041.05	17.0112	660.583	12.6158	1605.06	9.9358	405.2	14.0894	656.11	12.6158	1192.59	12.6158	815.893	12.6158	666.375	9.9358	681.344
12.6721	1107.71	9.9801	982.87	9.9801	704.963	9.9801	278.525	9.9801	504.05	9.9801	623.213	14.1523	731.438	14.1523	1271.16	14.1523	874.404	14.1523	803.029	14.5959	675.36	14.5959	697.79	12.6721	809.474	12.6721	881.342	17.0872	1572.31	17.0872	1311.45	17.0872	1045.11	17.0872	656.048	12.6721	1594.32	9.9801	409.35	14.1523	661.55	12.6721	1209.7	12.6721	820.446	12.6721	663.714	9.9801	683.375
12.7285	1090	10.0245	989.463	10.0245	702.763	10.0245	278.837	10.0245	493.612	10.0245	603.188	14.2152	729.375	14.2152	1268.88	14.2152	881.75	14.2152	805.788	14.6608	673.7	14.6608	699.42	12.7285	810.605	12.7285	883.382	17.1631	1597.81	17.1631	1303.69	17.1631	1042.02	17.1631	653.488	12.7285	1599.02	10.0245	410.558	14.2152	661.22	12.7285	1219.36	12.7285	823.607	12.7285	661.857	10.0245	687.812
12.7848	1071.27	10.0689	996.861	10.0689	697.938	10.0689	279.8	10.0689	484.462	10.0689	585.625	14.2781	733.177	14.2781	1263.8	14.2781	887.365	14.2781	808.202	14.7257	670.5	14.7257	703.58	12.7848	816.605	12.7848	875.211	17.2391	1621.43	17.2391	1299.86	17.2391	1037.4	17.2391	652.19	12.7848	1623.05	10.0689	409.008	14.2781	658.72	12.7848	1218.89	12.7848	822.268	12.7848	663.821	10.0689	692.75
12.8411	1055.23	10.1132	1004.2	10.1132	690.713	10.1132	280.487	10.1132	476.65	10.1132	570.912	14.341	739.792	14.341	1256.71	14.341	893.865	14.341	809.712	14.7906	666.11	14.7906	705.61	12.8411	826.803	12.8411	855.553	17.315	1637.33	17.315	1305.11	17.315	1028.79	17.315	651.06	12.8411	1660.51	10.1132	406.342	14.341	655.77	12.8411	1211.21	12.8411	815.036	12.8411	669.071	10.1132	696.219
12.8974	1045.2	10.1576	1011.52	10.1576	681.237	10.1576	280.325	10.1576	470.062	10.1576	559.775	14.4039	745.323	14.4039	1251.01	14.4039	902.106	14.4039	808.26	14.8554	660.93	14.8554	701.53	12.8974	839.553	12.8974	823.724	17.391	1646.46	17.391	1315.11	17.391	1015.17	17.391	651.071	12.8974	1696.44	10.1576	402.792	14.4039	651.7	12.8974	1194.48	12.8974	803.375	12.8974	672.696	10.1576	697.25
12.9537	1043.8	10.2019	1017.57	10.2019	670.787	10.2019	278.688	10.2019	464.487	10.2019	550.362	14.4668	746.521	14.4668	1248.13	14.4668	909.769	14.4668	804.087	14.9203	656.47	14.9203	693.12	12.9537	852.421	12.9537	783.026	17.4669	1652.67	17.4669	1327.95	17.4669	1002.48	17.4669	652.786	12.9537	1725.07	10.2019	398.583	14.4668	651	12.9537	1175.59	12.9537	790.464	12.9537	672.5	10.2019	694.875
13.0101	1054.21	10.2463	1022.41	10.2463	659.65	10.2463	276.4	10.2463	460.138	10.2463	541.438	14.5297	743.896	14.5297	1250.41	14.5297	913.731	14.5297	799.269	14.9852	655.48	14.9852	684.19	13.0101	869.368	13.0101	740.895	17.5429	1658.45	17.5429	1341.24	17.5429	992.964	17.5429	653.024	13.0101	1742.94	10.2463	395.15	14.5297	656.43	13.0101	1163.75	13.0101	779.214	13.0101	667.268	10.2463	689.625
13.0664	1068.47	10.2906	1025.32	10.2906	649.575	10.2906	272.888	10.2906	456.65	10.2906	531.2	14.5926	738.562	14.5926	1256.2	14.5926	915.01	14.5926	793.481	15.05	659.02	15.05	677.26	13.0664	888.434	13.0664	700.408	17.6188	1663.07	17.6188	1347.61	17.6188	985.274	17.6188	650.393	13.0664	1748.53	10.2906	394.35	14.5926	665.29	13.0664	1162.8	13.0664	770.5	13.0664	655.946	10.2906	681.406
13.1227	1080.29	10.335	1025.8	10.335	640.812	10.335	269.2	10.335	453.425	10.335	518.675	14.6555	729.917	14.6555	1263.45	14.6555	914.019	14.6555	786.298	15.1149	663.14	15.1149	672.63	13.1227	901.711	13.1227	663.961	17.6947	1663.77	17.6947	1343.24	17.6947	980.107	17.6947	645.976	13.1227	1745.07	10.335	395.275	14.6555	673.5	13.1227	1172.14	13.1227	764.446	13.1227	641.821	10.335	671.297
13.179	1083.79	10.3793	1025.47	10.3793	634.025	10.3793	267.237	10.3793	449.175	10.3793	504.087	14.7184	720.177	14.7184	1271.37	14.7184	913.154	14.7184	779.087	15.1798	664.43	15.1798	670.63	13.179	904.092	13.179	631.816	17.7707	1660.2	17.7707	1332.08	17.7707	984.595	17.7707	640.44	13.179	1739.27	10.3793	396.242	14.7184	679.15	13.179	1184.82	13.179	759.268	13.179	627.964	10.3793	660.375
13.2354	1077.89	10.4237	1023.44	10.4237	628.075	10.4237	266.587	10.4237	444.125	10.4237	489.025	14.7813	712.771	14.7813	1278.45	14.7813	918.106	14.7813	775.163	15.2446	662.01	15.2446	671.08	13.2354	898.079	13.2354	606.829	17.8466	1657.14	17.8466	1320.1	17.8466	990.75	17.8466	634.238	13.2354	1733.62	10.4237	396.342	14.7813	683.76	13.2354	1191.82	13.2354	753.875	13.2354	616.607	10.4237	650.219
13.2917	1065.92	10.4681	1019.95	10.4681	621.9	10.4681	267.812	10.4681	439.05	10.4681	474.95	14.8442	707.708	14.8442	1284.76	14.8442	926.933	14.8442	775.788	15.3095	657.39	15.3095	670.23	13.2917	888.908	13.2917	591.079	17.9226	1654.73	17.9226	1306.2	17.9226	990.702	17.9226	628.952	13.2917	1729.99	10.4681	395.1	14.8442	684.63	13.2917	1190.66	13.2917	749.107	13.2917	608.25	10.4681	642.406
13.348	1053.04	10.5124	1016.29	10.5124	613.3	10.5124	269.987	10.5124	433.775	10.5124	463.625	14.9071	704.5	14.9071	1289.9	14.9071	932.442	14.9071	779.558	15.3744	652.62	15.3744	664.87	13.348	881.039	13.348	583.171	17.9985	1653.11	17.9985	1288.51	17.9985	982.857	17.9985	627.631	13.348	1726.8	10.5124	394.033	14.9071	682.83	13.348	1183.39	13.348	746.536	13.348	597.518	10.5124	637.844
13.4043	1043.88	10.5568	1012.52	10.5568	601.138	10.5568	271.388	10.5568	428.862	10.5568	455.525	14.97	701.365	14.97	1294.45	14.97	931.202	14.97	783.74	15.4393	647.68	15.4393	656.37	13.4043	868.934	13.4043	576.868	18.0745	1655.32	18.0745	1273.79	18.0745	973.44	18.0745	629.262	13.4043	1722.82	10.5568	394.767	14.97	679.71	13.4043	1173.14	13.4043	745.536	13.4043	586.446	10.5568	635.703
13.4606	1040.29	10.6011	1009.26	10.6011	585.862	10.6011	270.975	10.6011	424.612	10.6011	450.288	15.0329	697.698	15.0329	1297.97	15.0329	924.808	15.0329	785.356	15.5041	642.33	15.5041	648.62	13.4606	846.776	13.4606	570.053	18.1504	1653.42	18.1504	1262.23	18.1504	969.119	18.1504	631.667	13.4606	1714.62	10.6011	397.242	15.0329	679.41	13.4606	1163.86	13.4606	746.036	13.4606	576.625	10.6011	636.25
13.517	1040.13	10.6455	1005.8	10.6455	568.588	10.6455	269.138	10.6455	420.712	10.6455	447.188	15.0958	697.021	15.0958	1299.45	15.0958	917.154	15.0958	783.471	15.569	637.1	15.569	642.46	13.517	815.079	13.517	560.816	18.2263	1639.5	18.2263	1247.75	18.2263	969.917	18.2263	633.488	13.517	1702.89	10.6455	400.808	15.0958	683.08	13.517	1154.2	13.517	749.75	13.517	569.036	10.6455	639.891
13.5733	1040.37	10.6898	1001.43	10.6898	551.85	10.6898	266.962	10.6898	416.625	10.6898	446.413	15.1587	699.292	15.1587	1297.95	15.1587	911.942	15.1587	780.654	15.6339	633.88	15.6339	637.31	13.5733	776.566	13.5733	549.947	18.3023	1613.9	18.3023	1230.19	18.3023	969.619	18.3023	633.333	13.5733	1691.65	10.6898	405.183	15.1587	686.52	13.5733	1138.8	13.5733	754.357	13.5733	563.339	10.6898	647.25
13.6296	1041.84	10.7342	995.194	10.7342	536.325	10.7342	265.825	10.7342	412.6	10.7342	447.038	15.2216	704.417	15.2216	1293.93	15.2216	911.865	15.2216	780.221	15.6987	632.95	15.6987	632.63	13.6296	735.632	13.6296	537.961	18.3782	1586.81	18.3782	1217	18.3782	965.31	18.3782	630.595	13.6296	1681.36	10.7342	409.1	15.2216	686.33	13.6296	1114.18	13.6296	757.946	13.6296	559.446	10.7342	656
13.6859	1045.62	10.7786	987.62	10.7786	524.375	10.7786	265.812	10.7786	407.837	10.7786	449.8	15.2845	712.375	15.2845	1289.56	15.2845	914.154	15.2845	785.894	15.7636	632.72	15.7636	626.33	13.6859	696.368	13.6859	526.632	18.4542	1560.98	18.4542	1206.94	18.4542	957.774	18.4542	628.298	13.6859	1668.28	10.7786	411.833	15.2845	680.59	13.6859	1083.09	13.6859	760.214	13.6859	558.304	10.7786	664.016
13.7422	1048.24	10.8229	980.176	10.8229	516.112	10.8229	266.075	10.8229	402.913	10.8229	453.625	15.3474	722	15.3474	1285.27	15.3474	918.327	15.3474	797.115	15.8285	632.32	15.8285	619.99	13.7422	658.618	13.7422	518.197	18.5301	1537.12	18.5301	1200.05	18.5301	951.333	18.5301	629.345	13.7422	1647.65	10.8229	414.033	15.3474	669.19	13.7422	1051.54	13.7422	761.911	13.7422	559.482	10.8229	669.484
13.7986	1048.12	10.8673	976.213	10.8673	510.788	10.8673	265.812	10.8673	397.263	10.8673	457.513	15.4103	731.146	15.4103	1282.55	15.4103	923.346	15.4103	809.279	15.8934	630.85	15.8934	615.06	13.7986	623.803	13.7986	511.5	18.6061	1519.96	18.6061	1200.6	18.6061	944.869	18.6061	633.679	13.7986	1622.05	10.8673	415.858	15.4103	654.18	13.7986	1025.95	13.7986	765.25	13.7986	558.482	10.8673	671.125
13.8549	1043.53	10.9116	973.176	10.9116	506.737	10.9116	264.5	10.9116	391.4	10.9116	460.013	15.4732	737.5	15.4732	1282.58	15.4732	926.731	15.4732	818.769	15.9582	628.44	15.9582	611.23	13.8549	592.513	13.8549	503.829	18.682	1512.92	18.682	1206.01	18.682	938.738	18.682	638.845	13.8549	1594.14	10.9116	416.925	15.4732	640.36	13.8549	1010.21	13.8549	765.589	13.8549	551.857	10.9116	669.875
13.9112	1037.35	10.956	970.389	10.956	503.112	10.956	261.962	10.956	386.413	10.956	459.788	15.5361	740.573	15.5361	1285.15	15.5361	928.49	15.5361	823.337	16.0231	624.77	16.0231	607.01	13.9112	569.066	13.9112	494.447	18.7579	1517.99	18.7579	1215.68	18.7579	935.548	18.7579	643.786	13.9112	1567.73	10.956	417.467	15.5361	632.87	13.9112	1004.48	13.9112	759.696	13.9112	540.518	10.956	665.594
[truncated: 30 more columns]

## Sheet: Figure 5b
Source data for Figure 5b
oocyte_area	osk_area	fraction_covered	condition
2405.87	427.882	0.177849	ctrl
1181.51	294.169	0.248977	ctrl
2036.31	208.786	0.102532	ctrl
1847.82	335.089	0.181343	ctrl
538.719	150.145	0.278707	ctrl
1466.98	135.324	0.0922467	ctrl
999.144	100.849	0.100935	ctrl
903.772	137.257	0.151871	ctrl
536.786	73.462	0.136855	ctrl
838.044	187.521	0.22376	ctrl
412.094	81.839	0.198593	ctrl
1840.41	242.617	0.131828	ctrl
797.124	133.391	0.16734	ctrl
740.739	115.348	0.15572	ctrl
1498.88	256.794	0.171324	ctrl
2181.62	141.124	0.0646877	ctrl
906.672	109.87	0.121179	ctrl
1155.09	109.548	0.0948394	ctrl
1031.69	292.236	0.283261	ctrl
1212.44	83.128	0.0685625	ctrl
903.45	81.195	0.0898722	ctrl
1127.38	93.76	0.0831663	ctrl
2363.02	377.619	0.159804	ctrl
907.317	204.597	0.225497	ctrl
1765.01	175.599	0.0994887	ctrl
547.096	102.138	0.186691	ctrl
550.318	105.037	0.190866	ctrl
1287.84	132.747	0.103078	ctrl
2113.64	234.562	0.110976	ctrl
660.833	203.953	0.30863	ctrl
849.965	200.409	0.235785	ctrl
801.313	158.845	0.198231	ctrl
856.731	135.646	0.15833	ctrl
556.762	75	0.134707	ctrl
1330.34	273.226	0.205381	ctrl
1416.72	218.452	0.154196	ctrl
874.774	135.324	0.154696	ctrl
505.21	151.434	0.299745	ctrl
1753.41	199.764	0.113929	ctrl
935.913	152.677	0.163132	ctrl
465.975	140.103	0.300666	ctrl
1831.64	480.193	0.262165	ctrl
1382.78	281.964	0.203911	ctrl
1267.94	220.899	0.174218	ctrl
831.114	255.066	0.306897	ctrl
937.817	255.65	0.272601	ctrl
859.77	353.247	0.410862	ctrl
1855.13	520.316	0.280474	ctrl
566.569	203.677	0.359492	ctrl
2371.19	246.486	0.10395	ctrl
799.469	195.929	0.245074	ctrl
2400.69	356.901	0.148666	ctrl
476.218	98.364	0.206552	ctrl
950.789	220.196	0.231593	ctrl
1030.45	298.309	0.289493	ctrl
825.403	281.731	0.341325	ctrl
1556.03	37.764	0.0242695	PhosSTOP
6681.12	58.573	0.00876694	PhosSTOP
3187.96	87.088	0.0273177	PhosSTOP
2358.32	122.925	0.0521241	PhosSTOP
874.13	50.585	0.057869	PhosSTOP
3137.91	121.147	0.0386075	PhosSTOP
4107.09	89.894	0.0218875	PhosSTOP
2684.9	147.246	0.0548423	PhosSTOP
447.214	86.994	0.194524	PhosSTOP
1923.54	39.953	0.0207706	PhosSTOP
409.517	112.448	0.274587	PhosSTOP
1948.35	127.333	0.0653544	PhosSTOP
1399.64	26.098	0.0186462	PhosSTOP
2028.25	137.902	0.0679906	PhosSTOP
2790.26	118.57	0.0424943	PhosSTOP
972.401	87.639	0.0901264	PhosSTOP
1029.75	27.709	0.0269084	PhosSTOP
2502.21	118.57	0.0473861	PhosSTOP
3318.02	70.884	0.0213633	PhosSTOP
1672	33.187	0.0198487	PhosSTOP
1217	33.831	0.0277987	PhosSTOP
1770	80.55	0.0455085	PhosSTOP
3491	99.882	0.0286113	PhosSTOP
1231.77	87.639	0.0711487	PhosSTOP
2218.67	20.621	0.00929429	PhosSTOP
540.008	21.587	0.0399753	PhosSTOP
2493.83	121.792	0.0488373	PhosSTOP
2756.43	97.627	0.035418	PhosSTOP
995.922	57.996	0.0582335	PhosSTOP
609.281	87.639	0.14384	PhosSTOP
1201.16	159.489	0.132779	PhosSTOP
1745.68	56.385	0.0322997	PhosSTOP
1776.29	51.23	0.028841	PhosSTOP
1821.4	93.76	0.0514769	PhosSTOP
1138.33	11.599	0.0101895	PhosSTOP
1005.59	28.031	0.0278752	PhosSTOP
2319.49	92.87	0.040039	PhosSTOP
1808.67	48.803	0.0269828	PhosSTOP
1521.82	27.113	0.0178161	PhosSTOP
663.202	61.433	0.0926309	PhosSTOP
743.923	96.577	0.129821	PhosSTOP
2349.67	48.201	0.0205139	PhosSTOP
1746.14	35.39	0.0202675	PhosSTOP
1762.01	158.915	0.0901895	PhosSTOP
2299.01	57.637	0.0250703	PhosSTOP
2033.61	106.786	0.0525105	PhosSTOP
2929.34	32.793	0.0111947	PhosSTOP
6015.56	171.802	0.0285596	PhosSTOP

## Sheet: Figure 7d
Source data for Figure 7d
experiment	concentration	condition	relative acetylated tubulin
1	0	wt	1
1	0.81	wt	0.806392
1	2.025	wt	0.683004
1	4.05	wt	0.361866
1	0	S391A	1
1	0.81	S391A	0.97795
1	2.025	S391A	0.849918
1	4.05	S391A	0.401605
1	0	S391D	1
1	0.81	S391D	0.999418
1	2.025	S391D	1.00058
1	4.05	S391D	0.986566
2	0	wt	1
2	0.81	wt	0.845132
2	2.025	wt	0.421262
2	4.05	wt	0.244971
2	0	S391A	1
2	0.81	S391A	0.555461
2	2.025	S391A	0.378779
2	4.05	S391A	0.321437
2	0	S391D	1
2	0.81	S391D	0.698724
2	2.025	S391D	0.786594
2	4.05	S391D	0.632606
3	0	wt	1
3	0.81	wt	0.87815
3	2.025	wt	0.256932
3	4.05	wt	0.0993925
3	0	S391A	1
3	0.81	S391A	1.01778
3	2.025	S391A	0.899474
3	4.05	S391A	0.462802
3	0	S391D	1
3	0.81	S391D	1.1994
3	2.025	S391D	1.01989
3	4.05	S391D	0.958915
4	0	wt	1
4	0.81	wt	1.02882
4	2.025	wt	0.735415
4	4.05	wt	0.522695
4	0	S391A	1
4	0.81	S391A	0.951151
4	2.025	S391A	1.10338
4	4.05	S391A	0.768515
4	0	S391D	1
4	0.81	S391D	1.13743
4	2.025	S391D	0.879527
4	4.05	S391D	1.08108

## Sheet: Supplemetal Figure S2
Source data for Supplemental Figure S2
	Exp1
	osk average Ct	18S average Ct	ϪCt (osk-18S)	ϪϪCt (ϪCt-ϪCtw1118)	osk Rel to w1118
w1118	18.9812	6.07636	12.9048	0	1
K40R	18.4079	5.74414	12.6637	-0.241097	1.18189
w1118	18.9812	6.07636	12.9048	0	1
K40Q	18.5525	5.57948	12.9731	0.0682611	0.953787
	Exp2
	osk average Ct	18S average Ct	ϪCt (osk-18S)	ϪϪCt (ϪCt-ϪCtw1118)	osk Rel to w1118
w1118	19.8715	5.69335	14.1782	0	1
K40R	19.4186	5.38591	14.0327	-0.145519	1.10613
w1118	19.8715	5.69335	14.1782	0	1
K40Q	19.1649	4.97585	14.189	0.0108583	0.992502

## Sheet: Supplemental Figure S3
Source data for Supplemental Figure S3
Exp_1							Exp_2
SAMPLES	HDAC average Ct	18S average Ct	ϪCt (HDAC-18S)	ϪϪCt (ϪCt-ϪCtw1118)	HDAC Rel to w1118		SAMPLES	HDAC average Ct	18S average Ct	ϪCt (HDAC-18S)	ϪϪCt (ϪCt-ϪCtw1118)	HDAC Rel to w1118
w1118	18.9218	8.07739	10.8444	0	1		w1118	18.3574	6.45656	11.9008	0	1
HDAC1 RNAi_1	18.4079	5.74414	12.6637	1.81929	0.283361		HDAC1 RNAi_1	19.9666	6.33641	13.6302	1.72941	0.301574
w1118	18.9218	8.07739	10.8444	0	1		w1118	19.5423	7.27006	12.2722	0	1
HDAC1 RNAi_2	20.4006	6.39872	14.0019	3.15746	0.112075		HDAC1 RNAi_2	20.7098	5.8733	14.8365	2.56427	0.169074
w1118	21.7293	8.07739	13.6519	0	1		w1118	21.1004	6.45656	14.6438	0	1
HDAC3 RNAi_1	24.5646	6.95674	17.6078	3.95593	0.0644388		HDAC3 RNAi_1	23.3572	5.66027	17.6969	3.05311	0.120482
w1118	21.7293	8.07739	13.6519	0	1		w1118	21.7467	7.27006	14.4766	0	1
HDAC3 RNAi_2	24.3079	6.55149	17.7564	4.1045	0.0581329		HDAC3 RNAi_2	24.4135	6.57804	17.8355	3.35886	0.0974723
w1118	18.7158	5.45227	13.2636	0	1		w1118	18.7918	6.45656	12.3352	0	1
HDAC4 RNAi_1	19.198	5.29563	13.9024	0.638835	0.642231		HDAC4 RNAi_1	18.6649	5.57758	13.0873	0.752061	0.593755
w1118	18.7158	5.45227	13.2636	0	1		w1118	18.7918	6.45656	12.3352	0	1
HDAC4 RNAi_2	18.6206	5.68189	12.9387	-0.324836	1.25252		HDAC4 RNAi_2	18.6226	6.19103	12.4316	0.096333	0.935408
w1118	21.0017	8.07739	12.9243	0	1		w1118	20.5033	6.45656	14.0467	0	1
HDAC6 RNAi	26.9362	12.0338	14.9023	1.97802	0.253838		HDAC6 RNAi	25.2262	6.4054	18.8208	4.77405	0.0365483

## Sheet: Supplemental Figure S5a
Source data for Supplemental Figure S5a
cond	area	mean	IntDen	RawIntDen	value	norm fluorescent intensity
ctrl	194.655	3461.07	673713	759794146	3461.06	1.27743
ctrl	252.338	2864.98	722945	815317198	2864.99	1.05743
ctrl	140.449	2541.73	356983	402594885	2541.72	0.938115
ctrl	138.073	2003.81	276673	312023791	2003.82	0.73958
ctrl	143.52	2752.61	395055	445531990	2752.61	1.01595
ctrl	122.346	3089.81	378025	426325609	3089.8	1.1404
ctrl	66.886	5190.68	347183	391543109	5190.67	1.9158
ctrl	361.018	3795.86	1.37037e+06	1545468707	3795.86	1.02975
ctrl	179.398	7176.54	1.28746e+06	1451958298	7176.54	1.94687
ctrl	147.713	4458.82	658628	742782114	4458.84	1.20961
ctrl	113.214	2969.34	336172	379125275	2969.35	0.805534
ctrl	566.375	3695.04	2.09278e+06	2360177701	3695.04	0.932417
ctrl	403.071	2503.35	1.00903e+06	1137953533	2503.35	0.631702
ctrl	267.147	4720.79	1.26114e+06	1422283051	4720.79	1.19126
ctrl	279.195	6593.25	1.8408e+06	2076004643	6593.25	1.66376
ctrl	128.31	8970.12	1.15095e+06	1298011625	8970.09	1.48831
ctrl	416.79	6127.56	2.55391e+06	2880222306	6127.56	1.01668
ctrl	151.31	5988.52	906122	1021898784	5988.51	0.993607
ctrl	245.4	4399.41	1.07962e+06	1217559580	4399.41	0.911029
ctrl	291.849	6446.65	1.88145e+06	2121844462	6446.65	1.33497
ctrl	119.11	8035.57	957117	1079409995	8035.57	1.66401
ctrl	172.366	5778.43	996008	1123269532	5778.45	0.994246
ctrl	115.995	6044.16	701093	790672721	6044.16	1.03997
ctrl	94.269	5434.33	512289	577745079	5434.33	0.935037
ctrl	91.68	8211.03	752787	848971558	8211.02	1.4128
ctrl	386.225	12359.2	4.77343e+06	5383337297	12359.2	1.54258
ctrl	310.683	6435.68	1.99946e+06	2254932777	6435.69	0.803255
ctrl	143.866	4219.89	607099	684669414	4219.89	0.526696
ctrl	619.535	9615.9	5.95738e+06	3892392928	9615.9	1.13793
ctrl	248.938	7587.35	1.88878e+06	1234075609	7587.34	0.897872
ctrl	309.061	8753.26	2.70529e+06	1767564212	8753.26	1.03585
ctrl	246.193	5253.52	1.29338e+06	845060338	5253.53	0.621693
ctrl	249.504	8723.43	2.17653e+06	1422084266	8723.42	1.03231
ctrl	443.755	2916.36	1.29415e+06	1459504206	2916.36	0.462625
ctrl	133.274	7779.72	1.03684e+06	1169315232	7779.74	1.23411
ctrl	199.023	3248.93	646611	729229436	3248.92	0.987774
ctrl	264.849	2829.53	749398	845150007	2829.53	0.860265
ctrl	235.323	3786.45	891039	1004889068	3786.45	1.1512
ctrl	124.401	3458.53	430244	485217319	3458.53	1.0515
ctrl	95.356	2896.28	276178	311465591	2896.28	0.88056
ctrl	167.539	5745.8	962646	1259639538	5745.8	1.59974
ctrl	209.854	3727.3	782189	1023508367	3727.3	1.03775
ctrl	159.331	3596.73	573069	749871221	3596.72	1.0014
ctrl	88.383	5533.74	489089	639982131	5533.75	1.5407
ctrl	76.768	3908.48	300045	392614509	3908.47	1.05778
ctrl	144.901	6336.43	918153	1201419330	6336.41	1.71488
ctrl	152.936	4230.47	646992	846600805	4230.48	1.14493
ctrl	231.64	2705	626586	819899086	2705	1.39142
ctrl	369.065	1806.62	666759	872466640	1806.62	0.929306
ctrl	170.045	2745.59	466874	610913368	2745.59	1.4123
ctrl	160.307	6048.32	969591	847998419	6048.34	1.99949
ctrl	169.655	3212.15	544956	476615478	3212.14	1.06189
ctrl	284.383	2686.52	764002	668191819	2686.53	0.888127
ctrl	451.711	5312.79	2.39985e+06	2098890882	5312.79	1.72326
ctrl	274.677	4680.8	1.28571e+06	1124472562	4680.8	1.51826
ctrl	502.234	3302.77	1.65876e+06	1450743939	3302.77	1.07129
ctrl	280.808	1410.71	396138	346460005	1410.71	0.457577
ctrl	193.678	3034.39	587696	513995662	3034.4	0.984238
ctrl	216.082	2617.18	565526	494605921	2617.18	0.84891
ctrl	394.216	5187.01	2.0448e+06	2076667351	5187.02	1.29534
ctrl	174.211	2399.06	417944	424456643	2399.07	0.599113
ctrl	329.147	3204.36	1.05471e+06	1071142457	3204.37	0.800218
ctrl	108.251	1899.34	205606	208809701	1899.34	1.05346
ctrl	103.993	1872.86	194764	197798796	1872.86	1.03876
ctrl	284.709	1806.39	514296	522309705	1806.39	1.0019
ctrl	145.775	2852.48	415818	422297652	2852.47	0.878365
ctrl	176.771	3382.48	597923	607240012	3382.47	1.04157
ctrl	213.116	4058.1	864847	878323180	4058.1	1.24962
ctrl	185.647	5639.13	1.04689e+06	1063201057	5639.13	1.49653
ctrl	485.174	2982.26	1.44692e+06	1469461354	2982.26	0.791443
ctrl	253.454	2739.93	694446	705266676	2739.93	0.727132
ctrl	311.638	3241.88	1.01029e+06	1026036124	3241.88	0.860342
ctrl	143.643	9273.18	1.33203e+06	2099391839	9273.18	1.68625
ctrl	181.222	4818.2	873166	1376185100	4818.21	0.876151
ctrl	105.187	8814.69	927191	1461334147	8814.7	1.60288
ctrl	80.784	4765.27	384959	606728002	4765.28	0.866527
ctrl	308.58	7099.55	2.19078e+06	3452857672	7099.55	1.22642
ctrl	297.437	6272.31	1.86561e+06	2940368691	6272.3	1.08352
ctrl	139.65	6235.49	870788	1372437590	6235.5	1.07716
ctrl	192.785	5063.85	976235	1538631362	5063.85	0.874763
ctrl	260.413	6345.71	1.65251e+06	2604494959	6345.72	1.16577
ctrl	319.762	7908.84	2.52894e+06	3985833238	7908.83	1.45293
ctrl	190.972	3843.18	733939	1156751873	3843.18	0.706029
ctrl	204.685	2561.22	524242	826251619	2561.22	0.750052
ctrl	140.653	3797.83	534177	841910021	3797.84	1.1122
ctrl	125.673	3844.16	483105	761415762	3844.15	1.12576
ctrl	165.801	5810.74	963423	1518438239	5810.72	1.70167
ctrl	131.452	3807.87	500550	788910404	3807.85	1.11513
ctrl	177.075	8954.65	1.58565e+06	2499118578	8954.67	0.935747
ctrl	193.848	7646.52	1.48227e+06	2336179424	7646.54	0.79905
ctrl	123.961	6120	759003	1196254437	6122.92	0.639834
ctrl	109.929	5374.49	590814	931174115	5374.51	0.561626
ctrl	71.844	9687.2	695971	1096910696	9687.25	1.0123
ctrl	101.626	15856.8	1.61146e+06	2539799826	15856.8	1.657
ctrl	223.603	8220.76	1.83819e+06	2897144306	8220.77	1.55228
ctrl	234.681	5227.98	1.22691e+06	1933710555	5227.97	0.987167
ctrl	174.453	2087.8	364223	574046816	2087.8	0.394227
ctrl	200.248	4798.91	960975	1514579599	4798.92	0.906152
ctrl	244.657	6362.75	1.55669e+06	702898913	6362.75	1.14078
ctrl	215.583	6709.73	1.4465e+06	653145294	6709.73	1.20299
ctrl	97.917	4565.3	447023	201845802	4565.32	0.81852
ctrl	128.684	4324.42	556482	251270504	4324.41	0.775326
ctrl	119.389	4678.09	558511	252186588	4678.08	0.838736
ctrl	320.376	12129.4	3.88598e+06	3924319836	12129.4	1.36264
ctrl	169.767	10996.5	1.86684e+06	1885260537	10996.5	1.23536
ctrl	260.096	5972.79	1.5535e+06	1568826069	5972.79	0.670991
ctrl	135.79	10479.6	1.42303e+06	1437072741	10479.7	1.1773
ctrl	91.521	7774.65	711544	718564117	7774.66	1.1251
ctrl	126.316	6251.35	789645	797435368	6251.35	0.904655
ctrl	92.028	10824.6	996163	1005990514	10824.6	1.56646
ctrl	119.819	10592.7	1.26921e+06	1281731241	10592.7	1.53291
ctrl	88.692	7265.85	644423	650780455	7265.85	1.05147
ctrl	455.583	6169.23	2.8106e+06	2838325926	6169.23	1.15398
ctrl	237.144	3961.34	939409	948676547	3961.34	0.740983
ctrl	110.069	7129.89	784781	792522988	7129.9	1.33367
ctrl	333.959	3486.31	1.16429e+06	1835016409	3486.32	1.01275
ctrl	205.906	3986.28	820799	1293650898	3986.28	1.15799
ctrl	687.542	3793.38	2.60811e+06	4110607612	3793.38	1.10195
S391A	178.266	2443.38	435571	491224378	2443.38	0.405402
S391A	57.884	6605.67	382363	431218084	6605.67	1.09601
S391A	190.324	2615.82	497853	561464073	2615.82	0.541683
S391A	378.167	3279.04	1.24003e+06	1398465451	3279.04	0.679023
S391A	182.031	4895.3	891098	1004955682	4895.31	1.01372
S391A	149.595	4131.59	618065	697036839	4131.59	0.855569
S391A	142.127	3591.49	510448	575668377	3591.49	0.617955
S391A	289.35	1717.96	497092	434754153	1717.96	0.567934
S391A	299.717	1459.7	437497	382632284	1459.7	0.482556
S391A	357.62	1222.3	437119	382301824	1222.3	0.396466
S391A	191.349	2491.26	476699	751318704	2491.25	0.453014
S391A	121.87	2833.11	345272	544178690	2833.12	0.515179
S391A	242.989	7355.16	1.78722e+06	2816813439	7355.15	1.27058
S391A	191.366	2706.64	517958	816347060	2706.64	0.467562
S391A	354.601	3675.74	1.30342e+06	2054306331	3675.74	0.67527
S391A	82.174	1235.91	101560	160067261	1235.91	0.361937
S391A	113.354	2845.36	322532	508337712	2845.35	0.83326
S391D	462.856	9033.26	4.1811e+06	4715324088	9033.26	1.12747
S391D	364.867	9525.43	3.47551e+06	2270804338	9525.42	1.12722
S391D	442.943	7746.91	3.43144e+06	2242011114	7746.92	0.916756
S391D	286.512	10397.1	2.97888e+06	1946320641	10397.1	1.23037
S391D	116.05	8215.72	953435	1075257312	8215.73	1.30327
S391D	482.076	3515.11	1.69455e+06	1911065042	3515.11	1.0687
S391D	194.453	5227.02	1.01641e+06	1032248130	5227.02	1.30533
S391D	168.16	1806.36	303757	308490541	1806.36	1.00188
S391D	113.422	1629.88	184864	187744654	1629.88	0.903998
S391D	270.982	2696.85	730796	742183372	2696.84	0.830444
S391D	289.44	4237.45	1.22649e+06	1245598044	4237.45	1.12455
S391D	191.998	10403.5	1.99746e+06	3148171247	10403.5	1.08715
S391D	185.463	12510.1	2.32016e+06	3656779428	12510.1	1.30729
S391D	266.567	6144.21	1.63785e+06	2581386426	6144.22	1.16018
S391D	108.767	5932.87	645301	291375094	5932.87	1.06371
S391D	62.965	6469.53	407356	183935220	6469.57	1.15993
wt	293.576	1427.51	419084	472631022	1427.51	0.526876
wt	138.526	1052.37	145781	164407806	1052.37	0.388416
wt	292.568	1804.68	527992	595454910	1804.68	0.48958
wt	80.915	1911.86	154698	174464414	1911.86	0.518656
wt	298.694	2301.9	687563	775414723	2301.9	0.580867
wt	196.089	1599.52	313649	410415536	1599.52	0.445339
wt	186.778	1347.11	251611	329237159	1347.11	0.375062
wt	116.786	2770.57	323563	423387818	2770.56	0.749823
wt	106.806	1228.86	131249	171741563	1228.85	0.332576
wt	271.621	518.996	140970	184461934	518.996	0.266966
wt	420.448	4928.86	2.07233e+06	2092776130	4928.86	0.553715
wt	196.738	5269.35	1.03668e+06	1046908935	5269.35	0.762547
wt	147.257	3416.83	503153	508117438	3416.84	0.494463
wt	147.633	3886.25	573737	579397133	3886.24	0.562392
wt	157.858	4123.8	650974	657396224	4123.79	0.77137
wt	223.177	2848.66	635757	1002007907	2848.67	0.827519
wt	129.377	3097.45	400738	631597317	3097.44	0.899787

## Sheet: Supplemental Figure S5b
Source data for Supplemental Figure S5b
condition	nuclear/cytoplasmic fluorescence
wt	4.22341
wt	5.84214
wt	5.48495
wt	3.87341
wt	4.93587
wt	2.91012
wt	3.85784
wt	2.21725
wt	12.9845
wt	3.08463
wt	6.36028
wt	6.13235
wt	2.54119
wt	9.76026
wt	3.79838
wt	3.91523
wt	2.09453
wt	1.57448
wt	4.42262
S391A	7.29967
S391A	2.65269
S391A	4.8483
S391A	3.56399
S391A	4.01282
S391A	14.9523
S391A	8.60079
S391A	4.91605
S391A	3.7461
S391A	2.72487
S391A	1.99913
S391A	5.38742
S391A	9.96219
S391A	6.90184
S391A	2.71898
S391A	4.23885
S391A	4.51828
S391D	4.89876
S391D	9.32544
S391D	5.59517
S391D	4.7502
S391D	6.30757
S391D	6.4164
S391D	2.27837
S391D	2.55466
S391D	9.27435
S391D	3.08714
S391D	4.05354
S391D	9.65765
S391D	6.74711
S391D	12.5931
S391D	3.39844
S391D	4.42755
S391D	4.09839
S391D	7.0664
S391D	7.60366
S391D	10.804

## Sheet: Supplemental Figure S6a
Source data for Supplemental Figure S6a
wt	S319A	S391D	wt+TSA	S391A+TSA	S391D+TSA
1	1.2909	1.49459	0.0483768	0.0471038	0.0388288
1	1.24837	1.1585	0.0522876	0.0490196	0.0661765
1	1.2213	1.75556	0.0296296	0.037037	0.0277778
1	1.20493	0.936224	0.0348639	0.0340136	0.0187075
