# Supplementary material for: Nutritional stress-induced regulation of microtubule organization and mRNP transport by HDAC1 controlled α-tubulin acetylation
Source: Commun Biol. 2023 Jul 25;6:776. doi: 10.1038/s42003-023-05138-w (PMC10368696; doi:10.1038/s42003-023-05138-w)
Supplement: Supplementary file 4 — Supplementary Data 2 [file 42003_2023_5138_MOESM4_ESM.xlsx]

## Sheet: Info
Results of the phosphoproteomics analysis of egg-chambers from well-fed and nutrient deprived conditions
Column	Description
UniprotID	Uniprot identifier of protein
Flybase_gene_ID	Flybase identifier of gene
gene_name	Gene name
Phospho_position	position of the phosphorylation site
prot_length	protein length
hit	True if logFC > 1 or < 1 and P.Value < 0.05
norm_logFC	log2 fold change of phosphorylation site well fed / nutrient deprived normalized with changes of the corresponding protein
P.Value	P-values obtained from limma analysis of phosphrylation sites
logFC.Proteome	log2 fold change of the protein well fed / nutrient deprived
P.Value.Proteome	P-values obtained from limma analysis of the proteins
Sequence_around_P	Aminoacid sequence around the phosphorylation site
CK2_consens	phosphorylation site corresponds to (pS/pT-X-X-E/D) motif
CK1_consens	phosphorylation site corresponds to (pS/pT-X-X-S/T) motif
Cdc2_consens	phosphorylation site corresponds to (pS/pT-P-X-R/K) motif
PKA_consens	phosphorylation site corresponds to (R-X-pS/pT or R-X-X-pS/pT or R-R/K-X-pS/pT) motif
PKC_consens	phosphorylation site corresponds to (R-X-X-pS/pT-X-R) motif
AKT_consens	phosphorylation site corresponds to (R-X-R-X-X-pS/pT) motif
GSK3_consens	phosphorylation site corresponds to (pS/pT-X-X-S/T) motif
Aurora_consens	phosphorylation site corresponds to (R/K-X-pS/pT-L/V/I) motif
CDK1_consens	phosphorylation site corresponds to (pS/pT-P-X-RK or pS/pT-P-RK) motif
ERKandMAPK_consens	phosphorylation site corresponds to (P/V-X-pS/pT-P) motif
AMPK_consens	phosphorylation site corresponds to (L-X-R-X-X-pS/pT) motif
TOR_consens	phosphorylation site corresponds to (pS/pT-FPLWYV) motif
S6K_consens	phosphorylation site corresponds to (R/K-X-R-X-X-pS/pT) motif
CAMK2_consens	phosphorylation site corresponds to (R-X-X-pS/pT) motif

## Sheet: limma_res
UniprotID	Flybase_gene_ID	gene_name	Phospho_position	prot_length	hit	norm_logFC	P.Value	logFC.Proteome	P.Value.Proteome	Sequence_around_P	CK2_consens	CK1_consens	Cdc2_consens	PKA_consens	PKC_consens	AKT_consens	GSK3_consens	Aurora_consens	CDK1_consens	ERKandMAPK_consens	AMPK_consens	TOR_consens	S6K_consens	CAMK2_consens
A0A021WW64	FBgn0039944	CG17162	S225	274	FALSE	0.0871806	0.695584	NA	NA	NTIRSSSEGE	FALSE	FALSE	FALSE	TRUE	FALSE	FALSE	FALSE	FALSE	FALSE	FALSE	FALSE	FALSE	FALSE	FALSE
A0A021WW64	FBgn0039944	CG17162	S226	274	FALSE	0.0880801	0.688542	NA	NA	TIRSSSEGED	FALSE	FALSE	FALSE	TRUE	FALSE	FALSE	FALSE	FALSE	FALSE	FALSE	FALSE	FALSE	FALSE	TRUE
A0A023GQ99	FBgn0032701	CG10341	S112	563	FALSE	0.0716625	0.724385	NA	NA	LVVQGSPSEE	FALSE	FALSE	FALSE	FALSE	FALSE	FALSE	FALSE	FALSE	FALSE	FALSE	FALSE	TRUE	FALSE	FALSE
A0A023GQ99	FBgn0032701	CG10341	S155	563	FALSE	0.948587	0.0322164	NA	NA	LLAAYSSDDS	FALSE	FALSE	FALSE	FALSE	FALSE	FALSE	TRUE	FALSE	FALSE	FALSE	FALSE	FALSE	FALSE	FALSE
A0A023GQ99	FBgn0032701	CG10341	S156	563	FALSE	0.948587	0.0322164	NA	NA	LAAYSSDDSD	FALSE	TRUE	FALSE	FALSE	FALSE	FALSE	TRUE	FALSE	FALSE	FALSE	FALSE	FALSE	FALSE	FALSE
A0A023GQ99	FBgn0032701	CG10341	S159	563	FALSE	0.948587	0.0322164	NA	NA	YSSDDSDDEK	TRUE	FALSE	FALSE	FALSE	FALSE	FALSE	FALSE	FALSE	FALSE	FALSE	FALSE	FALSE	FALSE	FALSE
A0A023GQ99	FBgn0032701	CG10341	S402	563	FALSE	-0.491873	0.411019	NA	NA	RYVDHSDDEE	TRUE	FALSE	FALSE	FALSE	FALSE	FALSE	FALSE	FALSE	FALSE	FALSE	FALSE	FALSE	FALSE	FALSE
A0A023GQ99	FBgn0032701	CG10341	S425	563	FALSE	-0.512627	0.392982	NA	NA	RDRTNSTDSV	FALSE	TRUE	FALSE	TRUE	FALSE	TRUE	TRUE	FALSE	FALSE	FALSE	FALSE	FALSE	TRUE	TRUE
A0A023GQ99	FBgn0032701	CG10341	S428	563	FALSE	-0.65623	0.155716	NA	NA	TNSTDSVDTV	FALSE	TRUE	FALSE	FALSE	FALSE	FALSE	TRUE	FALSE	FALSE	FALSE	FALSE	TRUE	FALSE	FALSE
A0A023GQ99	FBgn0032701	CG10341	T426	563	FALSE	-0.65623	0.155716	NA	NA	DRTNSTDSVD	FALSE	FALSE	FALSE	TRUE	FALSE	FALSE	FALSE	FALSE	FALSE	FALSE	FALSE	FALSE	FALSE	FALSE
A0A023GRW3	FBgn0031319	CG4896	S746	949	FALSE	1.1903	0.862803	-1.16018	0.00851062	AYGGPSDSED	TRUE	FALSE	FALSE	FALSE	FALSE	FALSE	FALSE	FALSE	FALSE	FALSE	FALSE	FALSE	FALSE	FALSE
A0A0B4JCR2	FBgn0033603	Cpr47Ef	S152	601	FALSE	-0.674733	0.174643	0.314181	0.539399	GNYRFSYETG	FALSE	TRUE	FALSE	TRUE	FALSE	FALSE	TRUE	FALSE	FALSE	FALSE	FALSE	TRUE	FALSE	FALSE
A0A0B4JCT7	FBgn0259682	Jabba	S263	537	FALSE	-0.0123146	0.949136	NA	NA	SEGISSGEVD	FALSE	FALSE	FALSE	FALSE	FALSE	FALSE	FALSE	FALSE	FALSE	FALSE	FALSE	FALSE	FALSE	FALSE
A0A0B4JCW7	FBgn0261928	CG42795	S1158	3189	FALSE	-0.166526	0.163679	0.532874	0.270681	GETEASDSND	FALSE	FALSE	FALSE	FALSE	FALSE	FALSE	FALSE	FALSE	FALSE	FALSE	FALSE	FALSE	FALSE	FALSE
A0A0B4JCW7	FBgn0261928	CG42795	S1180	3189	FALSE	-0.795028	0.209342	0.532874	0.270681	IKKLPSTAEL	FALSE	FALSE	FALSE	TRUE	FALSE	FALSE	FALSE	FALSE	FALSE	FALSE	FALSE	FALSE	FALSE	FALSE
A0A0B4JCW7	FBgn0261928	CG42795	S1390	3189	FALSE	-0.437567	0.684418	0.532874	0.270681	KTPRKSPPST	FALSE	TRUE	FALSE	TRUE	FALSE	FALSE	TRUE	FALSE	FALSE	FALSE	FALSE	TRUE	FALSE	FALSE
A0A0B4JCW7	FBgn0261928	CG42795	S1409	3189	FALSE	-0.0751474	0.17132	0.532874	0.270681	LEKQMSTTNL	FALSE	FALSE	FALSE	TRUE	FALSE	FALSE	FALSE	FALSE	FALSE	FALSE	FALSE	FALSE	FALSE	FALSE
A0A0B4JCW7	FBgn0261928	CG42795	S1503	3189	FALSE	-0.350849	0.463889	0.532874	0.270681	NQRRASEPPS	FALSE	FALSE	FALSE	TRUE	FALSE	FALSE	FALSE	FALSE	FALSE	FALSE	FALSE	FALSE	FALSE	TRUE
A0A0B4JCW7	FBgn0261928	CG42795	S1594	3189	FALSE	-0.719528	0.31402	0.532874	0.270681	EAHIPSPPPP	FALSE	FALSE	FALSE	FALSE	FALSE	FALSE	FALSE	FALSE	FALSE	FALSE	FALSE	TRUE	FALSE	FALSE
A0A0B4JCW7	FBgn0261928	CG42795	S1631	3189	FALSE	-0.290606	0.252995	0.532874	0.270681	KMRGQSPGEE	FALSE	FALSE	FALSE	TRUE	FALSE	FALSE	FALSE	FALSE	FALSE	FALSE	FALSE	TRUE	TRUE	TRUE
A0A0B4JCW7	FBgn0261928	CG42795	S1762	3189	FALSE	-1.69842	0.117272	0.532874	0.270681	LEKQLSENSL	FALSE	TRUE	FALSE	TRUE	FALSE	FALSE	TRUE	FALSE	FALSE	FALSE	FALSE	FALSE	FALSE	FALSE
A0A0B4JCW7	FBgn0261928	CG42795	S1789	3189	FALSE	-1.21556	0.0832877	0.532874	0.270681	SPRRLSTETI	FALSE	TRUE	FALSE	TRUE	FALSE	FALSE	TRUE	FALSE	FALSE	FALSE	FALSE	FALSE	FALSE	TRUE
A0A0B4JCW7	FBgn0261928	CG42795	S2470	3189	FALSE	-0.689711	0.401919	0.532874	0.270681	LEMILSPSPD	FALSE	FALSE	FALSE	FALSE	FALSE	FALSE	FALSE	FALSE	FALSE	FALSE	FALSE	TRUE	FALSE	FALSE
A0A0B4JCW7	FBgn0261928	CG42795	S2472	3189	FALSE	-0.689711	0.401919	0.532874	0.270681	MILSPSPDAD	FALSE	FALSE	FALSE	FALSE	FALSE	FALSE	FALSE	FALSE	FALSE	FALSE	FALSE	TRUE	FALSE	FALSE
A0A0B4JCW7	FBgn0261928	CG42795	S2509	3189	TRUE	-1.04477	0.0355092	0.532874	0.270681	KSRSRSPTIE	FALSE	FALSE	FALSE	TRUE	FALSE	FALSE	FALSE	FALSE	FALSE	FALSE	FALSE	TRUE	TRUE	TRUE
A0A0B4JCW7	FBgn0261928	CG42795	S2538	3189	TRUE	-1.06778	0.0169142	0.532874	0.270681	LERIVSSPGR	FALSE	FALSE	FALSE	TRUE	FALSE	FALSE	FALSE	FALSE	TRUE	FALSE	TRUE	FALSE	FALSE	TRUE
A0A0B4JCW7	FBgn0261928	CG42795	S2539	3189	FALSE	-1.06338	0.253915	0.532874	0.270681	ERIVSSPGRP	FALSE	FALSE	TRUE	TRUE	FALSE	FALSE	FALSE	FALSE	TRUE	TRUE	FALSE	TRUE	FALSE	FALSE
A0A0B4JCW7	FBgn0261928	CG42795	S2766	3189	FALSE	-0.737336	0.332402	0.532874	0.270681	ASKKSSLEDL	FALSE	FALSE	FALSE	TRUE	FALSE	FALSE	FALSE	TRUE	FALSE	FALSE	FALSE	TRUE	FALSE	FALSE
A0A0B4JCW7	FBgn0261928	CG42795	S896	3189	TRUE	-1.02153	0.0460926	0.532874	0.270681	FERVNSVERP	FALSE	FALSE	FALSE	TRUE	FALSE	FALSE	FALSE	FALSE	FALSE	FALSE	FALSE	TRUE	FALSE	TRUE
A0A0B4JCW7	FBgn0261928	CG42795	SNA	3189	FALSE	-1.69842	0.117272	0.532874	0.270681	NA	FALSE	FALSE	FALSE	FALSE	FALSE	FALSE	FALSE	FALSE	FALSE	FALSE	FALSE	FALSE	FALSE	FALSE
A0A0B4JCW7	FBgn0261928	CG42795	T1508	3189	FALSE	-0.423951	0.585085	0.532874	0.270681	SEPPSTEDLE	FALSE	FALSE	FALSE	FALSE	FALSE	FALSE	FALSE	FALSE	FALSE	FALSE	FALSE	FALSE	FALSE	FALSE
A0A0B4JCW7	FBgn0261928	CG42795	T1792	3189	FALSE	-0.893963	0.409567	0.532874	0.270681	RLSTETIDAT	FALSE	FALSE	FALSE	FALSE	FALSE	FALSE	FALSE	FALSE	FALSE	FALSE	FALSE	FALSE	FALSE	FALSE
A0A0B4JCW7	FBgn0261928	CG42795	T2143	3189	FALSE	-0.622778	0.727445	0.532874	0.270681	KVRRLTRANT	FALSE	FALSE	FALSE	TRUE	FALSE	FALSE	FALSE	FALSE	FALSE	FALSE	FALSE	FALSE	TRUE	TRUE
A0A0B4JCW7	FBgn0261928	CG42795	T2147	3189	FALSE	-0.678481	0.395713	0.532874	0.270681	LTRANTEELE	FALSE	FALSE	FALSE	TRUE	FALSE	FALSE	FALSE	FALSE	FALSE	FALSE	TRUE	FALSE	FALSE	TRUE
A0A0B4JCW7	FBgn0261928	CG42795	T2320	3189	FALSE	-0.808071	0.27944	0.532874	0.270681	PVPVETPTKE	FALSE	FALSE	TRUE	FALSE	FALSE	FALSE	FALSE	FALSE	TRUE	TRUE	FALSE	TRUE	FALSE	FALSE
A0A0B4JCW7	FBgn0261928	CG42795	T2322	3189	FALSE	-1.77145	0.062069	0.532874	0.270681	PVETPTKEAE	FALSE	FALSE	FALSE	FALSE	FALSE	FALSE	FALSE	FALSE	FALSE	FALSE	FALSE	FALSE	FALSE	FALSE
A0A0B4JCW7	FBgn0261928	CG42795	TNA	3189	FALSE	-0.423951	0.585085	0.532874	0.270681	NA	FALSE	FALSE	FALSE	FALSE	FALSE	FALSE	FALSE	FALSE	FALSE	FALSE	FALSE	FALSE	FALSE	FALSE
A0A0B4JCY1	FBgn0038721	subdued	S100	1099	FALSE	0.129979	0.569432	NA	NA	SASRESLGAA	FALSE	FALSE	FALSE	TRUE	FALSE	FALSE	FALSE	TRUE	FALSE	FALSE	FALSE	TRUE	FALSE	FALSE
A0A0B4JD82	FBgn0265045	Strn-Mlck	S1658	7905	FALSE	-0.252152	0.955967	0.236959	0.549826	KPPRASMEDL	FALSE	FALSE	FALSE	TRUE	FALSE	FALSE	FALSE	FALSE	FALSE	FALSE	FALSE	FALSE	FALSE	FALSE
A0A0B4JD82	FBgn0265045	Strn-Mlck	S1673	7905	FALSE	0.12616	0.106862	0.236959	0.549826	VSVLKSVAES	FALSE	FALSE	FALSE	FALSE	FALSE	FALSE	FALSE	FALSE	FALSE	FALSE	FALSE	TRUE	FALSE	FALSE
A0A0B4JD82	FBgn0265045	Strn-Mlck	S1677	7905	FALSE	-0.09702	0.501661	0.236959	0.549826	KSVAESLPTD	FALSE	TRUE	FALSE	FALSE	FALSE	FALSE	TRUE	FALSE	FALSE	FALSE	FALSE	TRUE	FALSE	FALSE
A0A0B4JD82	FBgn0265045	Strn-Mlck	S2237	7905	FALSE	0.186618	0.0637125	0.236959	0.549826	DLKEGSGSQE	FALSE	FALSE	FALSE	TRUE	FALSE	FALSE	FALSE	FALSE	FALSE	FALSE	FALSE	FALSE	FALSE	FALSE
A0A0B4JD82	FBgn0265045	Strn-Mlck	S2239	7905	FALSE	0.255757	0.0615602	0.236959	0.549826	KEGSGSQEDI	FALSE	FALSE	FALSE	FALSE	FALSE	FALSE	FALSE	FALSE	FALSE	FALSE	FALSE	FALSE	FALSE	FALSE
A0A0B4JD82	FBgn0265045	Strn-Mlck	S284	7905	FALSE	-0.518804	0.308148	0.236959	0.549826	GSREGSLKPA	FALSE	FALSE	FALSE	TRUE	FALSE	FALSE	FALSE	FALSE	FALSE	FALSE	FALSE	TRUE	FALSE	TRUE
A0A0B4JD82	FBgn0265045	Strn-Mlck	S3493	7905	FALSE	0.370599	0.144184	0.236959	0.549826	VSEKKSIEEE	FALSE	FALSE	FALSE	FALSE	FALSE	FALSE	FALSE	TRUE	FALSE	FALSE	FALSE	FALSE	FALSE	FALSE
A0A0B4JD82	FBgn0265045	Strn-Mlck	S3623	7905	FALSE	-0.340763	0.802412	0.236959	0.549826	VLEKKSIEEA	FALSE	FALSE	FALSE	FALSE	FALSE	FALSE	FALSE	TRUE	FALSE	FALSE	FALSE	FALSE	FALSE	FALSE
A0A0B4JD82	FBgn0265045	Strn-Mlck	S3948	7905	FALSE	-0.241815	0.984791	0.236959	0.549826	VLEKKSIEEE	FALSE	FALSE	FALSE	FALSE	FALSE	FALSE	FALSE	TRUE	FALSE	FALSE	FALSE	FALSE	FALSE	FALSE
A0A0B4JD82	FBgn0265045	Strn-Mlck	S5053	7905	FALSE	0.218108	0.12792	0.236959	0.549826	ILEKKSIEIE	FALSE	FALSE	FALSE	FALSE	FALSE	FALSE	FALSE	TRUE	FALSE	FALSE	FALSE	FALSE	FALSE	FALSE
A0A0B4JD82	FBgn0265045	Strn-Mlck	S6854	7905	FALSE	0.103768	0.355603	0.236959	0.549826	LLSAHSTPRS	FALSE	FALSE	FALSE	FALSE	FALSE	FALSE	TRUE	FALSE	TRUE	FALSE	FALSE	FALSE	FALSE	FALSE
A0A0B4JD82	FBgn0265045	Strn-Mlck	S6858	7905	FALSE	0.103768	0.355603	0.236959	0.549826	HSTPRSTPRS	FALSE	FALSE	FALSE	FALSE	FALSE	FALSE	TRUE	FALSE	TRUE	FALSE	FALSE	FALSE	FALSE	FALSE
A0A0B4JD82	FBgn0265045	Strn-Mlck	S6878	7905	FALSE	-0.123416	0.510923	0.236959	0.549826	LSYRTSSIDL	FALSE	FALSE	FALSE	TRUE	FALSE	FALSE	FALSE	FALSE	FALSE	FALSE	FALSE	FALSE	FALSE	FALSE
A0A0B4JD82	FBgn0265045	Strn-Mlck	S6879	7905	FALSE	-0.169546	0.684907	0.236959	0.549826	SYRTSSIDLS	FALSE	FALSE	FALSE	TRUE	FALSE	FALSE	FALSE	FALSE	FALSE	FALSE	FALSE	FALSE	FALSE	TRUE
A0A0B4JD82	FBgn0265045	Strn-Mlck	S711	7905	FALSE	-0.159941	0.666946	0.236959	0.549826	QEERTSQLYE	FALSE	FALSE	FALSE	TRUE	FALSE	FALSE	FALSE	FALSE	FALSE	FALSE	FALSE	FALSE	FALSE	FALSE
A0A0B4JD82	FBgn0265045	Strn-Mlck	S821	7905	FALSE	-0.338284	0.543729	0.236959	0.549826	DMDDISINEI	FALSE	FALSE	FALSE	FALSE	FALSE	FALSE	FALSE	FALSE	FALSE	FALSE	FALSE	FALSE	FALSE	FALSE
A0A0B4JD82	FBgn0265045	Strn-Mlck	S868	7905	TRUE	-1.14574	0.00871899	0.236959	0.549826	RKRKKSKPTE	FALSE	TRUE	FALSE	TRUE	FALSE	TRUE	TRUE	FALSE	FALSE	FALSE	FALSE	FALSE	TRUE	TRUE
A0A0B4JD82	FBgn0265045	Strn-Mlck	S885	7905	FALSE	-0.28474	0.802852	0.236959	0.549826	SKASGSQGDE	FALSE	FALSE	FALSE	FALSE	FALSE	FALSE	FALSE	FALSE	FALSE	FALSE	FALSE	FALSE	FALSE	FALSE
A0A0B4JD82	FBgn0265045	Strn-Mlck	S915	7905	FALSE	-1.26213	0.168355	0.236959	0.549826	SGAQASPEKD	FALSE	FALSE	TRUE	FALSE	FALSE	FALSE	FALSE	FALSE	TRUE	FALSE	FALSE	TRUE	FALSE	FALSE
A0A0B4JD82	FBgn0265045	Strn-Mlck	S939	7905	FALSE	-0.365008	0.522889	0.236959	0.549826	PTDTDSSKTT	FALSE	TRUE	FALSE	FALSE	FALSE	FALSE	TRUE	FALSE	FALSE	FALSE	FALSE	FALSE	FALSE	FALSE
A0A0B4JD82	FBgn0265045	Strn-Mlck	S940	7905	FALSE	-0.365008	0.522889	0.236959	0.549826	TDTDSSKTTE	FALSE	TRUE	FALSE	FALSE	FALSE	FALSE	TRUE	FALSE	FALSE	FALSE	FALSE	FALSE	FALSE	FALSE
A0A0B4JD82	FBgn0265045	Strn-Mlck	SNA	7905	FALSE	0.218108	0.12792	0.236959	0.549826	NA	FALSE	FALSE	FALSE	FALSE	FALSE	FALSE	FALSE	FALSE	FALSE	FALSE	FALSE	FALSE	FALSE	FALSE
A0A0B4JD82	FBgn0265045	Strn-Mlck	T1680	7905	FALSE	-0.09702	0.501661	0.236959	0.549826	AESLPTDPDV	TRUE	FALSE	FALSE	FALSE	FALSE	FALSE	FALSE	FALSE	FALSE	FALSE	FALSE	FALSE	FALSE	FALSE
A0A0B4JD82	FBgn0265045	Strn-Mlck	T6855	7905	FALSE	0.103768	0.355603	0.236959	0.549826	LSAHSTPRST	FALSE	TRUE	FALSE	FALSE	FALSE	FALSE	TRUE	FALSE	TRUE	FALSE	FALSE	TRUE	FALSE	FALSE
A0A0B4JD82	FBgn0265045	Strn-Mlck	T710	7905	FALSE	-0.19104	0.779435	0.236959	0.549826	IQEERTSQLY	FALSE	FALSE	FALSE	FALSE	FALSE	FALSE	FALSE	FALSE	FALSE	FALSE	FALSE	FALSE	FALSE	FALSE
A0A0B4JD82	FBgn0265045	Strn-Mlck	T716	7905	FALSE	-0.381634	0.438352	0.236959	0.549826	SQLYETPVGD	FALSE	FALSE	FALSE	FALSE	FALSE	FALSE	FALSE	FALSE	FALSE	FALSE	FALSE	TRUE	FALSE	FALSE
A0A0B4JD82	FBgn0265045	Strn-Mlck	T745	7905	FALSE	-0.755478	0.155019	0.236959	0.549826	VSLYETPDLT	FALSE	FALSE	FALSE	FALSE	FALSE	FALSE	FALSE	FALSE	FALSE	FALSE	FALSE	TRUE	FALSE	FALSE
A0A0B4JD82	FBgn0265045	Strn-Mlck	T749	7905	FALSE	-0.755478	0.155019	0.236959	0.549826	ETPDLTEEEA	FALSE	FALSE	FALSE	FALSE	FALSE	FALSE	FALSE	FALSE	FALSE	FALSE	FALSE	FALSE	FALSE	FALSE
A0A0B4JD82	FBgn0265045	Strn-Mlck	T942	7905	FALSE	-0.365008	0.522889	0.236959	0.549826	TDSSKTTEDD	FALSE	FALSE	FALSE	FALSE	FALSE	FALSE	FALSE	FALSE	FALSE	FALSE	FALSE	FALSE	FALSE	FALSE
A0A0B4JD82	FBgn0265045	Strn-Mlck	Y714	7905	FALSE	-0.19104	0.779435	0.236959	0.549826	RTSQLYETPV	FALSE	FALSE	FALSE	FALSE	FALSE	FALSE	FALSE	FALSE	FALSE	FALSE	FALSE	FALSE	FALSE	FALSE
A0A0B4JDA0	FBgn0002783	mor	S238	1145	FALSE	-0.246568	0.33565	NA	NA	PENPESPAER	FALSE	FALSE	FALSE	FALSE	FALSE	FALSE	FALSE	FALSE	FALSE	TRUE	FALSE	TRUE	FALSE	FALSE
A0A0B4JDA0	FBgn0002783	mor	S309	1145	FALSE	0.118592	0.741238	NA	NA	QKRRRSPSPA	FALSE	FALSE	FALSE	TRUE	FALSE	FALSE	FALSE	FALSE	FALSE	FALSE	FALSE	TRUE	FALSE	TRUE
A0A0B4JDA0	FBgn0002783	mor	S311	1145	FALSE	0.118592	0.741238	NA	NA	RRRSPSPASS	FALSE	TRUE	FALSE	TRUE	FALSE	TRUE	TRUE	FALSE	FALSE	FALSE	FALSE	TRUE	TRUE	TRUE
A0A0B4JDA0	FBgn0002783	mor	S372	1145	FALSE	-0.205584	0.635062	NA	NA	LQSTASPAPG	FALSE	FALSE	FALSE	FALSE	FALSE	FALSE	FALSE	FALSE	FALSE	FALSE	FALSE	TRUE	FALSE	FALSE
A0A0B4JDA0	FBgn0002783	mor	S417	1145	FALSE	0.0663667	0.853989	NA	NA	GDGENSQTGK	FALSE	FALSE	FALSE	FALSE	FALSE	FALSE	FALSE	FALSE	FALSE	FALSE	FALSE	FALSE	FALSE	FALSE
A0A0B4JDA0	FBgn0002783	mor	S817	1145	FALSE	0.569079	0.0589143	NA	NA	ASAGGSDEEM	TRUE	FALSE	FALSE	FALSE	FALSE	FALSE	FALSE	FALSE	FALSE	FALSE	FALSE	FALSE	FALSE	FALSE
A0A0B4JDC9	FBgn0262483	Rbp	S1332	1844	FALSE	-0.950947	0.0734523	0.382075	0.27573	DPSTMSPNPD	FALSE	FALSE	FALSE	FALSE	FALSE	FALSE	FALSE	FALSE	FALSE	FALSE	FALSE	TRUE	FALSE	FALSE
A0A0B4JDC9	FBgn0262483	Rbp	S241	1844	FALSE	-0.240399	0.443323	0.382075	0.27573	RTISKSELEE	FALSE	FALSE	FALSE	FALSE	FALSE	FALSE	FALSE	FALSE	FALSE	FALSE	FALSE	FALSE	FALSE	FALSE
A0A0B4JDC9	FBgn0262483	Rbp	S998	1844	FALSE	-1.2695	0.121034	0.382075	0.27573	VTDINSPTGD	FALSE	FALSE	FALSE	FALSE	FALSE	FALSE	FALSE	FALSE	FALSE	FALSE	FALSE	TRUE	FALSE	FALSE
A0A0B4JDC9	FBgn0262483	Rbp	T1000	1844	FALSE	-1.28225	0.142186	0.382075	0.27573	DINSPTGDHA	FALSE	FALSE	FALSE	FALSE	FALSE	FALSE	FALSE	FALSE	FALSE	FALSE	FALSE	FALSE	FALSE	FALSE
A0A0B4JDD2	FBgn0038391	GATAe	S131	731	FALSE	0.600013	0.0896898	NA	NA	NASNASSGSA	FALSE	TRUE	FALSE	FALSE	FALSE	FALSE	TRUE	FALSE	FALSE	FALSE	FALSE	FALSE	FALSE	FALSE
A0A0B4JDD2	FBgn0038391	GATAe	S132	731	FALSE	0.600013	0.0896898	NA	NA	ASNASSGSAS	FALSE	FALSE	FALSE	FALSE	FALSE	FALSE	FALSE	FALSE	FALSE	FALSE	FALSE	FALSE	FALSE	FALSE
A0A0B4JDD2	FBgn0038391	GATAe	S134	731	FALSE	0.600013	0.0896898	NA	NA	NASSGSASDS	FALSE	FALSE	FALSE	FALSE	FALSE	FALSE	FALSE	FALSE	FALSE	FALSE	FALSE	FALSE	FALSE	FALSE
A0A0B4JDD2	FBgn0038391	GATAe	S136	731	FALSE	0.600013	0.0896898	NA	NA	SSGSASDSHI	FALSE	FALSE	FALSE	FALSE	FALSE	FALSE	FALSE	FALSE	FALSE	FALSE	FALSE	FALSE	FALSE	FALSE
A0A0B4JDD2	FBgn0038391	GATAe	S684	731	FALSE	-0.0584382	0.729892	NA	NA	TPQSQSPHLP	FALSE	FALSE	FALSE	FALSE	FALSE	FALSE	FALSE	FALSE	FALSE	FALSE	FALSE	TRUE	FALSE	FALSE
A0A0B4JDD2	FBgn0038391	GATAe	S90	731	FALSE	-0.223334	0.288211	NA	NA	GQAGVSEPEE	FALSE	FALSE	FALSE	FALSE	FALSE	FALSE	FALSE	FALSE	FALSE	FALSE	FALSE	FALSE	FALSE	FALSE
A0A0B4K633	FBgn0051374	sals	S339	563	FALSE	-0.157964	0.70136	NA	NA	LQGGGSLDGS	FALSE	FALSE	FALSE	FALSE	FALSE	FALSE	FALSE	FALSE	FALSE	FALSE	FALSE	TRUE	FALSE	FALSE
A0A0B4K683	FBgn0038277	RpS5b	S10	180	FALSE	0.17838	0.366354	NA	NA	VVESSSQEAS	FALSE	FALSE	FALSE	FALSE	FALSE	FALSE	FALSE	FALSE	FALSE	FALSE	FALSE	FALSE	FALSE	FALSE
A0A0B4K689	FBgn0004876	cdi	S516	942	FALSE	-0.040618	0.82269	NA	NA	RSSTHSPTPP	FALSE	FALSE	FALSE	FALSE	FALSE	FALSE	FALSE	FALSE	FALSE	FALSE	FALSE	TRUE	FALSE	FALSE
A0A0B4K689	FBgn0004876	cdi	T518	942	FALSE	-0.040618	0.82269	NA	NA	STHSPTPPRQ	FALSE	FALSE	TRUE	FALSE	FALSE	FALSE	FALSE	FALSE	TRUE	FALSE	FALSE	TRUE	FALSE	FALSE
A0A0B4K691	FBgn0022981	rpk	S10	568	FALSE	0.00909524	0.973649	NA	NA	DSELDSSKGI	FALSE	FALSE	FALSE	FALSE	FALSE	FALSE	FALSE	FALSE	FALSE	FALSE	FALSE	FALSE	FALSE	FALSE
A0A0B4K691	FBgn0022981	rpk	S11	568	FALSE	0.0652459	0.730334	NA	NA	SELDSSKGID	FALSE	FALSE	FALSE	FALSE	FALSE	FALSE	FALSE	FALSE	FALSE	FALSE	FALSE	FALSE	FALSE	FALSE
A0A0B4K691	FBgn0022981	rpk	S4	568	FALSE	-0.214124	0.413398	NA	NA	MTISDSEL	FALSE	FALSE	FALSE	FALSE	FALSE	FALSE	FALSE	FALSE	FALSE	FALSE	FALSE	FALSE	FALSE	FALSE
A0A0B4K6G6	FBgn0038108	CG7518	S1899	2460	FALSE	-0.00442066	0.585794	-0.115776	0.677926	RNRGKSGGGS	FALSE	FALSE	FALSE	TRUE	FALSE	TRUE	FALSE	FALSE	FALSE	FALSE	FALSE	FALSE	TRUE	TRUE
A0A0B4K6G6	FBgn0038108	CG7518	S1938	2460	FALSE	0.199196	0.654508	-0.115776	0.677926	QILANSPATA	FALSE	TRUE	FALSE	FALSE	FALSE	FALSE	TRUE	FALSE	FALSE	FALSE	FALSE	TRUE	FALSE	FALSE
A0A0B4K6G6	FBgn0038108	CG7518	S2119	2460	FALSE	0.22874	0.632023	-0.115776	0.677926	NVPPTSAESP	FALSE	TRUE	FALSE	FALSE	FALSE	FALSE	TRUE	FALSE	FALSE	FALSE	FALSE	FALSE	FALSE	FALSE
A0A0B4K6G6	FBgn0038108	CG7518	S2398	2460	FALSE	0.221579	0.563418	-0.115776	0.677926	LSQRTSPYSQ	FALSE	TRUE	FALSE	TRUE	FALSE	FALSE	TRUE	FALSE	FALSE	FALSE	FALSE	TRUE	FALSE	FALSE
A0A0B4K6G6	FBgn0038108	CG7518	T1473	2460	FALSE	0.0842446	0.849978	-0.115776	0.677926	KVVEVTPPPP	FALSE	FALSE	FALSE	FALSE	FALSE	FALSE	FALSE	FALSE	FALSE	FALSE	FALSE	TRUE	FALSE	FALSE
A0A0B4K6G6	FBgn0038108	CG7518	T2118	2460	FALSE	0.22874	0.632023	-0.115776	0.677926	TNVPPTSAES	FALSE	FALSE	FALSE	FALSE	FALSE	FALSE	TRUE	FALSE	FALSE	FALSE	FALSE	FALSE	FALSE	FALSE
A0A0B4K6I1	FBgn0263289	scrib	S1053	2554	FALSE	-0.622868	0.510344	0.513975	0.204764	LEPPTSPRSP	FALSE	TRUE	FALSE	FALSE	FALSE	FALSE	TRUE	FALSE	TRUE	TRUE	FALSE	TRUE	FALSE	FALSE
A0A0B4K6I1	FBgn0263289	scrib	S1500	2554	FALSE	-0.379257	0.613752	0.513975	0.204764	LSQSQSVSSL	FALSE	TRUE	FALSE	FALSE	FALSE	FALSE	TRUE	FALSE	FALSE	FALSE	FALSE	TRUE	FALSE	FALSE
A0A0B4K6I1	FBgn0263289	scrib	S1502	2554	FALSE	-0.4272	0.743366	0.513975	0.204764	QSQSVSSLDH	FALSE	FALSE	FALSE	FALSE	FALSE	FALSE	FALSE	FALSE	FALSE	FALSE	FALSE	FALSE	FALSE	FALSE
A0A0B4K6I1	FBgn0263289	scrib	S1503	2554	FALSE	-0.731324	0.224742	0.513975	0.204764	SQSVSSLDHE	FALSE	FALSE	FALSE	FALSE	FALSE	FALSE	FALSE	FALSE	FALSE	FALSE	FALSE	TRUE	FALSE	FALSE
A0A0B4K6I1	FBgn0263289	scrib	S1630	2554	FALSE	0.570744	0.0368105	0.513975	0.204764	TVPPKSPSEH	FALSE	FALSE	FALSE	FALSE	FALSE	FALSE	FALSE	FALSE	FALSE	TRUE	FALSE	TRUE	FALSE	FALSE
A0A0B4K6I1	FBgn0263289	scrib	S1782	2554	FALSE	-0.630447	0.56151	0.513975	0.204764	DDDAGSQRLD	FALSE	FALSE	FALSE	FALSE	FALSE	FALSE	FALSE	FALSE	FALSE	FALSE	FALSE	FALSE	FALSE	FALSE
A0A0B4K6I1	FBgn0263289	scrib	S1831	2554	FALSE	-0.565139	0.786686	0.513975	0.204764	RGRYTSDSES	TRUE	FALSE	FALSE	TRUE	FALSE	TRUE	FALSE	FALSE	FALSE	FALSE	FALSE	FALSE	TRUE	TRUE
A0A0B4K6I1	FBgn0263289	scrib	S1833	2554	FALSE	-0.565139	0.786686	0.513975	0.204764	RYTSDSESDC	FALSE	FALSE	FALSE	FALSE	FALSE	FALSE	FALSE	FALSE	FALSE	FALSE	FALSE	FALSE	FALSE	FALSE
A0A0B4K6I1	FBgn0263289	scrib	S1848	2554	FALSE	-0.762636	0.183086	0.513975	0.204764	SRSGRSTPEY	FALSE	FALSE	FALSE	FALSE	FALSE	FALSE	FALSE	FALSE	FALSE	FALSE	FALSE	FALSE	FALSE	FALSE
A0A0B4K6I1	FBgn0263289	scrib	S1860	2554	FALSE	-0.439264	0.680038	0.513975	0.204764	HRKSVSFDLS	FALSE	FALSE	FALSE	TRUE	FALSE	FALSE	FALSE	FALSE	FALSE	FALSE	FALSE	TRUE	FALSE	FALSE
A0A0B4K6I1	FBgn0263289	scrib	S1864	2554	FALSE	-0.235848	0.214485	0.513975	0.204764	VSFDLSGDER	FALSE	FALSE	FALSE	FALSE	FALSE	FALSE	FALSE	FALSE	FALSE	FALSE	FALSE	FALSE	FALSE	FALSE
A0A0B4K6I1	FBgn0263289	scrib	S1946	2554	FALSE	-0.210535	0.134204	0.513975	0.204764	VSRATSPDRP	FALSE	FALSE	TRUE	TRUE	FALSE	FALSE	FALSE	FALSE	TRUE	FALSE	FALSE	TRUE	FALSE	TRUE
A0A0B4K6I1	FBgn0263289	scrib	S2022	2554	FALSE	-0.42891	0.666792	0.513975	0.204764	TVISKSTENL	FALSE	FALSE	FALSE	FALSE	FALSE	FALSE	FALSE	FALSE	FALSE	FALSE	FALSE	FALSE	FALSE	FALSE
A0A0B4K6I1	FBgn0263289	scrib	S2102	2554	FALSE	-1.14703	0.316735	0.513975	0.204764	SRPRESPPPP	FALSE	FALSE	FALSE	TRUE	FALSE	FALSE	FALSE	FALSE	FALSE	FALSE	FALSE	TRUE	FALSE	FALSE
A0A0B4K6I1	FBgn0263289	scrib	S2311	2554	FALSE	-0.467802	0.825628	0.513975	0.204764	TLKTVSPTSS	FALSE	TRUE	FALSE	TRUE	FALSE	FALSE	TRUE	FALSE	FALSE	FALSE	FALSE	TRUE	FALSE	FALSE
A0A0B4K6I1	FBgn0263289	scrib	S2368	2554	FALSE	-0.375356	0.458879	0.513975	0.204764	PVTVTSPTPS	FALSE	FALSE	FALSE	FALSE	FALSE	FALSE	FALSE	FALSE	FALSE	TRUE	FALSE	TRUE	FALSE	FALSE
A0A0B4K6I1	FBgn0263289	scrib	S2372	2554	FALSE	-0.640233	0.626251	0.513975	0.204764	TSPTPSYAAM	FALSE	FALSE	FALSE	FALSE	FALSE	FALSE	FALSE	FALSE	FALSE	FALSE	FALSE	TRUE	FALSE	FALSE
A0A0B4K6I1	FBgn0263289	scrib	S458	2554	FALSE	-0.839912	0.229505	0.513975	0.204764	ARDLESDSEP	TRUE	FALSE	FALSE	FALSE	FALSE	FALSE	FALSE	FALSE	FALSE	FALSE	FALSE	FALSE	FALSE	FALSE
A0A0B4K6I1	FBgn0263289	scrib	S460	2554	FALSE	-0.50358	0.950894	0.513975	0.204764	DLESDSEPFE	FALSE	FALSE	FALSE	FALSE	FALSE	FALSE	FALSE	FALSE	FALSE	FALSE	FALSE	FALSE	FALSE	FALSE
A0A0B4K6I1	FBgn0263289	scrib	S612	2554	FALSE	-0.805122	0.338716	0.513975	0.204764	ATVGGSDEVQ	FALSE	FALSE	FALSE	FALSE	FALSE	FALSE	FALSE	FALSE	FALSE	FALSE	FALSE	FALSE	FALSE	FALSE
A0A0B4K6I1	FBgn0263289	scrib	S699	2554	FALSE	-0.447118	0.73382	0.513975	0.204764	SGKVTSPIEE	FALSE	FALSE	FALSE	TRUE	FALSE	FALSE	FALSE	FALSE	FALSE	TRUE	FALSE	TRUE	FALSE	FALSE
A0A0B4K6I1	FBgn0263289	scrib	S724	2554	FALSE	-0.741317	0.208693	0.513975	0.204764	QHPFDSSLSP	FALSE	TRUE	FALSE	FALSE	FALSE	FALSE	TRUE	FALSE	FALSE	FALSE	FALSE	FALSE	FALSE	FALSE
A0A0B4K6I1	FBgn0263289	scrib	S725	2554	FALSE	-0.741317	0.208693	0.513975	0.204764	HPFDSSLSPI	FALSE	FALSE	FALSE	FALSE	FALSE	FALSE	FALSE	FALSE	FALSE	FALSE	FALSE	TRUE	FALSE	FALSE
A0A0B4K6I1	FBgn0263289	scrib	S727	2554	FALSE	-0.741317	0.208693	0.513975	0.204764	FDSSLSPISA	FALSE	TRUE	FALSE	FALSE	FALSE	FALSE	TRUE	FALSE	FALSE	FALSE	FALSE	TRUE	FALSE	FALSE
A0A0B4K6I1	FBgn0263289	scrib	T1052	2554	FALSE	-0.622868	0.510344	0.513975	0.204764	PLEPPTSPRS	FALSE	FALSE	FALSE	FALSE	FALSE	FALSE	TRUE	FALSE	TRUE	FALSE	FALSE	FALSE	FALSE	FALSE
A0A0B4K6I1	FBgn0263289	scrib	T1849	2554	FALSE	-0.760197	0.200006	0.513975	0.204764	RSGRSTPEYG	FALSE	FALSE	FALSE	TRUE	FALSE	FALSE	FALSE	FALSE	FALSE	FALSE	FALSE	TRUE	FALSE	FALSE
A0A0B4K6I1	FBgn0263289	scrib	T2367	2554	FALSE	-0.449093	0.782093	0.513975	0.204764	PPVTVTSPTP	FALSE	TRUE	FALSE	FALSE	FALSE	FALSE	TRUE	FALSE	FALSE	FALSE	FALSE	FALSE	FALSE	FALSE
A0A0B4K6I1	FBgn0263289	scrib	T2370	2554	FALSE	-0.608334	0.668799	0.513975	0.204764	TVTSPTPSYA	FALSE	FALSE	FALSE	FALSE	FALSE	FALSE	FALSE	FALSE	FALSE	FALSE	FALSE	TRUE	FALSE	FALSE
A0A0B4K6I1	FBgn0263289	scrib	T698	2554	FALSE	-0.436055	0.70638	0.513975	0.204764	LSGKVTSPIE	FALSE	FALSE	FALSE	FALSE	FALSE	FALSE	FALSE	FALSE	FALSE	FALSE	FALSE	FALSE	FALSE	FALSE
A0A0B4K6I1	FBgn0263289	scrib	Y2373	2554	FALSE	-0.640233	0.626251	0.513975	0.204764	SPTPSYAAMK	FALSE	FALSE	FALSE	FALSE	FALSE	FALSE	FALSE	FALSE	FALSE	FALSE	FALSE	FALSE	FALSE	FALSE
A0A0B4K6I6	FBgn0051075	CG31075	S278	508	FALSE	-0.166039	0.422228	NA	NA	NLKRVSLELG	FALSE	FALSE	FALSE	TRUE	FALSE	FALSE	FALSE	TRUE	FALSE	FALSE	FALSE	TRUE	FALSE	FALSE
A0A0B4K6I7	FBgn0026620	tacc	S31	1225	FALSE	0.89801	0.00382046	NA	NA	RGNRLSPLAV	FALSE	FALSE	FALSE	TRUE	FALSE	FALSE	FALSE	FALSE	FALSE	FALSE	FALSE	TRUE	FALSE	FALSE
A0A0B4K6K9	FBgn0261618	larp	S1041	1409	FALSE	0.301454	0.501698	NA	NA	TSMGSSAGTS	FALSE	TRUE	FALSE	FALSE	FALSE	FALSE	TRUE	FALSE	FALSE	FALSE	FALSE	FALSE	FALSE	FALSE
A0A0B4K6K9	FBgn0261618	larp	S1045	1409	FALSE	-0.200383	0.351171	NA	NA	SSAGTSPTAS	FALSE	FALSE	FALSE	FALSE	FALSE	FALSE	FALSE	FALSE	FALSE	FALSE	FALSE	TRUE	FALSE	FALSE
A0A0B4K6K9	FBgn0261618	larp	S1246	1409	FALSE	-0.0230141	0.924706	NA	NA	LNRHRSVSES	FALSE	FALSE	FALSE	TRUE	FALSE	FALSE	FALSE	FALSE	FALSE	FALSE	TRUE	TRUE	FALSE	TRUE
A0A0B4K6K9	FBgn0261618	larp	S1248	1409	FALSE	-0.662213	0.111576	NA	NA	RHRSVSESDG	FALSE	FALSE	FALSE	TRUE	FALSE	TRUE	FALSE	FALSE	FALSE	FALSE	FALSE	FALSE	TRUE	TRUE
A0A0B4K6K9	FBgn0261618	larp	S1311	1409	FALSE	-0.107074	0.672302	NA	NA	RRRTGSFGST	FALSE	TRUE	FALSE	TRUE	FALSE	TRUE	TRUE	FALSE	FALSE	FALSE	FALSE	TRUE	TRUE	TRUE
A0A0B4K6K9	FBgn0261618	larp	S1323	1409	TRUE	-1.01881	0.0267592	NA	NA	RIRSGSLGNK	FALSE	FALSE	FALSE	TRUE	FALSE	TRUE	FALSE	FALSE	FALSE	FALSE	FALSE	TRUE	TRUE	TRUE
A0A0B4K6K9	FBgn0261618	larp	S1346	1409	FALSE	-0.0533768	0.756199	NA	NA	LRRGGSNSGL	FALSE	FALSE	FALSE	TRUE	FALSE	FALSE	FALSE	FALSE	FALSE	FALSE	TRUE	FALSE	FALSE	TRUE
A0A0B4K6K9	FBgn0261618	larp	S298	1409	FALSE	-0.724212	0.0353783	NA	NA	PNRRFSDDIA	FALSE	FALSE	FALSE	TRUE	FALSE	FALSE	FALSE	FALSE	FALSE	FALSE	FALSE	FALSE	FALSE	TRUE
A0A0B4K6K9	FBgn0261618	larp	S587	1409	FALSE	-0.181562	0.360266	NA	NA	QTEADSPPPI	FALSE	FALSE	FALSE	FALSE	FALSE	FALSE	FALSE	FALSE	FALSE	FALSE	FALSE	TRUE	FALSE	FALSE
A0A0B4K6K9	FBgn0261618	larp	S855	1409	FALSE	0.00647865	0.979936	NA	NA	FTENFSDDDE	TRUE	FALSE	FALSE	FALSE	FALSE	FALSE	FALSE	FALSE	FALSE	FALSE	FALSE	FALSE	FALSE	FALSE
A0A0B4K6K9	FBgn0261618	larp	S860	1409	TRUE	-1.13009	0.00595528	NA	NA	SDDDESDYEF	TRUE	FALSE	FALSE	FALSE	FALSE	FALSE	FALSE	FALSE	FALSE	FALSE	FALSE	FALSE	FALSE	FALSE
A0A0B4K6K9	FBgn0261618	larp	T1044	1409	FALSE	0.301454	0.501698	NA	NA	GSSAGTSPTA	FALSE	TRUE	FALSE	FALSE	FALSE	FALSE	TRUE	FALSE	FALSE	FALSE	FALSE	FALSE	FALSE	FALSE
A0A0B4K6K9	FBgn0261618	larp	T1047	1409	FALSE	0.293423	0.145695	NA	NA	AGTSPTASSY	FALSE	TRUE	FALSE	FALSE	FALSE	FALSE	TRUE	FALSE	FALSE	FALSE	FALSE	FALSE	FALSE	FALSE
A0A0B4K6K9	FBgn0261618	larp	T583	1409	FALSE	-0.1069	0.566912	NA	NA	KLEEQTEADS	FALSE	FALSE	FALSE	FALSE	FALSE	FALSE	FALSE	FALSE	FALSE	FALSE	FALSE	FALSE	FALSE	FALSE
A0A0B4K6K9	FBgn0261618	larp	T717	1409	FALSE	-0.414959	0.272104	NA	NA	IKENATTPPQ	FALSE	FALSE	FALSE	FALSE	FALSE	FALSE	FALSE	FALSE	FALSE	FALSE	FALSE	FALSE	FALSE	FALSE
A0A0B4K6K9	FBgn0261618	larp	T718	1409	FALSE	-0.72201	0.240516	NA	NA	KENATTPPQQ	FALSE	FALSE	FALSE	FALSE	FALSE	FALSE	FALSE	FALSE	FALSE	FALSE	FALSE	TRUE	FALSE	FALSE
A0A0B4K6N4	FBgn0082582	tmod	S508	567	FALSE	-0.0489882	0.807887	NA	NA	MVVPGSRSVT	FALSE	FALSE	FALSE	FALSE	FALSE	FALSE	FALSE	FALSE	FALSE	FALSE	FALSE	FALSE	FALSE	FALSE
A0A0B4K6N4	FBgn0082582	tmod	T512	567	FALSE	-0.0815277	0.659613	NA	NA	GSRSVTPNYD	FALSE	FALSE	FALSE	TRUE	FALSE	FALSE	FALSE	FALSE	FALSE	FALSE	FALSE	TRUE	FALSE	TRUE
A0A0B4K6N7	FBgn0038651	Epg5	S43	2454	FALSE	-0.430653	0.0953503	NA	NA	PAENVSLLEE	FALSE	FALSE	FALSE	FALSE	FALSE	FALSE	FALSE	FALSE	FALSE	FALSE	FALSE	TRUE	FALSE	FALSE
A0A0B4K6N7	FBgn0038651	Epg5	S466	2454	FALSE	-1.00462	0.105304	NA	NA	WIVVDSDGED	TRUE	FALSE	FALSE	FALSE	FALSE	FALSE	FALSE	FALSE	FALSE	FALSE	FALSE	FALSE	FALSE	FALSE
A0A0B4K6U6	FBgn0263396	sqd	S148	308	FALSE	0.825824	0.140189	NA	NA	LTTEISDEEI	TRUE	FALSE	FALSE	FALSE	FALSE	FALSE	FALSE	FALSE	FALSE	FALSE	FALSE	FALSE	FALSE	FALSE
A0A0B4K6U6	FBgn0263396	sqd	S27	308	FALSE	0.366891	0.133635	NA	NA	ADGPGSENGD	FALSE	FALSE	FALSE	FALSE	FALSE	FALSE	FALSE	FALSE	FALSE	FALSE	FALSE	FALSE	FALSE	FALSE
A0A0B4K6U6	FBgn0263396	sqd	S37	308	FALSE	-0.130962	0.606849	NA	NA	AGAAGSTNGS	FALSE	FALSE	FALSE	FALSE	FALSE	FALSE	TRUE	FALSE	FALSE	FALSE	FALSE	FALSE	FALSE	FALSE
A0A0B4K6U6	FBgn0263396	sqd	S41	308	FALSE	0.153375	0.671212	NA	NA	GSTNGSSDNQ	FALSE	FALSE	FALSE	FALSE	FALSE	FALSE	FALSE	FALSE	FALSE	FALSE	FALSE	FALSE	FALSE	FALSE
A0A0B4K6U6	FBgn0263396	sqd	S42	308	FALSE	0.379925	0.200359	NA	NA	STNGSSDNQS	FALSE	FALSE	FALSE	FALSE	FALSE	FALSE	FALSE	FALSE	FALSE	FALSE	FALSE	FALSE	FALSE	FALSE
A0A0B4K6U6	FBgn0263396	sqd	S46	308	FALSE	0.379925	0.200359	NA	NA	SSDNQSAASG	FALSE	TRUE	FALSE	FALSE	FALSE	FALSE	TRUE	FALSE	FALSE	FALSE	FALSE	FALSE	FALSE	FALSE
A0A0B4K6U6	FBgn0263396	sqd	S49	308	FALSE	0.379925	0.200359	NA	NA	NQSAASGQRD	FALSE	FALSE	FALSE	FALSE	FALSE	FALSE	FALSE	FALSE	FALSE	FALSE	FALSE	FALSE	FALSE	FALSE
A0A0B4K6U6	FBgn0263396	sqd	SNA	308	FALSE	0.825824	0.140189	NA	NA	NA	FALSE	FALSE	FALSE	FALSE	FALSE	FALSE	FALSE	FALSE	FALSE	FALSE	FALSE	FALSE	FALSE	FALSE
A0A0B4K6U6	FBgn0263396	sqd	T38	308	FALSE	0.40636	0.167179	NA	NA	GAAGSTNGSS	FALSE	TRUE	FALSE	FALSE	FALSE	FALSE	TRUE	FALSE	FALSE	FALSE	FALSE	FALSE	FALSE	FALSE
A0A0B4K6V2	FBgn0086372	lap	S305	673	FALSE	-0.19773	0.364692	NA	NA	EGRKVSAANT	FALSE	FALSE	FALSE	TRUE	FALSE	FALSE	FALSE	FALSE	FALSE	FALSE	FALSE	FALSE	FALSE	TRUE
A0A0B4K6V2	FBgn0086372	lap	T309	673	FALSE	-0.895742	0.189481	NA	NA	VSAANTPTQS	FALSE	FALSE	FALSE	FALSE	FALSE	FALSE	FALSE	FALSE	FALSE	FALSE	FALSE	TRUE	FALSE	FALSE
A0A0B4K6V2	FBgn0086372	lap	T311	673	FALSE	-0.964526	0.161378	NA	NA	AANTPTQSSS	FALSE	TRUE	FALSE	FALSE	FALSE	FALSE	TRUE	FALSE	FALSE	FALSE	FALSE	FALSE	FALSE	FALSE
A0A0B4K6X5	FBgn0262539	CG43093	S40	121	FALSE	1.39219	0.157356	-0.878025	0.121388	KDQPSSREEK	FALSE	FALSE	FALSE	FALSE	FALSE	FALSE	FALSE	FALSE	FALSE	FALSE	FALSE	FALSE	FALSE	FALSE
A0A0B4K6Y8	FBgn0003721	Tm1	S123	161	FALSE	0.0152401	0.931229	NA	NA	QAADESERLV	FALSE	FALSE	FALSE	FALSE	FALSE	FALSE	FALSE	FALSE	FALSE	FALSE	FALSE	FALSE	FALSE	FALSE
A0A0B4K702	FBgn0263077	CG43340	S2492	2796	FALSE	-0.739847	0.333257	0.410369	0.324177	PNNPYSPEAL	FALSE	FALSE	FALSE	FALSE	FALSE	FALSE	FALSE	FALSE	FALSE	TRUE	FALSE	TRUE	FALSE	FALSE
A0A0B4K702	FBgn0263077	CG43340	S2514	2796	FALSE	-0.596041	0.57501	0.410369	0.324177	DVPNISPSAE	FALSE	FALSE	FALSE	FALSE	FALSE	FALSE	FALSE	FALSE	FALSE	FALSE	FALSE	TRUE	FALSE	FALSE
A0A0B4K702	FBgn0263077	CG43340	S385	2796	FALSE	0.237436	0.0968701	0.410369	0.324177	SIEPRSDCSL	FALSE	TRUE	FALSE	FALSE	FALSE	FALSE	TRUE	FALSE	FALSE	FALSE	FALSE	FALSE	FALSE	FALSE
A0A0B4K702	FBgn0263077	CG43340	S388	2796	FALSE	-0.595442	0.354142	0.410369	0.324177	PRSDCSLTDH	FALSE	FALSE	FALSE	FALSE	FALSE	FALSE	FALSE	FALSE	FALSE	FALSE	FALSE	TRUE	FALSE	FALSE
A0A0B4K702	FBgn0263077	CG43340	S501	2796	FALSE	-0.473805	0.716748	0.410369	0.324177	LSEIGSDIEE	TRUE	FALSE	FALSE	FALSE	FALSE	FALSE	FALSE	FALSE	FALSE	FALSE	FALSE	FALSE	FALSE	FALSE
A0A0B4K702	FBgn0263077	CG43340	S506	2796	FALSE	-0.397218	0.942752	0.410369	0.324177	SDIEESSLDL	FALSE	FALSE	FALSE	FALSE	FALSE	FALSE	FALSE	FALSE	FALSE	FALSE	FALSE	FALSE	FALSE	FALSE
A0A0B4K702	FBgn0263077	CG43340	S543	2796	FALSE	-0.271465	0.404258	0.410369	0.324177	LVDRTSLTSH	FALSE	TRUE	FALSE	TRUE	FALSE	FALSE	TRUE	TRUE	FALSE	FALSE	FALSE	TRUE	FALSE	FALSE
A0A0B4K702	FBgn0263077	CG43340	S579	2796	FALSE	-0.568569	0.567133	0.410369	0.324177	DIKAPSPTPP	FALSE	FALSE	FALSE	TRUE	FALSE	FALSE	FALSE	FALSE	FALSE	FALSE	FALSE	TRUE	FALSE	FALSE
A0A0B4K702	FBgn0263077	CG43340	S694	2796	FALSE	-0.759313	0.127876	0.410369	0.324177	LVHAHSLDII	FALSE	FALSE	FALSE	FALSE	FALSE	FALSE	FALSE	FALSE	FALSE	FALSE	FALSE	TRUE	FALSE	FALSE
A0A0B4K702	FBgn0263077	CG43340	T390	2796	FALSE	-0.564344	0.471092	0.410369	0.324177	SDCSLTDHEI	TRUE	FALSE	FALSE	FALSE	FALSE	FALSE	FALSE	FALSE	FALSE	FALSE	FALSE	FALSE	FALSE	FALSE
A0A0B4K711	FBgn0033271	CG8708	S408	444	FALSE	0.080789	0.831392	NA	NA	YREKLSKEDE	FALSE	FALSE	FALSE	FALSE	FALSE	FALSE	FALSE	FALSE	FALSE	FALSE	FALSE	FALSE	FALSE	FALSE
A0A0B4K711	FBgn0033271	CG8708	S424	444	FALSE	0.778935	0.0202718	NA	NA	KTDNDSEYTE	FALSE	TRUE	FALSE	FALSE	FALSE	FALSE	TRUE	FALSE	FALSE	FALSE	FALSE	FALSE	FALSE	FALSE
A0A0B4K711	FBgn0033271	CG8708	SNA	444	FALSE	0.080789	0.831392	NA	NA	NA	FALSE	FALSE	FALSE	FALSE	FALSE	FALSE	FALSE	FALSE	FALSE	FALSE	FALSE	FALSE	FALSE	FALSE
A0A0B4K711	FBgn0033271	CG8708	T420	444	FALSE	0.824312	0.046826	NA	NA	EDSRKTDNDS	TRUE	FALSE	FALSE	TRUE	FALSE	FALSE	FALSE	FALSE	FALSE	FALSE	FALSE	FALSE	FALSE	FALSE
A0A0B4K711	FBgn0033271	CG8708	T427	444	FALSE	0.778935	0.0202718	NA	NA	NDSEYTEEET	FALSE	FALSE	FALSE	FALSE	FALSE	FALSE	FALSE	FALSE	FALSE	FALSE	FALSE	FALSE	FALSE	FALSE
A0A0B4K711	FBgn0033271	CG8708	T431	444	FALSE	0.748792	0.0463565	NA	NA	YTEEETEKRS	FALSE	FALSE	FALSE	FALSE	FALSE	FALSE	FALSE	FALSE	FALSE	FALSE	FALSE	FALSE	FALSE	FALSE
A0A0B4K713	FBgn0000662	fl(2)d	S320	412	FALSE	-0.213285	0.302888	NA	NA	TTRRNSQLEE	FALSE	FALSE	FALSE	TRUE	FALSE	FALSE	FALSE	FALSE	FALSE	FALSE	FALSE	FALSE	FALSE	TRUE
A0A0B4K739	FBgn0004698	Xpc	S105	330	FALSE	0.216227	0.659246	NA	NA	KTFPTSPSQQ	FALSE	FALSE	FALSE	FALSE	FALSE	FALSE	FALSE	FALSE	FALSE	TRUE	FALSE	TRUE	FALSE	FALSE
A0A0B4K739	FBgn0004698	Xpc	S187	330	FALSE	0.621393	0.174862	NA	NA	TNLSDSGSED	FALSE	FALSE	FALSE	FALSE	FALSE	FALSE	FALSE	FALSE	FALSE	FALSE	FALSE	FALSE	FALSE	FALSE
A0A0B4K739	FBgn0004698	Xpc	S31	330	FALSE	0.0700295	0.752121	NA	NA	VKGGESSDDD	FALSE	FALSE	FALSE	FALSE	FALSE	FALSE	FALSE	FALSE	FALSE	FALSE	FALSE	FALSE	FALSE	FALSE
A0A0B4K739	FBgn0004698	Xpc	S32	330	FALSE	0.102056	0.536931	NA	NA	KGGESSDDDD	TRUE	FALSE	FALSE	FALSE	FALSE	FALSE	FALSE	FALSE	FALSE	FALSE	FALSE	FALSE	FALSE	FALSE
A0A0B4K739	FBgn0004698	Xpc	S37	330	FALSE	0.102056	0.536931	NA	NA	SDDDDSDFDE	TRUE	FALSE	FALSE	FALSE	FALSE	FALSE	FALSE	FALSE	FALSE	FALSE	FALSE	FALSE	FALSE	FALSE
A0A0B4K742	FBgn0053547	Rim	S2124	2595	FALSE	-0.0774298	0.66724	NA	NA	QQLHGSPNNL	FALSE	FALSE	FALSE	FALSE	FALSE	FALSE	FALSE	FALSE	FALSE	FALSE	FALSE	TRUE	FALSE	FALSE
A0A0B4K7A5	FBgn0263391	hts	S699	739	FALSE	0.247275	0.475264	NA	NA	HLSTFSQSSK	FALSE	TRUE	FALSE	FALSE	FALSE	FALSE	TRUE	FALSE	FALSE	FALSE	FALSE	FALSE	FALSE	FALSE
A0A0B4K7A5	FBgn0263391	hts	S701	739	FALSE	0.337789	0.310688	NA	NA	STFSQSSKED	FALSE	FALSE	FALSE	FALSE	FALSE	FALSE	FALSE	FALSE	FALSE	FALSE	FALSE	FALSE	FALSE	FALSE
A0A0B4K7A5	FBgn0263391	hts	S702	739	FALSE	0.172934	0.586575	NA	NA	TFSQSSKEDV	FALSE	FALSE	FALSE	FALSE	FALSE	FALSE	FALSE	FALSE	FALSE	FALSE	FALSE	FALSE	FALSE	FALSE
A0A0B4K7A5	FBgn0263391	hts	S707	739	FALSE	0.241375	0.243725	NA	NA	SKEDVSTDGS	FALSE	FALSE	FALSE	FALSE	FALSE	FALSE	TRUE	FALSE	FALSE	FALSE	FALSE	FALSE	FALSE	FALSE
A0A0B4K7A5	FBgn0263391	hts	S711	739	FALSE	-0.407017	0.295535	NA	NA	VSTDGSPKKD	FALSE	FALSE	TRUE	FALSE	FALSE	FALSE	FALSE	FALSE	TRUE	FALSE	FALSE	TRUE	FALSE	FALSE
A0A0B4K7A5	FBgn0263391	hts	T708	739	FALSE	0.604981	0.146751	NA	NA	KEDVSTDGSP	FALSE	TRUE	FALSE	FALSE	FALSE	FALSE	TRUE	FALSE	FALSE	FALSE	FALSE	FALSE	FALSE	FALSE
A0A0B4K7A6	FBgn0002781	mod(mdg4)	S129	510	FALSE	0.0230566	0.896161	NA	NA	QPPQESSPPP	FALSE	FALSE	FALSE	FALSE	FALSE	FALSE	FALSE	FALSE	FALSE	FALSE	FALSE	FALSE	FALSE	FALSE
A0A0B4K7A6	FBgn0002781	mod(mdg4)	S130	510	FALSE	-0.0438522	0.834132	NA	NA	PPQESSPPPA	FALSE	FALSE	FALSE	FALSE	FALSE	FALSE	FALSE	FALSE	FALSE	FALSE	FALSE	TRUE	FALSE	FALSE
A0A0B4K7A6	FBgn0002781	mod(mdg4)	T359	510	FALSE	-0.284275	0.161922	NA	NA	DAGNQTAANT	FALSE	FALSE	FALSE	FALSE	FALSE	FALSE	FALSE	FALSE	FALSE	FALSE	FALSE	FALSE	FALSE	FALSE
A0A0B4K7C5	FBgn0010470	Fkbp14	S178	220	FALSE	0.339719	0.232939	NA	NA	VEGQDSEELK	FALSE	FALSE	FALSE	FALSE	FALSE	FALSE	FALSE	FALSE	FALSE	FALSE	FALSE	FALSE	FALSE	FALSE
A0A0B4K7H1	FBgn0010482	l(2)01289	S691	1193	FALSE	-0.565629	0.181177	NA	NA	NDDGDSNEKI	FALSE	FALSE	FALSE	FALSE	FALSE	FALSE	FALSE	FALSE	FALSE	FALSE	FALSE	FALSE	FALSE	FALSE
A0A0B4K7H1	FBgn0010482	l(2)01289	T743	1193	FALSE	0.509615	0.221079	NA	NA	DNEDETGEKD	FALSE	FALSE	FALSE	FALSE	FALSE	FALSE	FALSE	FALSE	FALSE	FALSE	FALSE	FALSE	FALSE	FALSE
A0A0B4K7H1	FBgn0010482	l(2)01289	T961	1193	FALSE	0.522785	0.318677	NA	NA	DDEDATGEDD	FALSE	FALSE	FALSE	FALSE	FALSE	FALSE	FALSE	FALSE	FALSE	FALSE	FALSE	FALSE	FALSE	FALSE
A0A0B4K7J2	FBgn0039302	Nup358	S1195	2718	FALSE	-0.535115	0.345241	0.319883	0.301097	NVVITSSDPL	FALSE	FALSE	FALSE	FALSE	FALSE	FALSE	FALSE	FALSE	FALSE	FALSE	FALSE	FALSE	FALSE	FALSE
A0A0B4K7J2	FBgn0039302	Nup358	S1196	2718	FALSE	-0.535115	0.345241	0.319883	0.301097	VVITSSDPLP	FALSE	FALSE	FALSE	FALSE	FALSE	FALSE	FALSE	FALSE	FALSE	FALSE	FALSE	FALSE	FALSE	FALSE
A0A0B4K7J2	FBgn0039302	Nup358	S1286	2718	FALSE	-0.533857	0.436031	0.319883	0.301097	AEQNQSGATD	FALSE	TRUE	FALSE	FALSE	FALSE	FALSE	TRUE	FALSE	FALSE	FALSE	FALSE	FALSE	FALSE	FALSE
A0A0B4K7J2	FBgn0039302	Nup358	S1591	2718	FALSE	-0.496061	0.392047	0.319883	0.301097	SQLNKSNSSD	FALSE	TRUE	FALSE	FALSE	FALSE	FALSE	TRUE	FALSE	FALSE	FALSE	FALSE	FALSE	FALSE	FALSE
A0A0B4K7J2	FBgn0039302	Nup358	S1593	2718	FALSE	-0.0440412	0.148699	0.319883	0.301097	LNKSNSSDAE	FALSE	FALSE	FALSE	TRUE	FALSE	FALSE	FALSE	FALSE	FALSE	FALSE	FALSE	FALSE	FALSE	FALSE
A0A0B4K7J2	FBgn0039302	Nup358	S1594	2718	FALSE	-0.318962	0.996095	0.319883	0.301097	NKSNSSDAEE	TRUE	FALSE	FALSE	TRUE	FALSE	FALSE	FALSE	FALSE	FALSE	FALSE	FALSE	FALSE	FALSE	FALSE
A0A0B4K7J2	FBgn0039302	Nup358	S2008	2718	FALSE	0.423417	0.00747229	0.319883	0.301097	DEDNDSQEVE	FALSE	FALSE	FALSE	FALSE	FALSE	FALSE	FALSE	FALSE	FALSE	FALSE	FALSE	FALSE	FALSE	FALSE
A0A0B4K7J2	FBgn0039302	Nup358	S2021	2718	FALSE	-0.226423	0.669732	0.319883	0.301097	NNTYFSPVIP	FALSE	FALSE	FALSE	FALSE	FALSE	FALSE	FALSE	FALSE	FALSE	FALSE	FALSE	TRUE	FALSE	FALSE
A0A0B4K7J2	FBgn0039302	Nup358	S2299	2718	FALSE	-0.156118	0.453822	0.319883	0.301097	IFRSGSSNEN	FALSE	FALSE	FALSE	TRUE	FALSE	FALSE	FALSE	FALSE	FALSE	FALSE	FALSE	FALSE	FALSE	TRUE
A0A0B4K7J2	FBgn0039302	Nup358	S2300	2718	FALSE	0.103544	0.0331178	0.319883	0.301097	FRSGSSNENS	FALSE	FALSE	FALSE	TRUE	FALSE	FALSE	FALSE	FALSE	FALSE	FALSE	FALSE	FALSE	FALSE	FALSE
A0A0B4K7J2	FBgn0039302	Nup358	S2327	2718	FALSE	-0.361067	0.820822	0.319883	0.301097	QQKKDSSESV	FALSE	TRUE	FALSE	TRUE	FALSE	FALSE	TRUE	FALSE	FALSE	FALSE	FALSE	FALSE	FALSE	FALSE
A0A0B4K7J2	FBgn0039302	Nup358	S2328	2718	FALSE	-0.082286	0.201731	0.319883	0.301097	QKKDSSESVF	FALSE	FALSE	FALSE	TRUE	FALSE	FALSE	FALSE	FALSE	FALSE	FALSE	FALSE	FALSE	FALSE	FALSE
A0A0B4K7J2	FBgn0039302	Nup358	S2330	2718	FALSE	-0.082286	0.201731	0.319883	0.301097	KDSSESVFGG	FALSE	FALSE	FALSE	FALSE	FALSE	FALSE	FALSE	FALSE	FALSE	FALSE	FALSE	TRUE	FALSE	FALSE
A0A0B4K7J2	FBgn0039302	Nup358	S2339	2718	FALSE	-0.447352	0.534379	0.319883	0.301097	GNKADSQSPA	FALSE	FALSE	FALSE	TRUE	FALSE	FALSE	FALSE	FALSE	FALSE	FALSE	FALSE	FALSE	FALSE	FALSE
A0A0B4K7J2	FBgn0039302	Nup358	S2341	2718	FALSE	-0.987331	0.0482836	0.319883	0.301097	KADSQSPATQ	FALSE	TRUE	FALSE	FALSE	FALSE	FALSE	TRUE	FALSE	FALSE	FALSE	FALSE	TRUE	FALSE	FALSE
A0A0B4K7J2	FBgn0039302	Nup358	S2502	2718	FALSE	-1.04688	0.246213	0.319883	0.301097	DFANLSANSQ	FALSE	TRUE	FALSE	FALSE	FALSE	FALSE	TRUE	FALSE	FALSE	FALSE	FALSE	FALSE	FALSE	FALSE
A0A0B4K7J2	FBgn0039302	Nup358	S2505	2718	FALSE	-1.0623	0.108111	0.319883	0.301097	NLSANSQGTT	FALSE	TRUE	FALSE	FALSE	FALSE	FALSE	TRUE	FALSE	FALSE	FALSE	FALSE	FALSE	FALSE	FALSE
A0A0B4K7J2	FBgn0039302	Nup358	S2515	2718	FALSE	-0.764515	0.151017	0.319883	0.301097	VGFNKSAGGG	FALSE	FALSE	FALSE	FALSE	FALSE	FALSE	FALSE	FALSE	FALSE	FALSE	FALSE	FALSE	FALSE	FALSE
A0A0B4K7J2	FBgn0039302	Nup358	S2534	2718	FALSE	-0.408442	0.731557	0.319883	0.301097	FKNFESPQAT	FALSE	FALSE	FALSE	FALSE	FALSE	FALSE	FALSE	FALSE	FALSE	FALSE	FALSE	TRUE	FALSE	FALSE
A0A0B4K7J2	FBgn0039302	Nup358	S2717	2718	FALSE	-0.797742	0.302222	0.319883	0.301097	PEEQASS	FALSE	FALSE	FALSE	FALSE	FALSE	FALSE	FALSE	FALSE	FALSE	FALSE	FALSE	FALSE	FALSE	FALSE
A0A0B4K7J2	FBgn0039302	Nup358	S2718	2718	FALSE	-0.797742	0.302222	0.319883	0.301097	EEQASS	FALSE	FALSE	FALSE	FALSE	FALSE	FALSE	FALSE	FALSE	FALSE	FALSE	FALSE	FALSE	FALSE	FALSE
A0A0B4K7J2	FBgn0039302	Nup358	S807	2718	FALSE	-0.254042	0.719907	0.319883	0.301097	RGIDNSFGSP	FALSE	TRUE	FALSE	FALSE	FALSE	FALSE	TRUE	FALSE	FALSE	FALSE	FALSE	TRUE	FALSE	FALSE
A0A0B4K7J2	FBgn0039302	Nup358	S810	2718	FALSE	-0.452265	0.557526	0.319883	0.301097	DNSFGSPDVH	FALSE	FALSE	FALSE	FALSE	FALSE	FALSE	FALSE	FALSE	FALSE	FALSE	FALSE	TRUE	FALSE	FALSE
A0A0B4K7J2	FBgn0039302	Nup358	T1289	2718	FALSE	-0.290573	0.901184	0.319883	0.301097	NQSGATDPNK	FALSE	FALSE	FALSE	FALSE	FALSE	FALSE	FALSE	FALSE	FALSE	FALSE	FALSE	FALSE	FALSE	FALSE
A0A0B4K7J2	FBgn0039302	Nup358	T2018	2718	FALSE	0.162851	0.0746889	0.319883	0.301097	EEENNTYFSP	FALSE	TRUE	FALSE	FALSE	FALSE	FALSE	TRUE	FALSE	FALSE	FALSE	FALSE	TRUE	FALSE	FALSE
A0A0B4K7J2	FBgn0039302	Nup358	T912	2718	FALSE	-1.26909	0.097702	0.319883	0.301097	ISSRDTPTRD	FALSE	FALSE	TRUE	TRUE	FALSE	FALSE	FALSE	FALSE	TRUE	FALSE	FALSE	TRUE	FALSE	FALSE
A0A0B4K7J2	FBgn0039302	Nup358	Y2019	2718	FALSE	-0.226423	0.669732	0.319883	0.301097	EENNTYFSPV	FALSE	FALSE	FALSE	FALSE	FALSE	FALSE	FALSE	FALSE	FALSE	FALSE	FALSE	FALSE	FALSE	FALSE
A0A0B4K7K0	FBgn0011286	RyR	S1880	5119	FALSE	-0.053943	0.77232	NA	NA	TMPSVSSEPI	FALSE	FALSE	FALSE	FALSE	FALSE	FALSE	FALSE	FALSE	FALSE	FALSE	FALSE	FALSE	FALSE	FALSE
A0A0B4K7N7	FBgn0262538	CG43092	S34	225	FALSE	-0.282243	0.174075	NA	NA	SNRPSSNENY	FALSE	FALSE	FALSE	TRUE	FALSE	FALSE	FALSE	FALSE	FALSE	FALSE	FALSE	FALSE	FALSE	TRUE
A0A0B4K7Q6	FBgn0015513	mbc	T1822	2008	FALSE	-0.0371651	0.839158	NA	NA	STITSTPEKE	FALSE	FALSE	TRUE	FALSE	FALSE	FALSE	FALSE	FALSE	TRUE	FALSE	FALSE	TRUE	FALSE	FALSE
A0A0B4K7S0	FBgn0005632	faf	S2533	2773	FALSE	-0.276728	0.298796	NA	NA	NSYSWSPPAQ	FALSE	FALSE	FALSE	FALSE	FALSE	FALSE	FALSE	FALSE	FALSE	FALSE	FALSE	TRUE	FALSE	FALSE
A0A0B4K7S0	FBgn0005632	faf	T2720	2773	FALSE	-0.240964	0.32774	NA	NA	EEDATTATTA	FALSE	TRUE	FALSE	FALSE	FALSE	FALSE	TRUE	FALSE	FALSE	FALSE	FALSE	FALSE	FALSE	FALSE
A0A0B4K7U9	FBgn0011286	RyR	S1888	5123	FALSE	-0.053943	0.77232	NA	NA	SMPSVSSEPI	FALSE	FALSE	FALSE	FALSE	FALSE	FALSE	FALSE	FALSE	FALSE	FALSE	FALSE	FALSE	FALSE	FALSE
A0A0B4K7U9	FBgn0011286	RyR	S1889	5123	FALSE	-0.283289	0.317881	NA	NA	MPSVSSEPIP	FALSE	FALSE	FALSE	FALSE	FALSE	FALSE	FALSE	FALSE	FALSE	FALSE	FALSE	FALSE	FALSE	FALSE
A0A0B4K7U9	FBgn0011286	RyR	S2938	5123	FALSE	-0.647216	0.0750609	NA	NA	STRRQSKPQI	FALSE	FALSE	FALSE	TRUE	FALSE	FALSE	FALSE	FALSE	FALSE	FALSE	FALSE	FALSE	FALSE	TRUE
A0A0B4K837	FBgn0011286	RyR	S2928	5117	FALSE	-0.432265	0.186456	NA	NA	STRRQSKPQI	FALSE	FALSE	FALSE	TRUE	FALSE	FALSE	FALSE	FALSE	FALSE	FALSE	FALSE	FALSE	FALSE	TRUE
A0A0B4K837	FBgn0011286	RyR	S4597	5117	FALSE	0.169103	0.602551	NA	NA	EAAMASIEAE	FALSE	FALSE	FALSE	FALSE	FALSE	FALSE	FALSE	FALSE	FALSE	FALSE	FALSE	FALSE	FALSE	FALSE
A0A0B4K837	FBgn0011286	RyR	SNA	5117	FALSE	0.169103	0.602551	NA	NA	NA	FALSE	FALSE	FALSE	FALSE	FALSE	FALSE	FALSE	FALSE	FALSE	FALSE	FALSE	FALSE	FALSE	FALSE
A0A0B4K849	FBgn0263391	hts	S478	716	TRUE	-1.40893	0.0248371	0.180532	0.560577	WVAEGSPTHS	FALSE	FALSE	FALSE	FALSE	FALSE	FALSE	FALSE	FALSE	FALSE	FALSE	FALSE	TRUE	FALSE	FALSE
A0A0B4K849	FBgn0263391	hts	S614	716	FALSE	-0.964213	0.0926983	0.180532	0.560577	TDTDFSESEA	FALSE	FALSE	FALSE	FALSE	FALSE	FALSE	FALSE	FALSE	FALSE	FALSE	FALSE	FALSE	FALSE	FALSE
A0A0B4K849	FBgn0263391	hts	S616	716	FALSE	-0.86714	0.0426286	0.180532	0.560577	TDFSESEAVL	FALSE	FALSE	FALSE	FALSE	FALSE	FALSE	FALSE	FALSE	FALSE	FALSE	FALSE	FALSE	FALSE	FALSE
A0A0B4K849	FBgn0263391	hts	S630	716	FALSE	-0.184331	0.983546	0.180532	0.560577	KKYPQSEPET	FALSE	FALSE	FALSE	FALSE	FALSE	FALSE	FALSE	FALSE	FALSE	FALSE	FALSE	FALSE	FALSE	FALSE
A0A0B4K849	FBgn0263391	hts	S676	716	FALSE	0.0667432	0.475264	0.180532	0.560577	HLSTFSQSSK	FALSE	TRUE	FALSE	FALSE	FALSE	FALSE	TRUE	FALSE	FALSE	FALSE	FALSE	FALSE	FALSE	FALSE
A0A0B4K849	FBgn0263391	hts	S678	716	FALSE	0.157257	0.310688	0.180532	0.560577	STFSQSSKED	FALSE	FALSE	FALSE	FALSE	FALSE	FALSE	FALSE	FALSE	FALSE	FALSE	FALSE	FALSE	FALSE	FALSE
A0A0B4K849	FBgn0263391	hts	S679	716	FALSE	-0.0075978	0.586575	0.180532	0.560577	TFSQSSKEDV	FALSE	FALSE	FALSE	FALSE	FALSE	FALSE	FALSE	FALSE	FALSE	FALSE	FALSE	FALSE	FALSE	FALSE
A0A0B4K849	FBgn0263391	hts	S684	716	FALSE	0.0608433	0.243725	0.180532	0.560577	SKEDVSTDGS	FALSE	FALSE	FALSE	FALSE	FALSE	FALSE	TRUE	FALSE	FALSE	FALSE	FALSE	FALSE	FALSE	FALSE
A0A0B4K849	FBgn0263391	hts	S688	716	FALSE	-0.587549	0.295535	0.180532	0.560577	VSTDGSPKKD	FALSE	FALSE	TRUE	FALSE	FALSE	FALSE	FALSE	FALSE	TRUE	FALSE	FALSE	TRUE	FALSE	FALSE
A0A0B4K849	FBgn0263391	hts	T480	716	TRUE	-1.40893	0.0248371	0.180532	0.560577	AEGSPTHSTP	FALSE	TRUE	FALSE	FALSE	FALSE	FALSE	TRUE	FALSE	FALSE	FALSE	FALSE	FALSE	FALSE	FALSE
A0A0B4K849	FBgn0263391	hts	T586	716	FALSE	-0.429393	0.327808	0.180532	0.560577	PFDNVTDDEL	TRUE	FALSE	FALSE	FALSE	FALSE	FALSE	FALSE	FALSE	FALSE	FALSE	FALSE	FALSE	FALSE	FALSE
A0A0B4K849	FBgn0263391	hts	T609	716	FALSE	-0.601214	0.259658	0.180532	0.560577	VHGEYTDTDF	TRUE	FALSE	FALSE	FALSE	FALSE	FALSE	FALSE	FALSE	FALSE	FALSE	FALSE	FALSE	FALSE	FALSE
A0A0B4K849	FBgn0263391	hts	T611	716	FALSE	-0.795428	0.168943	0.180532	0.560577	GEYTDTDFSE	FALSE	TRUE	FALSE	FALSE	FALSE	FALSE	TRUE	FALSE	FALSE	FALSE	FALSE	FALSE	FALSE	FALSE
A0A0B4K849	FBgn0263391	hts	T685	716	FALSE	0.424449	0.146751	0.180532	0.560577	KEDVSTDGSP	FALSE	TRUE	FALSE	FALSE	FALSE	FALSE	TRUE	FALSE	FALSE	FALSE	FALSE	FALSE	FALSE	FALSE
A0A0B4K849	FBgn0263391	hts	Y608	716	FALSE	-0.86714	0.0426286	0.180532	0.560577	SVHGEYTDTD	FALSE	FALSE	FALSE	FALSE	FALSE	FALSE	FALSE	FALSE	FALSE	FALSE	FALSE	FALSE	FALSE	FALSE
A0A0B4K891	FBgn0034181	CG8963	S439	520	FALSE	-0.412615	0.120933	NA	NA	WGRKVSNALG	FALSE	FALSE	FALSE	TRUE	FALSE	FALSE	FALSE	FALSE	FALSE	FALSE	FALSE	FALSE	FALSE	TRUE
A0A0B4KEE4	FBgn0265003	koi	S81	965	FALSE	0.00351685	0.987324	NA	NA	LTSDYSSDDM	FALSE	FALSE	FALSE	FALSE	FALSE	FALSE	FALSE	FALSE	FALSE	FALSE	FALSE	FALSE	FALSE	FALSE
A0A0B4KEE4	FBgn0265003	koi	S82	965	FALSE	0.00351685	0.987324	NA	NA	TSDYSSDDMT	FALSE	FALSE	FALSE	FALSE	FALSE	FALSE	FALSE	FALSE	FALSE	FALSE	FALSE	FALSE	FALSE	FALSE
A0A0B4KEH2	FBgn0033494	KCNQ	S448	839	FALSE	-0.620656	0.0489484	NA	NA	KNIKNSDDEE	TRUE	FALSE	FALSE	FALSE	FALSE	FALSE	FALSE	FALSE	FALSE	FALSE	FALSE	FALSE	FALSE	FALSE
A0A0B4KEI4	FBgn0264817	pre-lola-G	T221	436	FALSE	-0.467873	0.0847511	NA	NA	AGGDITPTKI	FALSE	FALSE	TRUE	FALSE	FALSE	FALSE	FALSE	FALSE	TRUE	FALSE	FALSE	TRUE	FALSE	FALSE
A0A0B4KEI5	FBgn0033062	Ars2	S299	935	FALSE	-0.853727	0.110328	NA	NA	EKTINSPKEE	FALSE	FALSE	FALSE	FALSE	FALSE	FALSE	FALSE	FALSE	TRUE	FALSE	FALSE	TRUE	FALSE	FALSE
A0A0B4KEI5	FBgn0033062	Ars2	S305	935	FALSE	-0.0754305	0.823314	NA	NA	PKEEMSEADP	FALSE	FALSE	FALSE	FALSE	FALSE	FALSE	FALSE	FALSE	FALSE	FALSE	FALSE	FALSE	FALSE	FALSE
A0A0B4KEI5	FBgn0033062	Ars2	S322	935	FALSE	0.0923567	0.663197	NA	NA	VRPVNSDGEN	TRUE	FALSE	FALSE	FALSE	FALSE	FALSE	FALSE	FALSE	FALSE	FALSE	FALSE	FALSE	FALSE	FALSE
A0A0B4KEI5	FBgn0033062	Ars2	S345	935	FALSE	-0.112747	0.620354	NA	NA	ELAEDSKDSD	FALSE	TRUE	FALSE	FALSE	FALSE	FALSE	TRUE	FALSE	FALSE	FALSE	FALSE	FALSE	FALSE	FALSE
A0A0B4KEI5	FBgn0033062	Ars2	S348	935	FALSE	-0.558423	0.179123	NA	NA	EDSKDSDSKP	FALSE	FALSE	FALSE	FALSE	FALSE	FALSE	FALSE	FALSE	FALSE	FALSE	FALSE	FALSE	FALSE	FALSE
A0A0B4KEI5	FBgn0033062	Ars2	S350	935	FALSE	-0.567834	0.142856	NA	NA	SKDSDSKPED	FALSE	FALSE	FALSE	FALSE	FALSE	FALSE	FALSE	FALSE	FALSE	FALSE	FALSE	FALSE	FALSE	FALSE
A0A0B4KEI5	FBgn0033062	Ars2	S422	935	FALSE	-0.870582	0.0818157	NA	NA	KQGPQSPKLD	FALSE	FALSE	FALSE	FALSE	FALSE	FALSE	FALSE	FALSE	TRUE	TRUE	FALSE	TRUE	FALSE	FALSE
A0A0B4KEI5	FBgn0033062	Ars2	S455	935	FALSE	-0.948307	0.0387468	NA	NA	DNTLKSPEIS	FALSE	FALSE	FALSE	FALSE	FALSE	FALSE	FALSE	FALSE	FALSE	FALSE	FALSE	TRUE	FALSE	FALSE
A0A0B4KEI5	FBgn0033062	Ars2	S472	935	FALSE	-0.711892	0.0253238	NA	NA	DNGDGSKVEE	FALSE	FALSE	FALSE	FALSE	FALSE	FALSE	FALSE	FALSE	FALSE	FALSE	FALSE	FALSE	FALSE	FALSE
A0A0B4KEI5	FBgn0033062	Ars2	S674	935	FALSE	0.210673	0.308546	NA	NA	LIEEASAEEE	FALSE	FALSE	FALSE	FALSE	FALSE	FALSE	FALSE	FALSE	FALSE	FALSE	FALSE	FALSE	FALSE	FALSE
A0A0B4KEI5	FBgn0033062	Ars2	S776	935	FALSE	0.825824	0.140189	NA	NA	KTVPLSDEEI	TRUE	FALSE	FALSE	FALSE	FALSE	FALSE	FALSE	FALSE	FALSE	FALSE	FALSE	FALSE	FALSE	FALSE
A0A0B4KEI5	FBgn0033062	Ars2	SNA	935	FALSE	0.825824	0.140189	NA	NA	NA	FALSE	FALSE	FALSE	FALSE	FALSE	FALSE	FALSE	FALSE	FALSE	FALSE	FALSE	FALSE	FALSE	FALSE
A0A0B4KEL4	FBgn0033720	CG13160	S12	875	FALSE	0.0437943	0.864519	NA	NA	GKQSLSGSEN	FALSE	FALSE	FALSE	FALSE	FALSE	FALSE	FALSE	FALSE	FALSE	FALSE	FALSE	FALSE	FALSE	FALSE
A0A0B4KEL4	FBgn0033720	CG13160	S14	875	FALSE	0.0437943	0.864519	NA	NA	QSLSGSENLI	FALSE	FALSE	FALSE	FALSE	FALSE	FALSE	FALSE	FALSE	FALSE	FALSE	FALSE	FALSE	FALSE	FALSE
A0A0B4KEQ5	FBgn0020620	RN-tre	S523	546	FALSE	-0.560701	0.126123	NA	NA	GATEASPTSS	FALSE	TRUE	FALSE	FALSE	FALSE	FALSE	TRUE	FALSE	FALSE	FALSE	FALSE	TRUE	FALSE	FALSE
A0A0B4KER6	FBgn0265991	Zasp52	S1056	1267	FALSE	-0.67493	0.798681	0.626822	0.093267	SNVDNSPGAG	FALSE	FALSE	FALSE	FALSE	FALSE	FALSE	FALSE	FALSE	FALSE	FALSE	FALSE	TRUE	FALSE	FALSE
A0A0B4KER6	FBgn0265991	Zasp52	S214	1267	FALSE	-0.0984305	0.146525	0.626822	0.093267	EETGQSTPEP	FALSE	FALSE	FALSE	FALSE	FALSE	FALSE	FALSE	FALSE	FALSE	FALSE	FALSE	FALSE	FALSE	FALSE
A0A0B4KER6	FBgn0265991	Zasp52	S220	1267	FALSE	-0.21675	0.0627837	0.626822	0.093267	TPEPHSPANF	FALSE	FALSE	FALSE	FALSE	FALSE	FALSE	FALSE	FALSE	FALSE	TRUE	FALSE	TRUE	FALSE	FALSE
A0A0B4KER6	FBgn0265991	Zasp52	S465	1267	FALSE	-0.503847	0.531149	0.626822	0.093267	AAAPKSPVSY	FALSE	TRUE	FALSE	FALSE	FALSE	FALSE	TRUE	FALSE	FALSE	TRUE	FALSE	TRUE	FALSE	FALSE
A0A0B4KER6	FBgn0265991	Zasp52	S634	1267	FALSE	-0.516679	0.528567	0.626822	0.093267	PDRTRSPAPG	FALSE	FALSE	FALSE	TRUE	FALSE	FALSE	FALSE	FALSE	FALSE	FALSE	FALSE	TRUE	FALSE	TRUE
A0A0B4KER6	FBgn0265991	Zasp52	S855	1267	FALSE	-0.315752	0.240767	0.626822	0.093267	FPNLRSPTFD	FALSE	FALSE	FALSE	FALSE	FALSE	FALSE	FALSE	FALSE	FALSE	FALSE	FALSE	TRUE	FALSE	FALSE
A0A0B4KER6	FBgn0265991	Zasp52	S973	1267	FALSE	-0.303231	0.225549	0.626822	0.093267	TAYRSSNGSI	FALSE	TRUE	FALSE	TRUE	FALSE	FALSE	TRUE	FALSE	FALSE	FALSE	FALSE	FALSE	FALSE	FALSE
A0A0B4KER6	FBgn0265991	Zasp52	S976	1267	FALSE	-0.550277	0.785972	0.626822	0.093267	RSSNGSITKP	FALSE	FALSE	FALSE	FALSE	FALSE	FALSE	FALSE	FALSE	FALSE	FALSE	FALSE	FALSE	FALSE	FALSE
A0A0B4KER6	FBgn0265991	Zasp52	T215	1267	FALSE	-0.36275	0.283825	0.626822	0.093267	ETGQSTPEPH	FALSE	FALSE	FALSE	FALSE	FALSE	FALSE	FALSE	FALSE	FALSE	FALSE	FALSE	TRUE	FALSE	FALSE
A0A0B4KEU5	FBgn0265935	coro	S518	534	FALSE	-0.550024	0.144044	NA	NA	GKASESANDH	FALSE	FALSE	FALSE	FALSE	FALSE	FALSE	FALSE	FALSE	FALSE	FALSE	FALSE	FALSE	FALSE	FALSE
A0A0B4KEU5	FBgn0265935	coro	T525	534	FALSE	-0.19765	0.350779	NA	NA	NDHASTSAGT	FALSE	FALSE	FALSE	FALSE	FALSE	FALSE	TRUE	FALSE	FALSE	FALSE	FALSE	FALSE	FALSE	FALSE
A0A0B4KEW6	FBgn0027356	Amph	S309	502	FALSE	-0.283842	0.291336	NA	NA	VSATPSSPVE	FALSE	FALSE	FALSE	FALSE	FALSE	FALSE	FALSE	FALSE	FALSE	FALSE	FALSE	FALSE	FALSE	FALSE
A0A0B4KEW6	FBgn0027356	Amph	S310	502	FALSE	-0.596524	0.169347	NA	NA	SATPSSPVEN	FALSE	FALSE	FALSE	FALSE	FALSE	FALSE	FALSE	FALSE	FALSE	TRUE	FALSE	TRUE	FALSE	FALSE
A0A0B4KEW6	FBgn0027356	Amph	S320	502	FALSE	-0.670487	0.234135	NA	NA	GVTTKSLERP	FALSE	FALSE	FALSE	FALSE	FALSE	FALSE	FALSE	FALSE	FALSE	FALSE	FALSE	TRUE	FALSE	FALSE
A0A0B4KEW6	FBgn0027356	Amph	S342	502	FALSE	0.254224	0.262264	NA	NA	TTTQTSPTED	FALSE	FALSE	FALSE	FALSE	FALSE	FALSE	FALSE	FALSE	FALSE	FALSE	FALSE	TRUE	FALSE	FALSE
A0A0B4KEW6	FBgn0027356	Amph	S419	502	FALSE	-0.130149	0.507651	NA	NA	ANNGNSIEEH	FALSE	FALSE	FALSE	FALSE	FALSE	FALSE	FALSE	FALSE	FALSE	FALSE	FALSE	FALSE	FALSE	FALSE
A0A0B4KEW6	FBgn0027356	Amph	T341	502	FALSE	0.17412	0.358437	NA	NA	TTTTQTSPTE	FALSE	TRUE	FALSE	FALSE	FALSE	FALSE	TRUE	FALSE	FALSE	FALSE	FALSE	FALSE	FALSE	FALSE
A0A0B4KEX9	FBgn0050456	CG30456	S121	592	FALSE	-0.0253763	0.883383	NA	NA	EVDQISDFET	TRUE	FALSE	FALSE	FALSE	FALSE	FALSE	FALSE	FALSE	FALSE	FALSE	FALSE	FALSE	FALSE	FALSE
A0A0B4KF23	FBgn0026401	Nipped-B	S24	1957	FALSE	-0.99159	0.104962	NA	NA	STSDYSPDQH	FALSE	FALSE	FALSE	FALSE	FALSE	FALSE	FALSE	FALSE	FALSE	FALSE	FALSE	TRUE	FALSE	FALSE
A0A0B4KF34	FBgn0051550	CG31550	S518	835	FALSE	0.410753	0.132417	NA	NA	SADFDSDDEY	TRUE	FALSE	FALSE	FALSE	FALSE	FALSE	FALSE	FALSE	FALSE	FALSE	FALSE	FALSE	FALSE	FALSE
A0A0B4KF34	FBgn0051550	CG31550	S545	835	FALSE	-0.55316	0.0939218	NA	NA	CRNELSDEER	TRUE	FALSE	FALSE	FALSE	FALSE	FALSE	FALSE	FALSE	FALSE	FALSE	FALSE	FALSE	FALSE	FALSE
A0A0B4KF34	FBgn0051550	CG31550	S677	835	FALSE	-0.591999	0.0519057	NA	NA	KYEYDSDEDI	TRUE	FALSE	FALSE	FALSE	FALSE	FALSE	FALSE	FALSE	FALSE	FALSE	FALSE	FALSE	FALSE	FALSE
A0A0B4KF34	FBgn0051550	CG31550	Y522	835	FALSE	0.410753	0.132417	NA	NA	DSDDEYMRGM	FALSE	FALSE	FALSE	FALSE	FALSE	FALSE	FALSE	FALSE	FALSE	FALSE	FALSE	FALSE	FALSE	FALSE
A0A0B4KF46	FBgn0023143	Uba1	S769	1008	FALSE	-0.77981	0.0486426	NA	NA	AAAAASANNF	FALSE	FALSE	FALSE	FALSE	FALSE	FALSE	FALSE	FALSE	FALSE	FALSE	FALSE	FALSE	FALSE	FALSE
A0A0B4KF69	FBgn0026370	SRPK	S97	939	FALSE	-0.7066	0.0824302	NA	NA	TSSGGSAGTP	FALSE	TRUE	FALSE	FALSE	FALSE	FALSE	TRUE	FALSE	FALSE	FALSE	FALSE	FALSE	FALSE	FALSE
A0A0B4KF97	FBgn0037344	CG2926	S115	874	FALSE	0.392231	0.164105	NA	NA	RKKVESSDEE	FALSE	FALSE	FALSE	TRUE	FALSE	FALSE	FALSE	FALSE	FALSE	FALSE	FALSE	FALSE	FALSE	FALSE
A0A0B4KF97	FBgn0037344	CG2926	S116	874	FALSE	0.392231	0.164105	NA	NA	KKVESSDEEE	TRUE	FALSE	FALSE	TRUE	FALSE	FALSE	FALSE	FALSE	FALSE	FALSE	FALSE	FALSE	FALSE	FALSE
A0A0B4KF97	FBgn0037344	CG2926	S68	874	FALSE	0.416985	0.125005	NA	NA	RQEVASHSDS	FALSE	FALSE	FALSE	FALSE	FALSE	FALSE	FALSE	FALSE	FALSE	FALSE	FALSE	FALSE	FALSE	FALSE
A0A0B4KF97	FBgn0037344	CG2926	S70	874	FALSE	0.36649	0.145362	NA	NA	EVASHSDSDS	TRUE	FALSE	FALSE	FALSE	FALSE	FALSE	FALSE	FALSE	FALSE	FALSE	FALSE	FALSE	FALSE	FALSE
A0A0B4KF97	FBgn0037344	CG2926	S72	874	FALSE	0.416985	0.125005	NA	NA	ASHSDSDSVP	FALSE	FALSE	FALSE	FALSE	FALSE	FALSE	FALSE	FALSE	FALSE	FALSE	FALSE	FALSE	FALSE	FALSE
A0A0B4KFB8	FBgn0261641	CG42724	S867	1123	FALSE	-0.766011	0.213592	NA	NA	EERAGSDDSE	FALSE	TRUE	FALSE	TRUE	FALSE	FALSE	TRUE	FALSE	FALSE	FALSE	FALSE	FALSE	FALSE	TRUE
A0A0B4KFB8	FBgn0261641	CG42724	S870	1123	FALSE	-0.766011	0.213592	NA	NA	AGSDDSEVAR	FALSE	FALSE	FALSE	FALSE	FALSE	FALSE	FALSE	FALSE	FALSE	FALSE	FALSE	FALSE	FALSE	FALSE
A0A0B4KFB8	FBgn0261641	CG42724	T849	1123	FALSE	0.392553	0.0700902	NA	NA	KKRDTTPEEG	FALSE	FALSE	FALSE	TRUE	FALSE	FALSE	FALSE	FALSE	FALSE	FALSE	FALSE	TRUE	TRUE	TRUE
A0A0B4KFC5	FBgn0020279	lig	S1398	1417	FALSE	0.192107	0.394869	NA	NA	VGSEKSSPAS	FALSE	FALSE	FALSE	FALSE	FALSE	FALSE	TRUE	FALSE	FALSE	FALSE	FALSE	FALSE	FALSE	FALSE
A0A0B4KFC5	FBgn0020279	lig	Y1406	1417	FALSE	0.192107	0.394869	NA	NA	ASENDYLIYD	FALSE	FALSE	FALSE	FALSE	FALSE	FALSE	FALSE	FALSE	FALSE	FALSE	FALSE	FALSE	FALSE	FALSE
A0A0B4KFF3	FBgn0037525	CG17816	S359	770	FALSE	-0.23086	0.422225	NA	NA	GALLPSPTRE	FALSE	FALSE	TRUE	FALSE	FALSE	FALSE	FALSE	FALSE	TRUE	FALSE	FALSE	TRUE	FALSE	FALSE
A0A0B4KFH1	FBgn0033757	muskelin	S744	832	FALSE	-0.150645	0.653555	NA	NA	DLETDSDVSA	FALSE	TRUE	FALSE	FALSE	FALSE	FALSE	TRUE	FALSE	FALSE	FALSE	FALSE	FALSE	FALSE	FALSE
A0A0B4KFH1	FBgn0033757	muskelin	S747	832	FALSE	-0.525558	0.256502	NA	NA	TDSDVSAKIK	FALSE	FALSE	FALSE	FALSE	FALSE	FALSE	FALSE	FALSE	FALSE	FALSE	FALSE	FALSE	FALSE	FALSE
A0A0B4KFH1	FBgn0033757	muskelin	S782	832	FALSE	-0.303713	0.195059	NA	NA	SETASSPSSS	FALSE	TRUE	FALSE	FALSE	FALSE	FALSE	TRUE	FALSE	FALSE	FALSE	FALSE	TRUE	FALSE	FALSE
A0A0B4KFH1	FBgn0033757	muskelin	T742	832	FALSE	-0.0338699	0.890423	NA	NA	ADDLETDSDV	TRUE	FALSE	FALSE	FALSE	FALSE	FALSE	FALSE	FALSE	FALSE	FALSE	FALSE	FALSE	FALSE	FALSE
A0A0B4KFH4	FBgn0002787	Rpn8	S152	358	FALSE	-0.158854	0.570736	NA	NA	VHDDGSPTSK	FALSE	TRUE	FALSE	FALSE	FALSE	FALSE	TRUE	FALSE	FALSE	FALSE	FALSE	TRUE	FALSE	FALSE
A0A0B4KFH4	FBgn0002787	Rpn8	S3	358	FALSE	-0.0604062	0.852563	NA	NA	MPSQEVS	FALSE	FALSE	FALSE	FALSE	FALSE	FALSE	FALSE	FALSE	FALSE	FALSE	FALSE	FALSE	FALSE	FALSE
A0A0B4KFH8	FBgn0085434	NaCP60E	S50	2896	FALSE	-1.46219	0.0819987	0.625195	0.149556	PRTKASVEDG	FALSE	FALSE	FALSE	FALSE	FALSE	FALSE	FALSE	TRUE	FALSE	FALSE	FALSE	TRUE	FALSE	FALSE
A0A0B4KFJ0	FBgn0037755	CG12945	S354	440	FALSE	-0.319929	0.212672	NA	NA	APEGDSISGD	FALSE	FALSE	FALSE	FALSE	FALSE	FALSE	FALSE	FALSE	FALSE	FALSE	FALSE	FALSE	FALSE	FALSE
A0A0B4KFJ0	FBgn0037755	CG12945	S408	440	FALSE	-0.576871	0.13051	NA	NA	ENLDESDSSS	FALSE	TRUE	FALSE	FALSE	FALSE	FALSE	TRUE	FALSE	FALSE	FALSE	FALSE	FALSE	FALSE	FALSE
A0A0B4KFJ0	FBgn0037755	CG12945	S410	440	FALSE	-0.0262545	0.923718	NA	NA	LDESDSSSKS	FALSE	FALSE	FALSE	FALSE	FALSE	FALSE	TRUE	FALSE	FALSE	FALSE	FALSE	FALSE	FALSE	FALSE
A0A0B4KFJ0	FBgn0037755	CG12945	S411	440	FALSE	0.151542	0.414787	NA	NA	DESDSSSKSK	FALSE	TRUE	FALSE	FALSE	FALSE	FALSE	TRUE	FALSE	FALSE	FALSE	FALSE	FALSE	FALSE	FALSE
A0A0B4KFJ8	FBgn0053182	Kdm4B	T451	717	FALSE	-0.394443	0.994916	0.39339	0.310736	YIDDGTEDDD	FALSE	FALSE	FALSE	FALSE	FALSE	FALSE	FALSE	FALSE	FALSE	FALSE	FALSE	FALSE	FALSE	FALSE
A0A0B4KFJ8	FBgn0053182	Kdm4B	T568	717	FALSE	-0.096207	0.0993274	0.39339	0.310736	IATTTTPPAD	FALSE	FALSE	FALSE	FALSE	FALSE	FALSE	FALSE	FALSE	FALSE	FALSE	FALSE	TRUE	FALSE	FALSE
A0A0B4KFQ8	FBgn0002306	sas	S210	1348	FALSE	-0.454059	0.0857304	NA	NA	ELNQISNEQD	FALSE	FALSE	FALSE	FALSE	FALSE	FALSE	FALSE	FALSE	FALSE	FALSE	FALSE	FALSE	FALSE	FALSE
A0A0B4KFQ8	FBgn0002306	sas	S235	1348	FALSE	0.672996	0.190907	NA	NA	ITASNSNSEE	FALSE	FALSE	FALSE	FALSE	FALSE	FALSE	FALSE	FALSE	FALSE	FALSE	FALSE	FALSE	FALSE	FALSE
A0A0B4KFQ8	FBgn0002306	sas	S237	1348	FALSE	0.419362	0.228599	NA	NA	ASNSNSEENV	FALSE	FALSE	FALSE	FALSE	FALSE	FALSE	FALSE	FALSE	FALSE	FALSE	FALSE	FALSE	FALSE	FALSE
A0A0B4KFQ8	FBgn0002306	sas	S487	1348	FALSE	0.246075	0.410482	NA	NA	DLSDVSMDGD	FALSE	FALSE	FALSE	FALSE	FALSE	FALSE	FALSE	FALSE	FALSE	FALSE	FALSE	FALSE	FALSE	FALSE
A0A0B4KFR7	FBgn0027356	Amph	S258	373	FALSE	-0.604926	0.103669	NA	NA	NPIKTSSPVQ	FALSE	FALSE	FALSE	FALSE	FALSE	FALSE	FALSE	FALSE	FALSE	FALSE	FALSE	FALSE	FALSE	FALSE
A0A0B4KFR7	FBgn0027356	Amph	S259	373	FALSE	-0.0861096	0.725973	NA	NA	PIKTSSPVQS	FALSE	FALSE	FALSE	TRUE	FALSE	FALSE	FALSE	FALSE	FALSE	FALSE	FALSE	TRUE	FALSE	FALSE
A0A0B4KFR7	FBgn0027356	Amph	S263	373	FALSE	-0.126309	0.632891	NA	NA	SSPVQSPVNK	FALSE	FALSE	FALSE	FALSE	FALSE	FALSE	FALSE	FALSE	FALSE	TRUE	FALSE	TRUE	FALSE	FALSE
A0A0B4KFS5	FBgn0034075	Asph	S542	991	FALSE	0.303232	0.133343	NA	NA	VKEFESDPDS	TRUE	FALSE	FALSE	FALSE	FALSE	FALSE	FALSE	FALSE	FALSE	FALSE	FALSE	FALSE	FALSE	FALSE
A0A0B4KFS5	FBgn0034075	Asph	S546	991	FALSE	0.303232	0.133343	NA	NA	ESDPDSDDPS	FALSE	FALSE	FALSE	FALSE	FALSE	FALSE	FALSE	FALSE	FALSE	FALSE	FALSE	FALSE	FALSE	FALSE
A0A0B4KFT7	FBgn0037976	Tk	Y83	297	FALSE	-0.0790904	0.673209	NA	NA	PDPLDYADEE	FALSE	FALSE	FALSE	FALSE	FALSE	FALSE	FALSE	FALSE	FALSE	FALSE	FALSE	FALSE	FALSE	FALSE
A0A0B4KFY9	FBgn0010397	LamC	S34	640	FALSE	0.117636	0.477179	NA	NA	RVGATSPTSP	FALSE	TRUE	FALSE	FALSE	FALSE	FALSE	TRUE	FALSE	FALSE	FALSE	FALSE	TRUE	FALSE	FALSE
A0A0B4KFY9	FBgn0010397	LamC	S441	640	FALSE	-0.824446	0.117235	NA	NA	PSGRRSATPG	FALSE	FALSE	FALSE	TRUE	FALSE	FALSE	FALSE	FALSE	FALSE	FALSE	FALSE	FALSE	FALSE	FALSE
A0A0B4KFY9	FBgn0010397	LamC	T36	640	FALSE	0.117636	0.477179	NA	NA	GATSPTSPTR	FALSE	TRUE	FALSE	FALSE	FALSE	FALSE	TRUE	FALSE	TRUE	FALSE	FALSE	FALSE	FALSE	FALSE
A0A0B4KFY9	FBgn0010397	LamC	T443	640	FALSE	-0.824446	0.117235	NA	NA	GRRSATPGIS	FALSE	FALSE	FALSE	TRUE	FALSE	FALSE	FALSE	FALSE	FALSE	FALSE	FALSE	TRUE	FALSE	TRUE
A0A0B4KG14	FBgn0037218	aux	S348	1153	FALSE	-0.680708	0.151639	NA	NA	SLPAESPLKS	FALSE	FALSE	TRUE	FALSE	FALSE	FALSE	FALSE	FALSE	TRUE	FALSE	FALSE	TRUE	FALSE	FALSE
A0A0B4KG15	FBgn0261854	aPKC	S563	958	FALSE	-0.272575	0.324608	NA	NA	RAEESSDPIP	FALSE	FALSE	FALSE	FALSE	FALSE	FALSE	FALSE	FALSE	FALSE	FALSE	FALSE	FALSE	FALSE	FALSE
A0A0B4KG15	FBgn0261854	aPKC	T926	958	FALSE	-0.0229725	0.906671	NA	NA	EAVQLTPDDD	FALSE	FALSE	FALSE	FALSE	FALSE	FALSE	FALSE	FALSE	FALSE	FALSE	FALSE	TRUE	FALSE	FALSE
A0A0B4KG68	FBgn0003721	Tm1	S91	250	FALSE	0.0152401	0.931229	NA	NA	QAADESERIR	FALSE	FALSE	FALSE	FALSE	FALSE	FALSE	FALSE	FALSE	FALSE	FALSE	FALSE	FALSE	FALSE	FALSE
A0A0B4KG77	FBgn0264775	CG44013	S160	219	FALSE	-0.237796	0.481446	NA	NA	RDREVSEEIF	FALSE	FALSE	FALSE	TRUE	FALSE	TRUE	FALSE	FALSE	FALSE	FALSE	FALSE	FALSE	TRUE	TRUE
A0A0B4KG96	FBgn0015949	hrg	S444	827	FALSE	0.00381497	0.988181	NA	NA	NSQNNSGNED	FALSE	FALSE	FALSE	FALSE	FALSE	FALSE	FALSE	FALSE	FALSE	FALSE	FALSE	FALSE	FALSE	FALSE
A0A0B4KGD7	FBgn0262582	cic	S588	2150	FALSE	-0.227971	0.241863	NA	NA	YDDYDSDDEL	TRUE	FALSE	FALSE	FALSE	FALSE	FALSE	FALSE	FALSE	FALSE	FALSE	FALSE	FALSE	FALSE	FALSE
A0A0B4KGD7	FBgn0262582	cic	S600	2150	FALSE	-0.312376	0.187554	NA	NA	VGIGYSPAAG	FALSE	FALSE	FALSE	FALSE	FALSE	FALSE	FALSE	FALSE	FALSE	FALSE	FALSE	TRUE	FALSE	FALSE
A0A0B4KGG8	FBgn0002921	Atpalpha	S348	1002	FALSE	0.0439939	0.874729	NA	NA	VETLGSTSTI	FALSE	TRUE	FALSE	FALSE	FALSE	FALSE	TRUE	FALSE	FALSE	FALSE	FALSE	FALSE	FALSE	FALSE
A0A0B4KGG8	FBgn0002921	Atpalpha	S632	1002	FALSE	-0.119178	0.58389	NA	NA	LNIPVSEVNP	FALSE	FALSE	FALSE	FALSE	FALSE	FALSE	FALSE	FALSE	FALSE	FALSE	FALSE	FALSE	FALSE	FALSE
A0A0B4KGG8	FBgn0002921	Atpalpha	S701	1002	FALSE	-0.55271	0.120779	NA	NA	DGVNDSPALK	FALSE	FALSE	FALSE	FALSE	FALSE	FALSE	FALSE	FALSE	FALSE	FALSE	FALSE	TRUE	FALSE	FALSE
A0A0B4KGI0	FBgn0038740	CG4562	S432	1408	FALSE	-0.370307	0.645674	NA	NA	GVLKPSSRRT	FALSE	FALSE	FALSE	FALSE	FALSE	FALSE	TRUE	FALSE	FALSE	FALSE	FALSE	FALSE	FALSE	FALSE
A0A0B4KGI0	FBgn0038740	CG4562	S433	1408	FALSE	-0.705175	0.305835	NA	NA	VLKPSSRRTS	FALSE	TRUE	FALSE	TRUE	FALSE	FALSE	TRUE	FALSE	FALSE	FALSE	FALSE	FALSE	FALSE	FALSE
A0A0B4KGI0	FBgn0038740	CG4562	S437	1408	FALSE	-0.899987	0.0474955	NA	NA	SSRRTSEAEH	FALSE	FALSE	FALSE	TRUE	FALSE	FALSE	FALSE	FALSE	FALSE	FALSE	FALSE	FALSE	FALSE	TRUE
A0A0B4KGI0	FBgn0038740	CG4562	T436	1408	FALSE	-0.74729	0.0546549	NA	NA	PSSRRTSEAE	FALSE	FALSE	FALSE	TRUE	FALSE	FALSE	FALSE	FALSE	FALSE	FALSE	FALSE	FALSE	FALSE	FALSE
A0A0B4KGI7	FBgn0016917	Stat92E	Y704	811	FALSE	-0.79014	0.02523	NA	NA	DPVTGYVKST	FALSE	FALSE	FALSE	FALSE	FALSE	FALSE	FALSE	FALSE	FALSE	FALSE	FALSE	FALSE	FALSE	FALSE
A0A0B4KGN4	FBgn0037470	Tailor	S33	563	FALSE	-0.623424	0.0795178	NA	NA	RPRKTSLPGS	FALSE	FALSE	FALSE	TRUE	FALSE	TRUE	FALSE	TRUE	FALSE	FALSE	FALSE	TRUE	TRUE	TRUE
A0A0B4KGN4	FBgn0037470	Tailor	T32	563	FALSE	-1.14688	0.0849527	NA	NA	VRPRKTSLPG	FALSE	FALSE	FALSE	TRUE	FALSE	FALSE	FALSE	TRUE	FALSE	FALSE	FALSE	FALSE	FALSE	FALSE
A0A0B4KGQ0	FBgn0039110	RanBP3	S411	448	FALSE	-0.121162	0.522454	NA	NA	DSYGPSPKKV	FALSE	FALSE	TRUE	FALSE	FALSE	FALSE	FALSE	FALSE	TRUE	FALSE	FALSE	TRUE	FALSE	FALSE
A0A0B4KGQ0	FBgn0039110	RanBP3	S83	448	FALSE	-0.906518	0.00834364	NA	NA	SAAAESTGDK	FALSE	FALSE	FALSE	FALSE	FALSE	FALSE	FALSE	FALSE	FALSE	FALSE	FALSE	FALSE	FALSE	FALSE
A0A0B4KGR1	FBgn0262617	CG43143	T1039	1551	FALSE	0.149988	0.563148	NA	NA	AEGPPTPPGA	FALSE	FALSE	FALSE	FALSE	FALSE	FALSE	FALSE	FALSE	FALSE	TRUE	FALSE	TRUE	FALSE	FALSE
A0A0B4KGU0	FBgn0037926	Elp1	S369	1253	FALSE	-0.0934708	0.672738	NA	NA	VDRNNSIVGV	FALSE	FALSE	FALSE	TRUE	FALSE	FALSE	FALSE	FALSE	FALSE	FALSE	FALSE	FALSE	FALSE	TRUE
A0A0B4KGU4	FBgn0263231	bel	S177	801	FALSE	0.029819	0.871791	NA	NA	GGGGGSGSNL	FALSE	FALSE	FALSE	FALSE	FALSE	FALSE	FALSE	FALSE	FALSE	FALSE	FALSE	FALSE	FALSE	FALSE
A0A0B4KGU4	FBgn0263231	bel	S25	801	FALSE	-0.149055	0.405762	NA	NA	DLNGGSADYS	FALSE	FALSE	FALSE	FALSE	FALSE	FALSE	FALSE	FALSE	FALSE	FALSE	FALSE	FALSE	FALSE	FALSE
A0A0B4KGU4	FBgn0263231	bel	S37	801	FALSE	0.446437	0.0705871	NA	NA	ITSKTSTNSV	FALSE	TRUE	FALSE	FALSE	FALSE	FALSE	TRUE	FALSE	FALSE	FALSE	FALSE	FALSE	FALSE	FALSE
A0A0B4KGW6	FBgn0011481	Ssdp	S380	509	FALSE	1.00992	0.0503489	NA	NA	DGMKNSPANG	FALSE	FALSE	FALSE	FALSE	FALSE	FALSE	FALSE	FALSE	FALSE	FALSE	FALSE	TRUE	FALSE	FALSE
A0A0B4KGW6	FBgn0011481	Ssdp	S393	509	FALSE	-0.216618	0.28475	NA	NA	TPREDSGSGM	FALSE	FALSE	FALSE	TRUE	FALSE	FALSE	FALSE	FALSE	FALSE	FALSE	FALSE	FALSE	FALSE	TRUE
A0A0B4KGW6	FBgn0011481	Ssdp	T388	509	FALSE	0.89076	0.0235923	NA	NA	NGGPGTPRED	FALSE	FALSE	FALSE	FALSE	FALSE	FALSE	FALSE	FALSE	TRUE	TRUE	FALSE	TRUE	FALSE	FALSE
A0A0B4KGX1	FBgn0011225	jar	S1038	1268	FALSE	-0.258374	0.393729	NA	NA	GVNDASPMGP	FALSE	FALSE	FALSE	FALSE	FALSE	FALSE	FALSE	FALSE	FALSE	FALSE	FALSE	TRUE	FALSE	FALSE
A0A0B4KGX7	FBgn0260399	gwl	S284	803	FALSE	0.161451	0.484686	NA	NA	LIMELSDSEG	TRUE	FALSE	FALSE	FALSE	FALSE	FALSE	FALSE	FALSE	FALSE	FALSE	FALSE	FALSE	FALSE	FALSE
A0A0B4KGX7	FBgn0260399	gwl	S286	803	FALSE	0.189933	0.369384	NA	NA	MELSDSEGDT	FALSE	FALSE	FALSE	FALSE	FALSE	FALSE	FALSE	FALSE	FALSE	FALSE	FALSE	FALSE	FALSE	FALSE
A0A0B4KGX7	FBgn0260399	gwl	S417	803	FALSE	-0.318689	0.239332	NA	NA	ESTASSIEKN	FALSE	FALSE	FALSE	FALSE	FALSE	FALSE	FALSE	FALSE	FALSE	FALSE	FALSE	FALSE	FALSE	FALSE
A0A0B4KGX7	FBgn0260399	gwl	S426	803	FALSE	-0.71343	0.0334904	NA	NA	NVDNLSQSKE	FALSE	FALSE	FALSE	FALSE	FALSE	FALSE	FALSE	FALSE	FALSE	FALSE	FALSE	FALSE	FALSE	FALSE
A0A0B4KGX7	FBgn0260399	gwl	S428	803	FALSE	0.00331656	0.991972	NA	NA	DNLSQSKEDF	FALSE	FALSE	FALSE	FALSE	FALSE	FALSE	FALSE	FALSE	FALSE	FALSE	FALSE	FALSE	FALSE	FALSE
A0A0B4KH36	FBgn0266717	Bruce	S1656	4852	FALSE	0.0362497	0.938568	NA	NA	INEHISFDDF	FALSE	FALSE	FALSE	FALSE	FALSE	FALSE	FALSE	FALSE	FALSE	FALSE	FALSE	TRUE	FALSE	FALSE
A0A0B4KH36	FBgn0266717	Bruce	S3601	4852	FALSE	0.683376	0.16527	NA	NA	ADDEDSSLTD	FALSE	TRUE	FALSE	FALSE	FALSE	FALSE	TRUE	FALSE	FALSE	FALSE	FALSE	FALSE	FALSE	FALSE
A0A0B4KH36	FBgn0266717	Bruce	S3602	4852	FALSE	0.799482	0.0986441	NA	NA	DDEDSSLTDF	FALSE	FALSE	FALSE	FALSE	FALSE	FALSE	FALSE	FALSE	FALSE	FALSE	FALSE	TRUE	FALSE	FALSE
A0A0B4KH36	FBgn0266717	Bruce	S3832	4852	FALSE	-0.025577	0.900636	NA	NA	RAGETSASSS	FALSE	TRUE	FALSE	FALSE	FALSE	FALSE	TRUE	FALSE	FALSE	FALSE	FALSE	FALSE	FALSE	FALSE
A0A0B4KH36	FBgn0266717	Bruce	S4031	4852	FALSE	-0.556563	0.175597	NA	NA	SEKEKSPPLS	FALSE	FALSE	FALSE	TRUE	FALSE	FALSE	FALSE	FALSE	FALSE	FALSE	FALSE	TRUE	FALSE	FALSE
A0A0B4KH36	FBgn0266717	Bruce	T2406	4852	FALSE	-0.185007	0.584037	NA	NA	RDNDVTPTND	FALSE	FALSE	FALSE	FALSE	FALSE	FALSE	FALSE	FALSE	FALSE	FALSE	FALSE	TRUE	FALSE	FALSE
A0A0B4KH86	FBgn0265042	Irk1	S108	652	FALSE	-0.598909	0.0428791	NA	NA	ESILGSFHRQ	FALSE	FALSE	FALSE	FALSE	FALSE	FALSE	FALSE	FALSE	FALSE	FALSE	FALSE	TRUE	FALSE	FALSE
A0A0B4KHB2	FBgn0020496	CtBP	S446	473	FALSE	-0.152592	0.521584	NA	NA	IVSSQSPLSA	FALSE	TRUE	FALSE	FALSE	FALSE	FALSE	TRUE	FALSE	FALSE	FALSE	FALSE	TRUE	FALSE	FALSE
A0A0B4KHB2	FBgn0020496	CtBP	S449	473	FALSE	-0.152592	0.521584	NA	NA	SQSPLSAPDP	FALSE	FALSE	FALSE	FALSE	FALSE	FALSE	FALSE	FALSE	FALSE	FALSE	FALSE	FALSE	FALSE	FALSE
A0A0B4KHB6	FBgn0263995	cpo	S738	762	FALSE	-0.612959	0.164487	NA	NA	VFSSNSSSIN	FALSE	FALSE	FALSE	FALSE	FALSE	FALSE	FALSE	FALSE	FALSE	FALSE	FALSE	FALSE	FALSE	FALSE
A0A0B4KHD2	FBgn0264324	spg	S1884	2008	FALSE	-0.543719	0.602257	0.439119	0.19411	ITQRESSTSS	FALSE	TRUE	FALSE	TRUE	FALSE	FALSE	TRUE	FALSE	FALSE	FALSE	FALSE	FALSE	FALSE	FALSE
A0A0B4KHD2	FBgn0264324	spg	S1885	2008	FALSE	-0.543719	0.602257	0.439119	0.19411	TQRESSTSSF	FALSE	TRUE	FALSE	TRUE	FALSE	FALSE	TRUE	FALSE	FALSE	FALSE	FALSE	FALSE	FALSE	TRUE
A0A0B4KHD2	FBgn0264324	spg	S1887	2008	FALSE	-0.473191	0.852698	0.439119	0.19411	RESSTSSFDV	FALSE	FALSE	FALSE	FALSE	FALSE	FALSE	FALSE	FALSE	FALSE	FALSE	FALSE	FALSE	FALSE	FALSE
A0A0B4KHD2	FBgn0264324	spg	S1888	2008	FALSE	-0.662009	0.32097	0.439119	0.19411	ESSTSSFDVE	FALSE	FALSE	FALSE	FALSE	FALSE	FALSE	FALSE	FALSE	FALSE	FALSE	FALSE	TRUE	FALSE	FALSE
A0A0B4KHD2	FBgn0264324	spg	T1886	2008	FALSE	-0.543719	0.602257	0.439119	0.19411	QRESSTSSFD	FALSE	FALSE	FALSE	TRUE	FALSE	FALSE	FALSE	FALSE	FALSE	FALSE	FALSE	FALSE	FALSE	FALSE
A0A0B4KHJ5	FBgn0266064	GlyS	S10	689	FALSE	-1.18495	0.067541	NA	NA	FSRVESGADL	FALSE	FALSE	FALSE	TRUE	FALSE	FALSE	FALSE	FALSE	FALSE	FALSE	FALSE	FALSE	FALSE	TRUE
A0A0B4KHJ5	FBgn0266064	GlyS	S6	689	FALSE	-1.30061	0.0517297	NA	NA	MNRRFSRVES	FALSE	FALSE	FALSE	TRUE	FALSE	FALSE	FALSE	FALSE	FALSE	FALSE	FALSE	FALSE	FALSE	TRUE
A0A0B4KHJ5	FBgn0266064	GlyS	S640	689	FALSE	-1.03679	0.267072	NA	NA	LSLYGSKNNL	FALSE	FALSE	FALSE	FALSE	FALSE	FALSE	FALSE	FALSE	FALSE	FALSE	FALSE	FALSE	FALSE	FALSE
A0A0B4KHJ5	FBgn0266064	GlyS	S651	689	FALSE	-0.0344125	0.872925	NA	NA	FSRPHSEPPS	FALSE	FALSE	FALSE	TRUE	FALSE	FALSE	FALSE	FALSE	FALSE	FALSE	FALSE	FALSE	FALSE	TRUE
A0A0B4KHJ5	FBgn0266064	GlyS	S655	689	FALSE	0.152467	0.354758	NA	NA	HSEPPSPTSS	FALSE	TRUE	FALSE	FALSE	FALSE	FALSE	TRUE	FALSE	FALSE	TRUE	FALSE	TRUE	FALSE	FALSE
A0A0B4KHJ5	FBgn0266064	GlyS	S658	689	FALSE	-0.0021761	0.99034	NA	NA	PPSPTSSRHT	FALSE	FALSE	FALSE	FALSE	FALSE	FALSE	TRUE	FALSE	FALSE	FALSE	FALSE	FALSE	FALSE	FALSE
A0A0B4KHJ5	FBgn0266064	GlyS	S659	689	FALSE	-0.0021761	0.99034	NA	NA	PSPTSSRHTT	FALSE	TRUE	FALSE	FALSE	FALSE	FALSE	TRUE	FALSE	FALSE	FALSE	FALSE	FALSE	FALSE	FALSE
A0A0B4KHJ5	FBgn0266064	GlyS	S667	689	FALSE	-0.0339996	0.891644	NA	NA	TTPAPSVHGS	FALSE	FALSE	FALSE	FALSE	FALSE	FALSE	FALSE	FALSE	FALSE	FALSE	FALSE	TRUE	FALSE	FALSE
A0A0B4KHJ5	FBgn0266064	GlyS	S671	689	FALSE	-0.675515	0.102017	NA	NA	PSVHGSDDED	TRUE	FALSE	FALSE	FALSE	FALSE	FALSE	FALSE	FALSE	FALSE	FALSE	FALSE	FALSE	FALSE	FALSE
A0A0B4KHJ5	FBgn0266064	GlyS	S676	689	FALSE	-0.600918	0.138766	NA	NA	SDDEDSVDEE	FALSE	FALSE	FALSE	FALSE	FALSE	FALSE	FALSE	FALSE	FALSE	FALSE	FALSE	TRUE	FALSE	FALSE
A0A0B4KHJ5	FBgn0266064	GlyS	T657	689	FALSE	-1.20782	0.158202	NA	NA	EPPSPTSSRH	FALSE	FALSE	FALSE	FALSE	FALSE	FALSE	FALSE	FALSE	FALSE	FALSE	FALSE	FALSE	FALSE	FALSE
A0A0B4KHJ5	FBgn0266064	GlyS	T662	689	FALSE	-0.0729897	0.772839	NA	NA	TSSRHTTPAP	FALSE	FALSE	FALSE	TRUE	FALSE	FALSE	FALSE	FALSE	FALSE	FALSE	FALSE	FALSE	FALSE	FALSE
A0A0B4KHJ5	FBgn0266064	GlyS	T663	689	FALSE	-0.0339996	0.891644	NA	NA	SSRHTTPAPS	FALSE	FALSE	FALSE	TRUE	FALSE	FALSE	FALSE	FALSE	FALSE	FALSE	FALSE	TRUE	FALSE	TRUE
A0A0B4KHJ7	FBgn0027378	MRG15	T188	429	FALSE	0.371697	0.166562	NA	NA	TARPGTPSDK	FALSE	FALSE	FALSE	TRUE	FALSE	FALSE	FALSE	FALSE	FALSE	TRUE	FALSE	TRUE	FALSE	TRUE
A0A0B4KHJ7	FBgn0027378	MRG15	T201	429	FALSE	-0.215388	0.304426	NA	NA	PAAAETTEEE	FALSE	FALSE	FALSE	FALSE	FALSE	FALSE	FALSE	FALSE	FALSE	FALSE	FALSE	FALSE	FALSE	FALSE
A0A0B4KHJ7	FBgn0027378	MRG15	T202	429	FALSE	0.0762548	0.658855	NA	NA	AAAETTEEEG	FALSE	FALSE	FALSE	FALSE	FALSE	FALSE	FALSE	FALSE	FALSE	FALSE	FALSE	FALSE	FALSE	FALSE
A0A0B4KHJ9	FBgn0004117	Tm2	S102	284	FALSE	0.910829	0.429385	-0.633658	0.0737244	EDLEKSEERS	FALSE	FALSE	FALSE	FALSE	FALSE	FALSE	FALSE	FALSE	FALSE	FALSE	FALSE	FALSE	FALSE	FALSE
A0A0B4KHJ9	FBgn0004117	Tm2	S166	284	FALSE	-0.816283	0.0220265	-0.633658	0.0737244	KSDEVSRKLA	FALSE	FALSE	FALSE	FALSE	FALSE	FALSE	FALSE	FALSE	FALSE	FALSE	FALSE	FALSE	FALSE	FALSE
A0A0B4KHJ9	FBgn0004117	Tm2	S206	284	FALSE	0.891646	0.257952	-0.633658	0.0737244	GNSLKSLEVS	FALSE	FALSE	FALSE	FALSE	FALSE	FALSE	FALSE	FALSE	FALSE	FALSE	FALSE	TRUE	FALSE	FALSE
A0A0B4KHJ9	FBgn0004117	Tm2	S269	284	FALSE	0.318084	0.202136	-0.633658	0.0737244	KDRYKSLADE	FALSE	FALSE	FALSE	TRUE	FALSE	FALSE	FALSE	FALSE	FALSE	FALSE	FALSE	TRUE	TRUE	TRUE
A0A0B4KHK0	FBgn0040212	Dhap-at	S20	807	FALSE	0.367425	0.139809	NA	NA	VEGESSEQEE	FALSE	FALSE	FALSE	FALSE	FALSE	FALSE	FALSE	FALSE	FALSE	FALSE	FALSE	FALSE	FALSE	FALSE
A0A0B4KHK8	FBgn0039844	CG1607	S16	507	FALSE	-0.0779378	0.646667	NA	NA	SSRKSSIVNG	FALSE	FALSE	FALSE	TRUE	FALSE	FALSE	FALSE	TRUE	FALSE	FALSE	FALSE	FALSE	FALSE	TRUE
A0A0B4KHL4	FBgn0250823	gish	S357	537	FALSE	-0.156906	0.245141	-0.175114	0.641141	TGKTMSTPVG	FALSE	FALSE	FALSE	TRUE	FALSE	FALSE	FALSE	FALSE	FALSE	FALSE	FALSE	FALSE	FALSE	FALSE
A0A0B4KHL4	FBgn0250823	gish	S362	537	FALSE	-0.156906	0.245141	-0.175114	0.641141	STPVGSLQTG	FALSE	TRUE	FALSE	FALSE	FALSE	FALSE	TRUE	FALSE	FALSE	FALSE	FALSE	TRUE	FALSE	FALSE
A0A0B4KHL4	FBgn0250823	gish	S372	537	FALSE	-0.149991	0.274717	-0.175114	0.641141	HEVIISPNKD	FALSE	FALSE	TRUE	FALSE	FALSE	FALSE	FALSE	FALSE	TRUE	FALSE	FALSE	TRUE	FALSE	FALSE
A0A0B4KHL4	FBgn0250823	gish	T358	537	FALSE	-0.156906	0.245141	-0.175114	0.641141	GKTMSTPVGS	FALSE	FALSE	FALSE	TRUE	FALSE	FALSE	FALSE	FALSE	FALSE	FALSE	FALSE	TRUE	FALSE	FALSE
A0A0B4KHL4	FBgn0250823	gish	T365	537	FALSE	-0.0928887	0.250507	-0.175114	0.641141	VGSLQTGHEV	FALSE	FALSE	FALSE	FALSE	FALSE	FALSE	FALSE	FALSE	FALSE	FALSE	FALSE	FALSE	FALSE	FALSE
A0A0B4KHS6	FBgn0016917	Stat92E	Y585	635	FALSE	-0.436596	0.38752	NA	NA	DPVTGYVKST	FALSE	FALSE	FALSE	FALSE	FALSE	FALSE	FALSE	FALSE	FALSE	FALSE	FALSE	FALSE	FALSE	FALSE
A0A0B4KHT5	FBgn0038826	Syp	S493	761	FALSE	-0.477346	0.213447	NA	NA	PYRNLSPTHP	FALSE	FALSE	FALSE	TRUE	FALSE	FALSE	FALSE	FALSE	FALSE	FALSE	FALSE	TRUE	FALSE	TRUE
A0A0B4KHU1	FBgn0026056	Rlip	S27	624	FALSE	0.0514944	0.780686	NA	NA	AKSRKSKEES	FALSE	FALSE	FALSE	TRUE	FALSE	FALSE	FALSE	FALSE	FALSE	FALSE	FALSE	FALSE	FALSE	FALSE
A0A0B4KHU1	FBgn0026056	Rlip	S31	624	FALSE	0.0514944	0.780686	NA	NA	KSKEESDFSE	FALSE	TRUE	FALSE	TRUE	FALSE	FALSE	TRUE	FALSE	FALSE	FALSE	FALSE	FALSE	FALSE	FALSE
A0A0B4KHU1	FBgn0026056	Rlip	S34	624	FALSE	0.0514944	0.780686	NA	NA	EESDFSEDHD	FALSE	FALSE	FALSE	FALSE	FALSE	FALSE	FALSE	FALSE	FALSE	FALSE	FALSE	FALSE	FALSE	FALSE
A0A0B4KHU1	FBgn0026056	Rlip	S68	624	FALSE	-0.064927	0.711525	NA	NA	ALEGESSPEE	FALSE	FALSE	FALSE	FALSE	FALSE	FALSE	FALSE	FALSE	FALSE	FALSE	FALSE	FALSE	FALSE	FALSE
A0A0B4KHU1	FBgn0026056	Rlip	S69	624	FALSE	-0.064927	0.711525	NA	NA	LEGESSPEEE	FALSE	FALSE	FALSE	FALSE	FALSE	FALSE	FALSE	FALSE	FALSE	FALSE	FALSE	TRUE	FALSE	FALSE
A0A0B4KHY2	FBgn0263289	scrib	S1738	1766	FALSE	0.255319	0.209361	NA	NA	IARGDSVDNA	FALSE	FALSE	FALSE	TRUE	FALSE	FALSE	FALSE	FALSE	FALSE	FALSE	FALSE	TRUE	FALSE	TRUE
A0A0B4KHY8	FBgn0027512	CG10254	S1003	1379	FALSE	-0.519854	0.0259397	NA	NA	EKEDVSDAEE	TRUE	FALSE	FALSE	FALSE	FALSE	FALSE	FALSE	FALSE	FALSE	FALSE	FALSE	FALSE	FALSE	FALSE
A0A0B4KHY8	FBgn0027512	CG10254	S1013	1379	FALSE	0.470273	0.15117	NA	NA	AIEAVSQEAE	FALSE	FALSE	FALSE	FALSE	FALSE	FALSE	FALSE	FALSE	FALSE	FALSE	FALSE	FALSE	FALSE	FALSE
A0A0B4KHY8	FBgn0027512	CG10254	S324	1379	FALSE	-0.414283	0.295588	NA	NA	GNATGSDDTD	FALSE	TRUE	FALSE	FALSE	FALSE	FALSE	TRUE	FALSE	FALSE	FALSE	FALSE	FALSE	FALSE	FALSE
A0A0B4KHY8	FBgn0027512	CG10254	S329	1379	FALSE	-0.0492464	0.842317	NA	NA	SDDTDSDPLK	FALSE	FALSE	FALSE	FALSE	FALSE	FALSE	FALSE	FALSE	FALSE	FALSE	FALSE	FALSE	FALSE	FALSE
A0A0B4KHY8	FBgn0027512	CG10254	S42	1379	FALSE	-0.281424	0.281406	NA	NA	ANPPPSSQEL	FALSE	FALSE	FALSE	FALSE	FALSE	FALSE	FALSE	FALSE	FALSE	FALSE	FALSE	FALSE	FALSE	FALSE
A0A0B4KHY8	FBgn0027512	CG10254	S43	1379	FALSE	-0.281424	0.281406	NA	NA	NPPPSSQELG	FALSE	FALSE	FALSE	FALSE	FALSE	FALSE	FALSE	FALSE	FALSE	FALSE	FALSE	FALSE	FALSE	FALSE
A0A0B4KHY8	FBgn0027512	CG10254	S474	1379	FALSE	-0.663318	0.295405	NA	NA	QPLDQSMTAE	FALSE	FALSE	FALSE	FALSE	FALSE	FALSE	FALSE	FALSE	FALSE	FALSE	FALSE	FALSE	FALSE	FALSE
A0A0B4KHY8	FBgn0027512	CG10254	S54	1379	FALSE	-0.00990955	0.958648	NA	NA	TPNQESRHNA	FALSE	FALSE	FALSE	FALSE	FALSE	FALSE	FALSE	FALSE	FALSE	FALSE	FALSE	FALSE	FALSE	FALSE
A0A0B4KHY8	FBgn0027512	CG10254	S65	1379	FALSE	-0.417091	0.401876	NA	NA	SHSRRSGGGQ	FALSE	FALSE	FALSE	TRUE	FALSE	FALSE	FALSE	FALSE	FALSE	FALSE	FALSE	FALSE	FALSE	FALSE
A0A0B4KHY8	FBgn0027512	CG10254	S824	1379	FALSE	-0.305606	0.267493	NA	NA	AVPKESSTLQ	FALSE	FALSE	FALSE	FALSE	FALSE	FALSE	FALSE	FALSE	FALSE	FALSE	FALSE	FALSE	FALSE	FALSE
A0A0B4KHY8	FBgn0027512	CG10254	S825	1379	FALSE	-0.27888	0.283193	NA	NA	VPKESSTLQA	FALSE	FALSE	FALSE	TRUE	FALSE	FALSE	FALSE	FALSE	FALSE	FALSE	FALSE	FALSE	FALSE	FALSE
A0A0B4KHY8	FBgn0027512	CG10254	S845	1379	FALSE	0.122851	0.721777	NA	NA	VQSSSSPTKR	FALSE	FALSE	TRUE	FALSE	FALSE	FALSE	FALSE	FALSE	TRUE	FALSE	FALSE	TRUE	FALSE	FALSE
A0A0B4KHY8	FBgn0027512	CG10254	S851	1379	FALSE	-0.56377	0.167956	NA	NA	PTKRKSSTEM	FALSE	FALSE	FALSE	TRUE	FALSE	FALSE	FALSE	FALSE	FALSE	FALSE	FALSE	FALSE	FALSE	FALSE
A0A0B4KHY8	FBgn0027512	CG10254	S852	1379	FALSE	-0.661871	0.162216	NA	NA	TKRKSSTEMD	FALSE	FALSE	FALSE	TRUE	FALSE	FALSE	FALSE	FALSE	FALSE	FALSE	FALSE	FALSE	FALSE	TRUE
A0A0B4KHY8	FBgn0027512	CG10254	S927	1379	FALSE	0.253575	0.338403	NA	NA	RGEITSDESN	FALSE	TRUE	FALSE	FALSE	FALSE	FALSE	TRUE	FALSE	FALSE	FALSE	FALSE	FALSE	FALSE	FALSE
A0A0B4KHY8	FBgn0027512	CG10254	S930	1379	FALSE	0.29996	0.238982	NA	NA	ITSDESNNHP	FALSE	FALSE	FALSE	FALSE	FALSE	FALSE	FALSE	FALSE	FALSE	FALSE	FALSE	FALSE	FALSE	FALSE
A0A0B4KHY8	FBgn0027512	CG10254	T327	1379	FALSE	-0.527	0.0966439	NA	NA	TGSDDTDSDP	TRUE	FALSE	FALSE	FALSE	FALSE	FALSE	FALSE	FALSE	FALSE	FALSE	FALSE	FALSE	FALSE	FALSE
A0A0B4KHY8	FBgn0027512	CG10254	T33	1379	FALSE	0.128262	0.547313	NA	NA	EAAPRTPTLA	FALSE	FALSE	FALSE	FALSE	FALSE	FALSE	FALSE	FALSE	FALSE	TRUE	FALSE	TRUE	FALSE	FALSE
A0A0B4KHY8	FBgn0027512	CG10254	T35	1379	FALSE	-0.00990955	0.958648	NA	NA	APRTPTLANP	FALSE	FALSE	FALSE	TRUE	FALSE	FALSE	FALSE	FALSE	FALSE	FALSE	FALSE	TRUE	FALSE	TRUE
A0A0B4KHY8	FBgn0027512	CG10254	T476	1379	FALSE	-0.50106	0.0795244	NA	NA	LDQSMTAEKE	FALSE	FALSE	FALSE	FALSE	FALSE	FALSE	FALSE	FALSE	FALSE	FALSE	FALSE	FALSE	FALSE	FALSE
A0A0B4KHY8	FBgn0027512	CG10254	T49	1379	FALSE	-0.215208	0.290551	NA	NA	QELGRTPNQE	FALSE	FALSE	FALSE	FALSE	FALSE	FALSE	FALSE	FALSE	FALSE	FALSE	FALSE	TRUE	FALSE	FALSE
A0A0B4KHY8	FBgn0027512	CG10254	T813	1379	FALSE	0.0363063	0.889194	NA	NA	RATPETPETS	FALSE	TRUE	FALSE	FALSE	FALSE	FALSE	TRUE	FALSE	FALSE	TRUE	FALSE	TRUE	FALSE	FALSE
A0A0B4KHY8	FBgn0027512	CG10254	T826	1379	FALSE	-0.245108	0.195444	NA	NA	PKESSTLQAE	FALSE	FALSE	FALSE	TRUE	FALSE	FALSE	FALSE	FALSE	FALSE	FALSE	FALSE	TRUE	FALSE	FALSE
A0A0B4KHY8	FBgn0027512	CG10254	T853	1379	FALSE	-0.56377	0.167956	NA	NA	KRKSSTEMDE	FALSE	FALSE	FALSE	TRUE	FALSE	FALSE	FALSE	FALSE	FALSE	FALSE	FALSE	FALSE	FALSE	FALSE
A0A0B4KHY8	FBgn0027512	CG10254	T926	1379	FALSE	-0.0951896	0.682895	NA	NA	SRGEITSDES	FALSE	FALSE	FALSE	FALSE	FALSE	FALSE	TRUE	FALSE	FALSE	FALSE	FALSE	FALSE	FALSE	FALSE
A0A0B4KHZ0	FBgn0010328	woc	S339	1702	FALSE	0.371623	0.0861265	NA	NA	DNDRKSPADA	FALSE	FALSE	FALSE	TRUE	FALSE	FALSE	FALSE	FALSE	FALSE	FALSE	FALSE	TRUE	FALSE	FALSE
A0A0B4KHZ0	FBgn0010328	woc	T364	1702	FALSE	0.192131	0.268838	NA	NA	DVSPTTPTDA	FALSE	FALSE	FALSE	FALSE	FALSE	FALSE	FALSE	FALSE	FALSE	TRUE	FALSE	TRUE	FALSE	FALSE
A0A0B4KI10	FBgn0028692	Rpn2	S292	1029	FALSE	-0.190189	0.518283	NA	NA	PQGTTSEDGA	FALSE	FALSE	FALSE	FALSE	FALSE	FALSE	FALSE	FALSE	FALSE	FALSE	FALSE	FALSE	FALSE	FALSE
A0A0B4KI10	FBgn0028692	Rpn2	S298	1029	FALSE	0.687878	0.155451	NA	NA	EDGAKSEGDK	FALSE	FALSE	FALSE	FALSE	FALSE	FALSE	FALSE	FALSE	FALSE	FALSE	FALSE	FALSE	FALSE	FALSE
A0A0B4KI10	FBgn0028692	Rpn2	S303	1029	TRUE	1.49179	0.0326228	NA	NA	SEGDKSKSDE	FALSE	FALSE	FALSE	FALSE	FALSE	FALSE	FALSE	FALSE	FALSE	FALSE	FALSE	FALSE	FALSE	FALSE
A0A0B4KI10	FBgn0028692	Rpn2	S305	1029	FALSE	0.792674	0.034473	NA	NA	GDKSKSDEDI	TRUE	FALSE	FALSE	TRUE	FALSE	FALSE	FALSE	FALSE	FALSE	FALSE	FALSE	FALSE	FALSE	FALSE
A0A0B4KI10	FBgn0028692	Rpn2	S325	1029	FALSE	-0.153941	0.553958	NA	NA	ERTIDSLNEV	FALSE	FALSE	FALSE	FALSE	FALSE	FALSE	FALSE	FALSE	FALSE	FALSE	FALSE	TRUE	FALSE	FALSE
A0A0B4KI10	FBgn0028692	Rpn2	S875	1029	FALSE	-0.558826	0.266999	NA	NA	DVDEDSKEGA	FALSE	FALSE	FALSE	FALSE	FALSE	FALSE	FALSE	FALSE	FALSE	FALSE	FALSE	FALSE	FALSE	FALSE
A0A0B4KI10	FBgn0028692	Rpn2	T291	1029	FALSE	-0.190189	0.518283	NA	NA	KPQGTTSEDG	FALSE	FALSE	FALSE	FALSE	FALSE	FALSE	FALSE	FALSE	FALSE	FALSE	FALSE	FALSE	FALSE	FALSE
A0A0B4KI34	FBgn0027598	cindr	S153	941	FALSE	-0.604838	0.193566	NA	NA	QHIEPSPVLA	FALSE	FALSE	FALSE	FALSE	FALSE	FALSE	FALSE	FALSE	FALSE	FALSE	FALSE	TRUE	FALSE	FALSE
A0A0B4KI37	FBgn0263289	scrib	S1121	2444	FALSE	-0.0685341	0.674824	NA	NA	PRRTNSVPMG	FALSE	FALSE	FALSE	TRUE	FALSE	FALSE	FALSE	FALSE	FALSE	FALSE	FALSE	TRUE	FALSE	TRUE
A0A0B4KI37	FBgn0263289	scrib	S1672	2444	FALSE	-0.116473	0.56151	NA	NA	DDDAGSQRLD	FALSE	FALSE	FALSE	FALSE	FALSE	FALSE	FALSE	FALSE	FALSE	FALSE	FALSE	FALSE	FALSE	FALSE
A0A0B4KI37	FBgn0263289	scrib	S1721	2444	FALSE	-0.0511648	0.786686	NA	NA	RGRYTSDSES	TRUE	FALSE	FALSE	TRUE	FALSE	TRUE	FALSE	FALSE	FALSE	FALSE	FALSE	FALSE	TRUE	TRUE
A0A0B4KI37	FBgn0263289	scrib	S1723	2444	FALSE	-0.0511648	0.786686	NA	NA	RYTSDSESDC	FALSE	FALSE	FALSE	FALSE	FALSE	FALSE	FALSE	FALSE	FALSE	FALSE	FALSE	FALSE	FALSE	FALSE
A0A0B4KI37	FBgn0263289	scrib	S1738	2444	FALSE	-0.248662	0.183086	NA	NA	SRSGRSTPEY	FALSE	FALSE	FALSE	FALSE	FALSE	FALSE	FALSE	FALSE	FALSE	FALSE	FALSE	FALSE	FALSE	FALSE
A0A0B4KI37	FBgn0263289	scrib	S1750	2444	FALSE	0.0747112	0.680038	NA	NA	HRKSVSFDLS	FALSE	FALSE	FALSE	TRUE	FALSE	FALSE	FALSE	FALSE	FALSE	FALSE	FALSE	TRUE	FALSE	FALSE
A0A0B4KI37	FBgn0263289	scrib	S1754	2444	FALSE	0.278127	0.214485	NA	NA	VSFDLSGDER	FALSE	FALSE	FALSE	FALSE	FALSE	FALSE	FALSE	FALSE	FALSE	FALSE	FALSE	FALSE	FALSE	FALSE
A0A0B4KI37	FBgn0263289	scrib	S1836	2444	FALSE	0.30344	0.134204	NA	NA	VSRATSPDRP	FALSE	FALSE	TRUE	TRUE	FALSE	FALSE	FALSE	FALSE	TRUE	FALSE	FALSE	TRUE	FALSE	TRUE
A0A0B4KI37	FBgn0263289	scrib	S1912	2444	FALSE	0.0850647	0.666792	NA	NA	TVISKSTENL	FALSE	FALSE	FALSE	FALSE	FALSE	FALSE	FALSE	FALSE	FALSE	FALSE	FALSE	FALSE	FALSE	FALSE
A0A0B4KI37	FBgn0263289	scrib	S1992	2444	FALSE	-0.633055	0.316735	NA	NA	SRPRESPPPP	FALSE	FALSE	FALSE	TRUE	FALSE	FALSE	FALSE	FALSE	FALSE	FALSE	FALSE	TRUE	FALSE	FALSE
A0A0B4KI37	FBgn0263289	scrib	S2201	2444	FALSE	0.0461726	0.825628	NA	NA	TLKTVSPTSS	FALSE	TRUE	FALSE	TRUE	FALSE	FALSE	TRUE	FALSE	FALSE	FALSE	FALSE	TRUE	FALSE	FALSE
A0A0B4KI37	FBgn0263289	scrib	S2258	2444	FALSE	0.138619	0.458879	NA	NA	PVTVTSPTPS	FALSE	FALSE	FALSE	FALSE	FALSE	FALSE	FALSE	FALSE	FALSE	TRUE	FALSE	TRUE	FALSE	FALSE
A0A0B4KI37	FBgn0263289	scrib	S2262	2444	FALSE	-0.126259	0.626251	NA	NA	TSPTPSYAAM	FALSE	FALSE	FALSE	FALSE	FALSE	FALSE	FALSE	FALSE	FALSE	FALSE	FALSE	TRUE	FALSE	FALSE
A0A0B4KI37	FBgn0263289	scrib	T1739	2444	FALSE	-0.246223	0.200006	NA	NA	RSGRSTPEYG	FALSE	FALSE	FALSE	TRUE	FALSE	FALSE	FALSE	FALSE	FALSE	FALSE	FALSE	TRUE	FALSE	FALSE
A0A0B4KI37	FBgn0263289	scrib	T2257	2444	FALSE	0.0648818	0.782093	NA	NA	PPVTVTSPTP	FALSE	TRUE	FALSE	FALSE	FALSE	FALSE	TRUE	FALSE	FALSE	FALSE	FALSE	FALSE	FALSE	FALSE
A0A0B4KI37	FBgn0263289	scrib	T2260	2444	FALSE	-0.0943596	0.668799	NA	NA	TVTSPTPSYA	FALSE	FALSE	FALSE	FALSE	FALSE	FALSE	FALSE	FALSE	FALSE	FALSE	FALSE	TRUE	FALSE	FALSE
A0A0B4KI37	FBgn0263289	scrib	Y2263	2444	FALSE	-0.126259	0.626251	NA	NA	SPTPSYAAMK	FALSE	FALSE	FALSE	FALSE	FALSE	FALSE	FALSE	FALSE	FALSE	FALSE	FALSE	FALSE	FALSE	FALSE
A0A0B4KI68	FBgn0086362	spn-F	S172	376	FALSE	0.348652	0.171906	NA	NA	GIKDLSLEEI	FALSE	FALSE	FALSE	TRUE	FALSE	FALSE	FALSE	FALSE	FALSE	FALSE	FALSE	TRUE	FALSE	FALSE
A0A0B4KI68	FBgn0086362	spn-F	S202	376	FALSE	0.0957026	0.60302	NA	NA	VEETTSEPDA	FALSE	FALSE	FALSE	FALSE	FALSE	FALSE	FALSE	FALSE	FALSE	FALSE	FALSE	FALSE	FALSE	FALSE
A0A0B4KI68	FBgn0086362	spn-F	S264	376	FALSE	0.202524	0.43139	NA	NA	EMADKSLETD	FALSE	TRUE	FALSE	FALSE	FALSE	FALSE	TRUE	FALSE	FALSE	FALSE	FALSE	TRUE	FALSE	FALSE
A0A0B4KI68	FBgn0086362	spn-F	S270	376	FALSE	0.4768	0.032652	NA	NA	LETDDSLTSE	FALSE	TRUE	FALSE	FALSE	FALSE	FALSE	TRUE	FALSE	FALSE	FALSE	FALSE	TRUE	FALSE	FALSE
A0A0B4KI68	FBgn0086362	spn-F	S349	376	FALSE	0.295752	0.13045	NA	NA	LESENSIERQ	FALSE	FALSE	FALSE	FALSE	FALSE	FALSE	FALSE	FALSE	FALSE	FALSE	FALSE	FALSE	FALSE	FALSE
A0A0B4KI68	FBgn0086362	spn-F	T201	376	FALSE	0.0957026	0.60302	NA	NA	KVEETTSEPD	FALSE	FALSE	FALSE	FALSE	FALSE	FALSE	FALSE	FALSE	FALSE	FALSE	FALSE	FALSE	FALSE	FALSE
A0A0B4KI68	FBgn0086362	spn-F	T288	376	FALSE	-0.200313	0.493767	NA	NA	NGHNGTPPSQ	FALSE	TRUE	FALSE	FALSE	FALSE	FALSE	TRUE	FALSE	FALSE	FALSE	FALSE	TRUE	FALSE	FALSE
A0A0B4KI71	FBgn0002645	Map205	S636	1109	FALSE	0.249675	0.248788	NA	NA	PLSSASKEKL	FALSE	FALSE	FALSE	FALSE	FALSE	FALSE	FALSE	FALSE	FALSE	FALSE	FALSE	FALSE	FALSE	FALSE
A0A0B4LEV8	FBgn0033265	coil	S203	633	FALSE	0.32928	0.131474	NA	NA	KKPTKSPEAS	FALSE	FALSE	FALSE	FALSE	FALSE	FALSE	FALSE	FALSE	FALSE	FALSE	FALSE	TRUE	FALSE	FALSE
A0A0B4LEV8	FBgn0033265	coil	S238	633	FALSE	0.122379	0.707884	NA	NA	KNQETSPDIL	FALSE	FALSE	FALSE	FALSE	FALSE	FALSE	FALSE	FALSE	FALSE	FALSE	FALSE	TRUE	FALSE	FALSE
A0A0B4LEV8	FBgn0033265	coil	S442	633	FALSE	-0.25882	0.279223	NA	NA	LELTESFLQN	FALSE	FALSE	FALSE	FALSE	FALSE	FALSE	FALSE	FALSE	FALSE	FALSE	FALSE	TRUE	FALSE	FALSE
A0A0B4LEV8	FBgn0033265	coil	S449	633	FALSE	-0.25882	0.279223	NA	NA	LQNNTSMEKT	FALSE	FALSE	FALSE	FALSE	FALSE	FALSE	FALSE	FALSE	FALSE	FALSE	FALSE	FALSE	FALSE	FALSE
A0A0B4LEV8	FBgn0033265	coil	S467	633	FALSE	-0.950359	0.095347	NA	NA	DDGSASPIKN	FALSE	FALSE	TRUE	FALSE	FALSE	FALSE	FALSE	FALSE	TRUE	FALSE	FALSE	TRUE	FALSE	FALSE
A0A0B4LEV8	FBgn0033265	coil	T201	633	FALSE	-0.411661	0.0533771	NA	NA	KNKKPTKSPE	FALSE	FALSE	FALSE	TRUE	FALSE	FALSE	FALSE	FALSE	FALSE	FALSE	FALSE	FALSE	FALSE	FALSE
A0A0B4LEV8	FBgn0033265	coil	T448	633	FALSE	-0.25882	0.279223	NA	NA	FLQNNTSMEK	FALSE	FALSE	FALSE	FALSE	FALSE	FALSE	FALSE	FALSE	FALSE	FALSE	FALSE	FALSE	FALSE	FALSE
A0A0B4LEY4	FBgn0033352	PAN2	S819	1240	FALSE	0.29107	0.175221	NA	NA	HPDRKSPSHT	FALSE	FALSE	FALSE	TRUE	FALSE	FALSE	FALSE	FALSE	FALSE	FALSE	FALSE	TRUE	FALSE	FALSE
A0A0B4LEY4	FBgn0033352	PAN2	S821	1240	FALSE	0.177978	0.365012	NA	NA	DRKSPSHTSQ	FALSE	TRUE	FALSE	TRUE	FALSE	FALSE	TRUE	FALSE	FALSE	FALSE	FALSE	FALSE	FALSE	FALSE
A0A0B4LEY4	FBgn0033352	PAN2	S832	1240	FALSE	0.177978	0.365012	NA	NA	NAVNNSPNGR	FALSE	FALSE	FALSE	FALSE	FALSE	FALSE	FALSE	FALSE	FALSE	FALSE	FALSE	TRUE	FALSE	FALSE
A0A0B4LF82	FBgn0022764	Sin3A	S1317	2060	FALSE	0.167318	0.428535	NA	NA	PRQPLSDDER	TRUE	FALSE	FALSE	FALSE	FALSE	FALSE	FALSE	FALSE	FALSE	FALSE	FALSE	FALSE	FALSE	FALSE
A0A0B4LFA6	FBgn0033886	Rpn13	S219	424	FALSE	-0.23365	0.60409	0.351289	0.282684	SSRSSSNVNS	FALSE	FALSE	FALSE	TRUE	FALSE	FALSE	FALSE	FALSE	FALSE	FALSE	FALSE	FALSE	FALSE	TRUE
A0A0B4LFA6	FBgn0033886	Rpn13	S268	424	FALSE	-0.323776	0.890525	0.351289	0.282684	YLSNLSPEHG	FALSE	FALSE	FALSE	FALSE	FALSE	FALSE	FALSE	FALSE	FALSE	FALSE	FALSE	TRUE	FALSE	FALSE
A0A0B4LFA6	FBgn0033886	Rpn13	S405	424	FALSE	-0.316609	0.867596	0.351289	0.282684	PETPTSVARD	FALSE	FALSE	FALSE	FALSE	FALSE	FALSE	FALSE	FALSE	FALSE	FALSE	FALSE	TRUE	FALSE	FALSE
A0A0B4LFA6	FBgn0033886	Rpn13	T196	424	FALSE	-0.250455	0.615108	0.351289	0.282684	ASALQTPENV	FALSE	FALSE	FALSE	FALSE	FALSE	FALSE	FALSE	FALSE	FALSE	FALSE	FALSE	TRUE	FALSE	FALSE
A0A0B4LFA6	FBgn0033886	Rpn13	T402	424	FALSE	-1.44624	0.0996812	0.351289	0.282684	ASDPETPTSV	FALSE	TRUE	FALSE	FALSE	FALSE	FALSE	TRUE	FALSE	FALSE	TRUE	FALSE	TRUE	FALSE	FALSE
A0A0B4LFA9	FBgn0040752	Prosap	S1491	1725	FALSE	-0.104283	0.594437	NA	NA	DDGDLSPSPP	FALSE	FALSE	FALSE	FALSE	FALSE	FALSE	FALSE	FALSE	FALSE	FALSE	FALSE	TRUE	FALSE	FALSE
A0A0B4LFA9	FBgn0040752	Prosap	S1493	1725	FALSE	-0.270899	0.186658	NA	NA	GDLSPSPPAK	FALSE	FALSE	FALSE	FALSE	FALSE	FALSE	FALSE	FALSE	FALSE	FALSE	FALSE	TRUE	FALSE	FALSE
A0A0B4LFC1	FBgn0033897	Rcd1	S86	1108	FALSE	-0.380716	0.0964747	NA	NA	SAASMSGCIK	FALSE	FALSE	FALSE	FALSE	FALSE	FALSE	FALSE	FALSE	FALSE	FALSE	FALSE	FALSE	FALSE	FALSE
A0A0B4LFC1	FBgn0033897	Rcd1	S92	1108	FALSE	-0.380716	0.0964747	NA	NA	GCIKVSSPPK	FALSE	FALSE	FALSE	FALSE	FALSE	FALSE	FALSE	FALSE	TRUE	FALSE	FALSE	FALSE	FALSE	FALSE
A0A0B4LFC1	FBgn0033897	Rcd1	S93	1108	FALSE	-0.380716	0.0964747	NA	NA	CIKVSSPPKG	FALSE	FALSE	TRUE	TRUE	FALSE	FALSE	FALSE	FALSE	TRUE	TRUE	FALSE	TRUE	FALSE	FALSE
A0A0B4LFH2	FBgn0034068	casp	S347	690	FALSE	-0.441667	0.0962329	NA	NA	YIFTDSPPAQ	FALSE	FALSE	FALSE	FALSE	FALSE	FALSE	FALSE	FALSE	FALSE	FALSE	FALSE	TRUE	FALSE	FALSE
A0A0B4LFH8	FBgn0020236	ATPCL	S465	1096	FALSE	-0.181786	0.40065	NA	NA	ALGSGSADEA	FALSE	FALSE	FALSE	FALSE	FALSE	FALSE	FALSE	FALSE	FALSE	FALSE	FALSE	FALSE	FALSE	FALSE
A0A0B4LFI7	FBgn0085428	Nox	S19	1282	FALSE	0.673193	0.0422842	NA	NA	VSSSRSLEIP	FALSE	FALSE	FALSE	FALSE	FALSE	FALSE	FALSE	FALSE	FALSE	FALSE	FALSE	TRUE	FALSE	FALSE
A0A0B4LFI7	FBgn0085428	Nox	S34	1282	FALSE	0.0538499	0.755706	NA	NA	SPKKVSFSDE	FALSE	FALSE	FALSE	TRUE	FALSE	FALSE	FALSE	FALSE	FALSE	FALSE	FALSE	TRUE	FALSE	FALSE
A0A0B4LFI7	FBgn0085428	Nox	S951	1282	FALSE	-0.648183	0.116568	NA	NA	LEKSISLPDI	FALSE	FALSE	FALSE	TRUE	FALSE	FALSE	FALSE	FALSE	FALSE	FALSE	FALSE	TRUE	FALSE	FALSE
A0A0B4LFI7	FBgn0085428	Nox	S976	1282	FALSE	-0.133165	0.481846	NA	NA	LGRSESESAF	FALSE	FALSE	FALSE	TRUE	FALSE	FALSE	FALSE	FALSE	FALSE	FALSE	TRUE	FALSE	FALSE	TRUE
A0A0B4LFK0	FBgn0024315	Picot	S504	516	FALSE	-0.323875	0.177419	NA	NA	SPARLSNGST	FALSE	TRUE	FALSE	TRUE	FALSE	FALSE	TRUE	FALSE	FALSE	FALSE	FALSE	FALSE	FALSE	FALSE
A0A0B4LFK0	FBgn0024315	Picot	S507	516	FALSE	-0.322696	0.172861	NA	NA	RLSNGSTAPA	FALSE	FALSE	FALSE	FALSE	FALSE	FALSE	FALSE	FALSE	FALSE	FALSE	FALSE	FALSE	FALSE	FALSE
A0A0B4LFP7	FBgn0265356	tn	S407	1248	FALSE	-0.555615	0.264416	-0.0428142	0.921945	HQNDDSDSEQ	TRUE	FALSE	FALSE	FALSE	FALSE	FALSE	FALSE	FALSE	FALSE	FALSE	FALSE	FALSE	FALSE	FALSE
A0A0B4LFP7	FBgn0265356	tn	S735	1248	FALSE	-0.0588608	0.809549	-0.0428142	0.921945	EARRASRDDS	FALSE	FALSE	FALSE	TRUE	FALSE	FALSE	FALSE	FALSE	FALSE	FALSE	FALSE	FALSE	FALSE	TRUE
A0A0B4LFP7	FBgn0265356	tn	S739	1248	FALSE	-0.0588608	0.809549	-0.0428142	0.921945	ASRDDSSSTA	FALSE	TRUE	FALSE	TRUE	FALSE	FALSE	TRUE	FALSE	FALSE	FALSE	FALSE	FALSE	FALSE	TRUE
A0A0B4LFQ2	FBgn0260991	Incenp	S163	754	FALSE	-0.407218	0.0834866	NA	NA	KMRRPSSEEL	FALSE	FALSE	FALSE	TRUE	FALSE	FALSE	FALSE	FALSE	FALSE	FALSE	FALSE	FALSE	TRUE	TRUE
A0A0B4LFQ2	FBgn0260991	Incenp	S402	754	FALSE	0.289631	0.219965	NA	NA	LSKQDSLLTE	FALSE	TRUE	FALSE	TRUE	FALSE	FALSE	TRUE	FALSE	FALSE	FALSE	FALSE	TRUE	FALSE	FALSE
A0A0B4LFQ2	FBgn0260991	Incenp	S671	754	FALSE	0.496341	0.0415082	NA	NA	LHEDDSTDDE	FALSE	FALSE	FALSE	FALSE	FALSE	FALSE	FALSE	FALSE	FALSE	FALSE	FALSE	FALSE	FALSE	FALSE
A0A0B4LFQ2	FBgn0260991	Incenp	T405	754	FALSE	0.335966	0.160324	NA	NA	QDSLLTEDES	FALSE	FALSE	FALSE	FALSE	FALSE	FALSE	FALSE	FALSE	FALSE	FALSE	FALSE	FALSE	FALSE	FALSE
A0A0B4LFQ2	FBgn0260991	Incenp	T672	754	FALSE	0.496341	0.0415082	NA	NA	HEDDSTDDEG	TRUE	FALSE	FALSE	FALSE	FALSE	FALSE	FALSE	FALSE	FALSE	FALSE	FALSE	FALSE	FALSE	FALSE
A0A0B4LFU5	FBgn0086784	stmA	S669	808	FALSE	-0.327971	0.128668	NA	NA	PGHRHSWVES	FALSE	FALSE	FALSE	TRUE	FALSE	FALSE	FALSE	FALSE	FALSE	FALSE	FALSE	TRUE	FALSE	FALSE
A0A0B4LFU5	FBgn0086784	stmA	S696	808	FALSE	-0.000790906	0.996242	NA	NA	NGDVDSVSSS	FALSE	TRUE	FALSE	FALSE	FALSE	FALSE	TRUE	FALSE	FALSE	FALSE	FALSE	TRUE	FALSE	FALSE
A0A0B4LFU5	FBgn0086784	stmA	S698	808	FALSE	-0.0464128	0.800706	NA	NA	DVDSVSSSPG	FALSE	FALSE	FALSE	FALSE	FALSE	FALSE	FALSE	FALSE	FALSE	FALSE	FALSE	FALSE	FALSE	FALSE
A0A0B4LFU5	FBgn0086784	stmA	S699	808	FALSE	-0.130435	0.472455	NA	NA	VDSVSSSPGV	FALSE	FALSE	FALSE	FALSE	FALSE	FALSE	FALSE	FALSE	FALSE	FALSE	FALSE	FALSE	FALSE	FALSE
A0A0B4LFU5	FBgn0086784	stmA	S700	808	FALSE	-0.130435	0.472455	NA	NA	DSVSSSPGVC	FALSE	FALSE	FALSE	FALSE	FALSE	FALSE	FALSE	FALSE	FALSE	FALSE	FALSE	TRUE	FALSE	FALSE
A0A0B4LFU5	FBgn0086784	stmA	T223	808	FALSE	-0.16538	0.569335	NA	NA	ASGDLTPVED	FALSE	FALSE	FALSE	FALSE	FALSE	FALSE	FALSE	FALSE	FALSE	FALSE	FALSE	TRUE	FALSE	FALSE
A0A0B4LFW6	FBgn0015477	Rme-8	S1604	2407	FALSE	0.0059304	0.980431	NA	NA	GSETNSPAAK	FALSE	FALSE	FALSE	FALSE	FALSE	FALSE	FALSE	FALSE	FALSE	FALSE	FALSE	TRUE	FALSE	FALSE
A0A0B4LFW6	FBgn0015477	Rme-8	S2391	2407	FALSE	-0.298507	0.220988	NA	NA	VEVLTSPPPI	FALSE	FALSE	FALSE	FALSE	FALSE	FALSE	FALSE	FALSE	FALSE	FALSE	FALSE	TRUE	FALSE	FALSE
A0A0B4LFW6	FBgn0015477	Rme-8	T2390	2407	FALSE	-0.119889	0.592103	NA	NA	SVEVLTSPPP	FALSE	FALSE	FALSE	FALSE	FALSE	FALSE	FALSE	FALSE	FALSE	FALSE	FALSE	FALSE	FALSE	FALSE
A0A0B4LFX0	FBgn0000578	ena	S608	664	FALSE	-0.367277	0.144768	NA	NA	RKRFGSASEE	FALSE	FALSE	FALSE	TRUE	FALSE	TRUE	FALSE	FALSE	FALSE	FALSE	FALSE	FALSE	TRUE	TRUE
A0A0B4LFX0	FBgn0000578	ena	S610	664	FALSE	-0.311971	0.175414	NA	NA	RFGSASEETI	FALSE	TRUE	FALSE	FALSE	FALSE	FALSE	TRUE	FALSE	FALSE	FALSE	FALSE	FALSE	FALSE	FALSE
A0A0B4LFX4	FBgn0010434	cora	S1492	1600	FALSE	0.0628367	0.745522	NA	NA	QEHKKSPLFT	FALSE	FALSE	FALSE	FALSE	FALSE	FALSE	FALSE	FALSE	FALSE	FALSE	FALSE	TRUE	FALSE	FALSE
A0A0B4LFZ4	FBgn0261014	TER94	S741	825	FALSE	-0.182976	0.297458	NA	NA	AENQNSAMDD	FALSE	FALSE	FALSE	FALSE	FALSE	FALSE	FALSE	FALSE	FALSE	FALSE	FALSE	FALSE	FALSE	FALSE
A0A0B4LFZ4	FBgn0261014	TER94	S804	825	FALSE	0.126686	0.611681	NA	NA	QTGNTSGSGN	FALSE	FALSE	FALSE	FALSE	FALSE	FALSE	FALSE	FALSE	FALSE	FALSE	FALSE	FALSE	FALSE	FALSE
A0A0B4LFZ4	FBgn0261014	TER94	S806	825	FALSE	-0.0542524	0.797539	NA	NA	GNTSGSGNNL	FALSE	FALSE	FALSE	FALSE	FALSE	FALSE	FALSE	FALSE	FALSE	FALSE	FALSE	FALSE	FALSE	FALSE
A0A0B4LFZ4	FBgn0261014	TER94	S814	825	FALSE	0.18979	0.412711	NA	NA	NLPVNSPGDN	FALSE	FALSE	FALSE	FALSE	FALSE	FALSE	FALSE	FALSE	FALSE	TRUE	FALSE	TRUE	FALSE	FALSE
A0A0B4LFZ4	FBgn0261014	TER94	S825	825	FALSE	-0.0804179	0.683862	NA	NA	DDDLYS	FALSE	FALSE	FALSE	FALSE	FALSE	FALSE	FALSE	FALSE	FALSE	FALSE	FALSE	FALSE	FALSE	FALSE
A0A0B4LFZ4	FBgn0261014	TER94	T803	825	FALSE	-0.0114871	0.948198	NA	NA	GQTGNTSGSG	FALSE	TRUE	FALSE	FALSE	FALSE	FALSE	TRUE	FALSE	FALSE	FALSE	FALSE	FALSE	FALSE	FALSE
A0A0B4LFZ4	FBgn0261014	TER94	Y824	825	FALSE	-0.162504	0.479065	NA	NA	GDDDLYS	FALSE	FALSE	FALSE	FALSE	FALSE	FALSE	FALSE	FALSE	FALSE	FALSE	FALSE	FALSE	FALSE	FALSE
A0A0B4LG05	FBgn0003891	tud	S226	2512	FALSE	-0.766646	0.0987564	NA	NA	KDNPQSPVTE	FALSE	TRUE	FALSE	FALSE	FALSE	FALSE	TRUE	FALSE	FALSE	TRUE	FALSE	TRUE	FALSE	FALSE
A0A0B4LG05	FBgn0003891	tud	S794	2512	FALSE	-0.587444	0.16827	NA	NA	AESVISSELN	FALSE	FALSE	FALSE	FALSE	FALSE	FALSE	FALSE	FALSE	FALSE	FALSE	FALSE	FALSE	FALSE	FALSE
A0A0B4LG23	FBgn0010434	cora	S1398	1696	FALSE	0.452415	0.46428	NA	NA	ALRRDSEGSS	FALSE	TRUE	FALSE	TRUE	FALSE	FALSE	TRUE	FALSE	FALSE	FALSE	FALSE	FALSE	FALSE	TRUE
A0A0B4LG23	FBgn0010434	cora	S1401	1696	FALSE	0.452415	0.46428	NA	NA	RDSEGSSDDD	FALSE	FALSE	FALSE	FALSE	FALSE	FALSE	FALSE	FALSE	FALSE	FALSE	FALSE	FALSE	FALSE	FALSE
A0A0B4LG23	FBgn0010434	cora	S1402	1696	FALSE	0.452415	0.46428	NA	NA	DSEGSSDDDM	TRUE	FALSE	FALSE	FALSE	FALSE	FALSE	FALSE	FALSE	FALSE	FALSE	FALSE	FALSE	FALSE	FALSE
A0A0B4LG23	FBgn0010434	cora	S1422	1696	FALSE	-0.247943	0.252352	NA	NA	EILIGSPAGQ	FALSE	FALSE	FALSE	FALSE	FALSE	FALSE	FALSE	FALSE	FALSE	FALSE	FALSE	TRUE	FALSE	FALSE
A0A0B4LG23	FBgn0010434	cora	S1588	1696	FALSE	0.0628367	0.745522	NA	NA	TDNQKSPLFT	FALSE	FALSE	FALSE	FALSE	FALSE	FALSE	FALSE	FALSE	FALSE	FALSE	FALSE	TRUE	FALSE	FALSE
A0A0B4LG23	FBgn0010434	cora	S1659	1696	FALSE	-0.0436108	0.819736	NA	NA	KITIQSDGDP	TRUE	FALSE	FALSE	FALSE	FALSE	FALSE	FALSE	FALSE	FALSE	FALSE	FALSE	FALSE	FALSE	FALSE
A0A0B4LG23	FBgn0010434	cora	S474	1696	FALSE	-0.0769136	0.753001	NA	NA	NDSNKSDKSS	FALSE	TRUE	FALSE	FALSE	FALSE	FALSE	TRUE	FALSE	FALSE	FALSE	FALSE	FALSE	FALSE	FALSE
A0A0B4LG23	FBgn0010434	cora	S588	1696	FALSE	0.203372	0.30381	NA	NA	PNSRKSGADG	FALSE	FALSE	FALSE	TRUE	FALSE	FALSE	FALSE	FALSE	FALSE	FALSE	FALSE	FALSE	FALSE	FALSE
A0A0B4LG23	FBgn0010434	cora	S597	1696	FALSE	0.0406348	0.819813	NA	NA	GQEQLSPTSQ	FALSE	TRUE	FALSE	FALSE	FALSE	FALSE	TRUE	FALSE	FALSE	FALSE	FALSE	TRUE	FALSE	FALSE
A0A0B4LG23	FBgn0010434	cora	S659	1696	FALSE	-0.653627	0.220203	NA	NA	QDPLLSPTTR	FALSE	TRUE	FALSE	FALSE	FALSE	FALSE	TRUE	FALSE	FALSE	FALSE	FALSE	TRUE	FALSE	FALSE
A0A0B4LG23	FBgn0010434	cora	T15	1696	FALSE	-0.408899	0.182814	NA	NA	PAEPETPTKS	FALSE	FALSE	TRUE	FALSE	FALSE	FALSE	FALSE	FALSE	TRUE	TRUE	FALSE	TRUE	FALSE	FALSE
A0A0B4LG23	FBgn0010434	cora	T17	1696	FALSE	-0.1855	0.338128	NA	NA	EPETPTKSKP	FALSE	FALSE	FALSE	FALSE	FALSE	FALSE	FALSE	FALSE	FALSE	FALSE	FALSE	FALSE	FALSE	FALSE
A0A0B4LG45	FBgn0034528	CG11180	S104	603	FALSE	-0.25337	0.189912	NA	NA	DKEPESEEEA	FALSE	FALSE	FALSE	FALSE	FALSE	FALSE	FALSE	FALSE	FALSE	FALSE	FALSE	FALSE	FALSE	FALSE
A0A0B4LG45	FBgn0034528	CG11180	S250	603	FALSE	0.224595	0.305016	NA	NA	KFEQISADND	FALSE	FALSE	FALSE	FALSE	FALSE	FALSE	FALSE	FALSE	FALSE	FALSE	FALSE	FALSE	FALSE	FALSE
A0A0B4LG45	FBgn0034528	CG11180	S306	603	FALSE	-0.0982435	0.595372	NA	NA	EKLVESEERT	FALSE	FALSE	FALSE	FALSE	FALSE	FALSE	FALSE	FALSE	FALSE	FALSE	FALSE	FALSE	FALSE	FALSE
A0A0B4LG45	FBgn0034528	CG11180	S336	603	FALSE	0.230637	0.214057	NA	NA	KKSKGSSLDE	FALSE	FALSE	FALSE	FALSE	FALSE	FALSE	FALSE	FALSE	FALSE	FALSE	FALSE	FALSE	FALSE	FALSE
A0A0B4LG45	FBgn0034528	CG11180	S337	603	FALSE	0.24816	0.325506	NA	NA	KSKGSSLDEI	FALSE	FALSE	FALSE	TRUE	FALSE	FALSE	FALSE	FALSE	FALSE	FALSE	FALSE	TRUE	FALSE	FALSE
A0A0B4LG45	FBgn0034528	CG11180	S361	603	FALSE	-0.25495	0.141528	NA	NA	SKERTSEQPT	FALSE	FALSE	FALSE	TRUE	FALSE	FALSE	FALSE	FALSE	FALSE	FALSE	FALSE	FALSE	FALSE	FALSE
A0A0B4LG45	FBgn0034528	CG11180	S387	603	FALSE	0.839905	0.0363637	NA	NA	KSKRSSVDET	FALSE	FALSE	FALSE	TRUE	FALSE	FALSE	FALSE	TRUE	FALSE	FALSE	FALSE	TRUE	FALSE	FALSE
A0A0B4LG45	FBgn0034528	CG11180	S452	603	FALSE	-0.299316	0.213213	NA	NA	EIAEDSIEEP	FALSE	FALSE	FALSE	FALSE	FALSE	FALSE	FALSE	FALSE	FALSE	FALSE	FALSE	FALSE	FALSE	FALSE
A0A0B4LG45	FBgn0034528	CG11180	S95	603	FALSE	0.0839768	0.613835	NA	NA	LNGEDSGGID	FALSE	FALSE	FALSE	FALSE	FALSE	FALSE	FALSE	FALSE	FALSE	FALSE	FALSE	FALSE	FALSE	FALSE
A0A0B4LG45	FBgn0034528	CG11180	T310	603	FALSE	0.216538	0.351218	NA	NA	ESEERTDEQP	FALSE	FALSE	FALSE	FALSE	FALSE	FALSE	FALSE	FALSE	FALSE	FALSE	FALSE	FALSE	FALSE	FALSE
A0A0B4LG45	FBgn0034528	CG11180	T360	603	FALSE	-0.25495	0.141528	NA	NA	KSKERTSEQP	FALSE	FALSE	FALSE	TRUE	FALSE	FALSE	FALSE	FALSE	FALSE	FALSE	FALSE	FALSE	FALSE	FALSE
A0A0B4LGB9	FBgn0022986	qkr58E-1	S253	357	FALSE	-0.0495659	0.808412	NA	NA	HGAYSSRTPP	FALSE	FALSE	FALSE	FALSE	FALSE	FALSE	FALSE	FALSE	FALSE	FALSE	FALSE	FALSE	FALSE	FALSE
A0A0B4LGB9	FBgn0022986	qkr58E-1	T255	357	FALSE	0.282107	0.311663	NA	NA	AYSSRTPPPA	FALSE	FALSE	FALSE	FALSE	FALSE	FALSE	FALSE	FALSE	FALSE	FALSE	FALSE	TRUE	FALSE	FALSE
A0A0B4LGB9	FBgn0022986	qkr58E-1	T33	357	FALSE	-0.141067	0.511541	NA	NA	TGAPETPEAD	FALSE	FALSE	FALSE	FALSE	FALSE	FALSE	FALSE	FALSE	FALSE	TRUE	FALSE	TRUE	FALSE	FALSE
A0A0B4LGC0	FBgn0020370	TppII	S1092	1354	FALSE	0.0870291	0.634144	NA	NA	VDSSGSPASP	FALSE	TRUE	FALSE	FALSE	FALSE	FALSE	TRUE	FALSE	FALSE	FALSE	FALSE	TRUE	FALSE	FALSE
A0A0B4LGC0	FBgn0020370	TppII	S1095	1354	FALSE	-0.120643	0.714097	NA	NA	SGSPASPKKG	FALSE	FALSE	TRUE	FALSE	FALSE	FALSE	FALSE	FALSE	TRUE	TRUE	FALSE	TRUE	FALSE	FALSE
A0A0B4LGC0	FBgn0020370	TppII	S559	1354	FALSE	0.0970438	0.591955	NA	NA	GVQRNSIDYN	FALSE	FALSE	FALSE	TRUE	FALSE	FALSE	FALSE	TRUE	FALSE	FALSE	FALSE	FALSE	FALSE	FALSE
A0A0B4LGC0	FBgn0020370	TppII	T1063	1354	FALSE	-0.333538	0.486582	NA	NA	PKAPATPQAA	FALSE	FALSE	FALSE	FALSE	FALSE	FALSE	FALSE	FALSE	FALSE	TRUE	FALSE	TRUE	FALSE	FALSE
A0A0B4LGN1	FBgn0010051	Itp-r83A	S2216	2828	FALSE	0.0598421	0.725009	NA	NA	EPDAGSDDDD	TRUE	FALSE	FALSE	FALSE	FALSE	FALSE	FALSE	FALSE	FALSE	FALSE	FALSE	FALSE	FALSE	FALSE
A0A0B4LGS6	FBgn0037332	Hcs	S114	999	FALSE	-0.451276	0.09928	NA	NA	TLTPASTPTE	FALSE	TRUE	FALSE	FALSE	FALSE	FALSE	TRUE	FALSE	FALSE	FALSE	FALSE	FALSE	FALSE	FALSE
A0A0B4LGS6	FBgn0037332	Hcs	S536	999	FALSE	0.0230168	0.915153	NA	NA	VKKHFSTDSE	FALSE	TRUE	FALSE	TRUE	FALSE	FALSE	TRUE	FALSE	FALSE	FALSE	FALSE	FALSE	FALSE	FALSE
A0A0B4LGS6	FBgn0037332	Hcs	T111	999	FALSE	-0.359235	0.139636	NA	NA	AADTLTPAST	FALSE	TRUE	FALSE	FALSE	FALSE	FALSE	TRUE	FALSE	FALSE	FALSE	FALSE	TRUE	FALSE	FALSE
A0A0B4LGS6	FBgn0037332	Hcs	T115	999	FALSE	-0.451276	0.09928	NA	NA	LTPASTPTEA	FALSE	FALSE	FALSE	FALSE	FALSE	FALSE	FALSE	FALSE	FALSE	FALSE	FALSE	TRUE	FALSE	FALSE
A0A0B4LGV3	FBgn0034240	MESR4	S134	2151	FALSE	-0.127748	0.565207	NA	NA	LNSRKSTDTP	FALSE	TRUE	FALSE	TRUE	FALSE	FALSE	TRUE	FALSE	FALSE	FALSE	FALSE	FALSE	FALSE	FALSE
A0A0B4LGV3	FBgn0034240	MESR4	S1455	2151	FALSE	-0.0983439	0.61791	NA	NA	KLPMRSSVDD	FALSE	FALSE	FALSE	FALSE	FALSE	FALSE	FALSE	TRUE	FALSE	FALSE	FALSE	FALSE	FALSE	FALSE
A0A0B4LGV3	FBgn0034240	MESR4	S1456	2151	FALSE	-0.0901756	0.628582	NA	NA	LPMRSSVDDL	FALSE	FALSE	FALSE	TRUE	FALSE	FALSE	FALSE	TRUE	FALSE	FALSE	FALSE	TRUE	FALSE	FALSE
A0A0B4LGV3	FBgn0034240	MESR4	S152	2151	FALSE	-0.102759	0.846637	NA	NA	TTGSPSKDLV	FALSE	FALSE	FALSE	FALSE	FALSE	FALSE	FALSE	FALSE	FALSE	FALSE	FALSE	FALSE	FALSE	FALSE
A0A0B4LGV3	FBgn0034240	MESR4	S236	2151	TRUE	1.15324	0.0125518	NA	NA	FQPKESDSNE	FALSE	FALSE	FALSE	FALSE	FALSE	FALSE	FALSE	FALSE	FALSE	FALSE	FALSE	FALSE	FALSE	FALSE
A0A0B4LGV3	FBgn0034240	MESR4	S238	2151	FALSE	0.140871	0.548733	NA	NA	PKESDSNEVE	FALSE	FALSE	FALSE	FALSE	FALSE	FALSE	FALSE	FALSE	FALSE	FALSE	FALSE	FALSE	FALSE	FALSE
A0A0B4LGV3	FBgn0034240	MESR4	S273	2151	FALSE	0.15028	0.597328	NA	NA	NLETDSESGD	FALSE	FALSE	FALSE	FALSE	FALSE	FALSE	FALSE	FALSE	FALSE	FALSE	FALSE	FALSE	FALSE	FALSE
A0A0B4LGV3	FBgn0034240	MESR4	S288	2151	TRUE	1.04281	0.0335591	NA	NA	IKDNESPVLE	FALSE	FALSE	FALSE	FALSE	FALSE	FALSE	FALSE	FALSE	FALSE	FALSE	FALSE	TRUE	FALSE	FALSE
A0A0B4LGV3	FBgn0034240	MESR4	S29	2151	FALSE	0.597188	0.0606213	NA	NA	GSETGSEEGT	FALSE	FALSE	FALSE	FALSE	FALSE	FALSE	FALSE	FALSE	FALSE	FALSE	FALSE	FALSE	FALSE	FALSE
A0A0B4LGV3	FBgn0034240	MESR4	T135	2151	FALSE	0.314229	0.355403	NA	NA	NSRKSTDTPV	FALSE	FALSE	FALSE	TRUE	FALSE	FALSE	FALSE	FALSE	FALSE	FALSE	FALSE	FALSE	FALSE	TRUE
A0A0B4LGV3	FBgn0034240	MESR4	T271	2151	FALSE	0.15028	0.597328	NA	NA	VINLETDSES	TRUE	FALSE	FALSE	FALSE	FALSE	FALSE	FALSE	FALSE	FALSE	FALSE	FALSE	FALSE	FALSE	FALSE
A0A0B4LGV6	FBgn0037670	Ibf1	S81	237	FALSE	0.144961	0.577913	NA	NA	KIQKISGDDD	FALSE	FALSE	FALSE	FALSE	FALSE	FALSE	FALSE	FALSE	FALSE	FALSE	FALSE	FALSE	FALSE	FALSE
A0A0B4LGW4	FBgn0037577	CG7443	S11	131	FALSE	-0.101894	0.601635	NA	NA	SIEARSLEET	FALSE	FALSE	FALSE	FALSE	FALSE	FALSE	FALSE	FALSE	FALSE	FALSE	FALSE	TRUE	FALSE	FALSE
A0A0B4LGZ6	FBgn0002431	hyd	S1362	2887	FALSE	-0.646904	0.00692901	NA	NA	SNRKTSAAEI	FALSE	FALSE	FALSE	TRUE	FALSE	FALSE	FALSE	FALSE	FALSE	FALSE	FALSE	FALSE	FALSE	TRUE
A0A0B4LGZ6	FBgn0002431	hyd	S1529	2887	FALSE	0.381046	0.353357	NA	NA	TLHKISIEEL	FALSE	FALSE	FALSE	FALSE	FALSE	FALSE	FALSE	TRUE	FALSE	FALSE	FALSE	FALSE	FALSE	FALSE
A0A0B4LGZ6	FBgn0002431	hyd	S2036	2887	FALSE	-0.0528486	0.791769	NA	NA	FARSESTLSL	FALSE	TRUE	FALSE	TRUE	FALSE	FALSE	TRUE	FALSE	FALSE	FALSE	FALSE	FALSE	FALSE	TRUE
A0A0B4LGZ6	FBgn0002431	hyd	S2576	2887	FALSE	0.0344048	0.918924	NA	NA	SQPKKSPSVV	FALSE	FALSE	FALSE	FALSE	FALSE	FALSE	FALSE	FALSE	FALSE	FALSE	FALSE	TRUE	FALSE	FALSE
A0A0B4LGZ6	FBgn0002431	hyd	S2578	2887	FALSE	-0.445273	0.354162	NA	NA	PKKSPSVVVV	FALSE	FALSE	FALSE	TRUE	FALSE	FALSE	FALSE	FALSE	FALSE	FALSE	FALSE	TRUE	FALSE	FALSE
A0A0B4LGZ6	FBgn0002431	hyd	S967	2887	FALSE	-0.463554	0.123721	NA	NA	SSNKDSPPDS	FALSE	FALSE	FALSE	FALSE	FALSE	FALSE	FALSE	FALSE	FALSE	FALSE	FALSE	TRUE	FALSE	FALSE
A0A0B4LGZ6	FBgn0002431	hyd	S971	2887	FALSE	0.291888	0.351357	NA	NA	DSPPDSPSGG	FALSE	FALSE	FALSE	FALSE	FALSE	FALSE	FALSE	FALSE	FALSE	TRUE	FALSE	TRUE	FALSE	FALSE
A0A0B4LGZ6	FBgn0002431	hyd	SNA	2887	FALSE	0.381046	0.353357	NA	NA	NA	FALSE	FALSE	FALSE	FALSE	FALSE	FALSE	FALSE	FALSE	FALSE	FALSE	FALSE	FALSE	FALSE	FALSE
A0A0B4LGZ6	FBgn0002431	hyd	T204	2887	FALSE	0.0727992	0.747311	NA	NA	EEAEDTEEGA	FALSE	FALSE	FALSE	FALSE	FALSE	FALSE	FALSE	FALSE	FALSE	FALSE	FALSE	FALSE	FALSE	FALSE
A0A0B4LH29	FBgn0265180	CG44245	S11	440	FALSE	-0.235965	0.278299	NA	NA	TELLTSADIE	FALSE	FALSE	FALSE	FALSE	FALSE	FALSE	FALSE	FALSE	FALSE	FALSE	FALSE	FALSE	FALSE	FALSE
A0A0B4LH29	FBgn0265180	CG44245	S151	440	FALSE	0.0266766	0.964736	NA	NA	NVTRKSSVDS	FALSE	FALSE	FALSE	TRUE	FALSE	FALSE	TRUE	TRUE	FALSE	FALSE	FALSE	FALSE	FALSE	FALSE
A0A0B4LH29	FBgn0265180	CG44245	S152	440	FALSE	0.15796	0.545158	NA	NA	VTRKSSVDST	FALSE	TRUE	FALSE	TRUE	FALSE	FALSE	TRUE	TRUE	FALSE	FALSE	FALSE	TRUE	FALSE	TRUE
A0A0B4LH29	FBgn0265180	CG44245	S155	440	FALSE	0.276192	0.234275	NA	NA	KSSVDSTDST	FALSE	TRUE	FALSE	FALSE	FALSE	FALSE	TRUE	FALSE	FALSE	FALSE	FALSE	FALSE	FALSE	FALSE
A0A0B4LH29	FBgn0265180	CG44245	S192	440	FALSE	0.375497	0.0777269	NA	NA	SERRVSVTQN	FALSE	FALSE	FALSE	TRUE	FALSE	FALSE	FALSE	TRUE	FALSE	FALSE	FALSE	TRUE	FALSE	TRUE
A0A0B4LH29	FBgn0265180	CG44245	S210	440	FALSE	0.262844	0.318411	NA	NA	TVRKNSLQEQ	FALSE	FALSE	FALSE	TRUE	FALSE	FALSE	FALSE	TRUE	FALSE	FALSE	FALSE	TRUE	FALSE	TRUE
A0A0B4LH29	FBgn0265180	CG44245	S65	440	FALSE	-0.338009	0.185266	NA	NA	DPKPVSEEDL	FALSE	FALSE	FALSE	TRUE	FALSE	FALSE	FALSE	FALSE	FALSE	FALSE	FALSE	FALSE	FALSE	FALSE
A0A0B4LH29	FBgn0265180	CG44245	T156	440	FALSE	0.276192	0.234275	NA	NA	SSVDSTDSTE	FALSE	TRUE	FALSE	FALSE	FALSE	FALSE	TRUE	FALSE	FALSE	FALSE	FALSE	FALSE	FALSE	FALSE
A0A0B4LH29	FBgn0265180	CG44245	T383	440	FALSE	-0.0618165	0.821552	NA	NA	SNPDDTDEEE	TRUE	FALSE	FALSE	FALSE	FALSE	FALSE	FALSE	FALSE	FALSE	FALSE	FALSE	FALSE	FALSE	FALSE
A0A0B4LH29	FBgn0265180	CG44245	T43	440	FALSE	-0.40673	0.142612	NA	NA	YEVITTSPQP	FALSE	FALSE	FALSE	FALSE	FALSE	FALSE	FALSE	FALSE	FALSE	FALSE	FALSE	FALSE	FALSE	FALSE
A0A0B4LH64	FBgn0041188	Atx2	S160	1023	FALSE	-1.39777	0.0969851	NA	NA	LDKGDSLEFK	FALSE	FALSE	FALSE	TRUE	FALSE	FALSE	FALSE	FALSE	FALSE	FALSE	FALSE	TRUE	FALSE	FALSE
A0A0B4LH64	FBgn0041188	Atx2	S746	1023	FALSE	0.0304211	0.852984	NA	NA	PTGIASTPTA	FALSE	TRUE	FALSE	FALSE	FALSE	FALSE	TRUE	FALSE	FALSE	FALSE	FALSE	FALSE	FALSE	FALSE
A0A0B4LH64	FBgn0041188	Atx2	S755	1023	FALSE	0.652354	0.00944025	NA	NA	AGVIASAGSE	FALSE	TRUE	FALSE	FALSE	FALSE	FALSE	TRUE	FALSE	FALSE	FALSE	FALSE	FALSE	FALSE	FALSE
A0A0B4LH64	FBgn0041188	Atx2	S758	1023	FALSE	-0.214389	0.495205	NA	NA	IASAGSEKTT	FALSE	TRUE	FALSE	FALSE	FALSE	FALSE	TRUE	FALSE	FALSE	FALSE	FALSE	FALSE	FALSE	FALSE
A0A0B4LH64	FBgn0041188	Atx2	T738	1023	FALSE	-0.0831807	0.885867	NA	NA	PPSSNTTTPT	FALSE	FALSE	FALSE	FALSE	FALSE	FALSE	TRUE	FALSE	FALSE	FALSE	FALSE	FALSE	FALSE	FALSE
A0A0B4LH64	FBgn0041188	Atx2	T739	1023	FALSE	-0.207774	0.70573	NA	NA	PSSNTTTPTG	FALSE	TRUE	FALSE	FALSE	FALSE	FALSE	TRUE	FALSE	FALSE	FALSE	FALSE	FALSE	FALSE	FALSE
A0A0B4LH64	FBgn0041188	Atx2	T740	1023	FALSE	-0.207774	0.70573	NA	NA	SSNTTTPTGI	FALSE	FALSE	FALSE	FALSE	FALSE	FALSE	FALSE	FALSE	FALSE	FALSE	FALSE	TRUE	FALSE	FALSE
A0A0B4LH64	FBgn0041188	Atx2	T742	1023	FALSE	-0.0831807	0.885867	NA	NA	NTTTPTGIAS	FALSE	FALSE	FALSE	FALSE	FALSE	FALSE	FALSE	FALSE	FALSE	FALSE	FALSE	FALSE	FALSE	FALSE
A0A0B4LH64	FBgn0041188	Atx2	T747	1023	FALSE	0.0304211	0.852984	NA	NA	TGIASTPTAG	FALSE	FALSE	FALSE	FALSE	FALSE	FALSE	FALSE	FALSE	FALSE	FALSE	FALSE	TRUE	FALSE	FALSE
A0A0B4LH64	FBgn0041188	Atx2	T762	1023	FALSE	0.840304	0.0982892	NA	NA	GSEKTTPAAP	FALSE	FALSE	FALSE	FALSE	FALSE	FALSE	FALSE	FALSE	FALSE	FALSE	FALSE	TRUE	FALSE	FALSE
A0A0B4LH64	FBgn0041188	Atx2	T789	1023	FALSE	-0.0668216	0.752753	NA	NA	GGATGTTPVV	FALSE	FALSE	FALSE	FALSE	FALSE	FALSE	FALSE	FALSE	FALSE	FALSE	FALSE	FALSE	FALSE	FALSE
A0A0B4LH64	FBgn0041188	Atx2	T790	1023	FALSE	-0.0407917	0.805409	NA	NA	GATGTTPVVK	FALSE	FALSE	FALSE	FALSE	FALSE	FALSE	FALSE	FALSE	FALSE	FALSE	FALSE	TRUE	FALSE	FALSE
A0A0B4LH71	FBgn0013334	Sap47	S143	347	FALSE	0.96483	0.208864	-0.361639	0.357807	ASGAVSGGED	FALSE	FALSE	FALSE	FALSE	FALSE	FALSE	FALSE	FALSE	FALSE	FALSE	FALSE	FALSE	FALSE	FALSE
A0A0B4LH71	FBgn0013334	Sap47	S162	347	FALSE	-0.737446	0.0167533	-0.361639	0.357807	TEGADSHPAS	FALSE	FALSE	FALSE	FALSE	FALSE	FALSE	FALSE	FALSE	FALSE	FALSE	FALSE	FALSE	FALSE	FALSE
A0A0B4LH71	FBgn0013334	Sap47	S166	347	FALSE	-0.612852	0.0685265	-0.361639	0.357807	DSHPASGGGT	FALSE	FALSE	FALSE	FALSE	FALSE	FALSE	FALSE	FALSE	FALSE	FALSE	FALSE	FALSE	FALSE	FALSE
A0A0B4LH71	FBgn0013334	Sap47	S341	347	FALSE	0.917865	0.189288	-0.361639	0.357807	GVGQASSGED	FALSE	FALSE	FALSE	FALSE	FALSE	FALSE	FALSE	FALSE	FALSE	FALSE	FALSE	FALSE	FALSE	FALSE
A0A0B4LH71	FBgn0013334	Sap47	S342	347	FALSE	0.917865	0.189288	-0.361639	0.357807	VGQASSGEDE	FALSE	FALSE	FALSE	FALSE	FALSE	FALSE	FALSE	FALSE	FALSE	FALSE	FALSE	FALSE	FALSE	FALSE
A0A0B4LH71	FBgn0013334	Sap47	S40	347	FALSE	0.406067	0.797748	-0.361639	0.357807	AAPAASTSVE	FALSE	FALSE	FALSE	FALSE	FALSE	FALSE	FALSE	FALSE	FALSE	FALSE	FALSE	FALSE	FALSE	FALSE
A0A0B4LH71	FBgn0013334	Sap47	S42	347	FALSE	0.406067	0.797748	-0.361639	0.357807	PAASTSVEAT	FALSE	FALSE	FALSE	FALSE	FALSE	FALSE	FALSE	FALSE	FALSE	FALSE	FALSE	TRUE	FALSE	FALSE
A0A0B4LH71	FBgn0013334	Sap47	T170	347	FALSE	-0.612852	0.0685265	-0.361639	0.357807	ASGGGTPTGD	FALSE	FALSE	FALSE	FALSE	FALSE	FALSE	FALSE	FALSE	FALSE	FALSE	FALSE	TRUE	FALSE	FALSE
A0A0B4LH71	FBgn0013334	Sap47	T331	347	FALSE	0.0173696	0.281415	-0.361639	0.357807	AAELGTLGAD	FALSE	FALSE	FALSE	FALSE	FALSE	FALSE	FALSE	FALSE	FALSE	FALSE	FALSE	TRUE	FALSE	FALSE
A0A0B4LH71	FBgn0013334	Sap47	T41	347	FALSE	0.406067	0.797748	-0.361639	0.357807	APAASTSVEA	FALSE	FALSE	FALSE	FALSE	FALSE	FALSE	FALSE	FALSE	FALSE	FALSE	FALSE	FALSE	FALSE	FALSE
A0A0B4LHC9	FBgn0034914	CG5554	S230	330	FALSE	0.0970305	0.705388	NA	NA	KSQRQSFSES	FALSE	FALSE	FALSE	TRUE	FALSE	FALSE	FALSE	FALSE	FALSE	FALSE	FALSE	TRUE	FALSE	FALSE
A0A0B4LHC9	FBgn0034914	CG5554	S234	330	FALSE	-0.129867	0.53457	NA	NA	QSFSESQDNL	FALSE	FALSE	FALSE	FALSE	FALSE	FALSE	FALSE	FALSE	FALSE	FALSE	FALSE	FALSE	FALSE	FALSE
A0A0B4LHC9	FBgn0034914	CG5554	S297	330	FALSE	0.255521	0.165004	NA	NA	EKEADSEPEK	FALSE	FALSE	FALSE	FALSE	FALSE	FALSE	FALSE	FALSE	FALSE	FALSE	FALSE	FALSE	FALSE	FALSE
A0A0B4LHK4	FBgn0043884	mask	S1210	3623	FALSE	-0.392369	0.154524	NA	NA	GDQPKSPTET	FALSE	FALSE	FALSE	FALSE	FALSE	FALSE	FALSE	FALSE	FALSE	TRUE	FALSE	TRUE	FALSE	FALSE
A0A0B4LHK4	FBgn0043884	mask	S1225	3623	FALSE	-0.125444	0.478542	NA	NA	ETTMSSPTEA	FALSE	FALSE	FALSE	FALSE	FALSE	FALSE	FALSE	FALSE	FALSE	FALSE	FALSE	TRUE	FALSE	FALSE
A0A0B4LHK4	FBgn0043884	mask	S1381	3623	FALSE	0.475281	0.107576	NA	NA	LDEPDSDQGT	FALSE	FALSE	FALSE	FALSE	FALSE	FALSE	FALSE	FALSE	FALSE	FALSE	FALSE	FALSE	FALSE	FALSE
A0A0B4LHK4	FBgn0043884	mask	S1564	3623	FALSE	-0.238068	0.21789	NA	NA	VGVVRSPGLI	FALSE	FALSE	FALSE	FALSE	FALSE	FALSE	FALSE	FALSE	FALSE	TRUE	FALSE	TRUE	FALSE	FALSE
A0A0B4LHK4	FBgn0043884	mask	S2897	3623	FALSE	-0.73624	0.244477	NA	NA	KSSTVSPGAQ	FALSE	FALSE	FALSE	FALSE	FALSE	FALSE	FALSE	FALSE	FALSE	FALSE	FALSE	TRUE	FALSE	FALSE
A0A0B4LHK4	FBgn0043884	mask	S3019	3623	FALSE	-0.150667	0.617785	NA	NA	SKRVGSPTQV	FALSE	FALSE	FALSE	TRUE	FALSE	FALSE	FALSE	FALSE	FALSE	TRUE	FALSE	TRUE	FALSE	TRUE
A0A0B4LHK4	FBgn0043884	mask	S3164	3623	FALSE	-0.148245	0.527649	NA	NA	NRNILSSPVG	FALSE	FALSE	FALSE	FALSE	FALSE	FALSE	FALSE	FALSE	FALSE	FALSE	FALSE	FALSE	FALSE	FALSE
A0A0B4LHK4	FBgn0043884	mask	S3165	3623	FALSE	0.00485694	0.986439	NA	NA	RNILSSPVGS	FALSE	FALSE	FALSE	FALSE	FALSE	FALSE	FALSE	FALSE	FALSE	FALSE	FALSE	TRUE	FALSE	FALSE
A0A0B4LHK4	FBgn0043884	mask	T1227	3623	FALSE	-0.470426	0.154642	NA	NA	TMSSPTEADR	FALSE	FALSE	FALSE	FALSE	FALSE	FALSE	FALSE	FALSE	FALSE	FALSE	FALSE	FALSE	FALSE	FALSE
A0A0B4LHK4	FBgn0043884	mask	T3021	3623	FALSE	-0.254475	0.178369	NA	NA	RVGSPTQVQQ	FALSE	FALSE	FALSE	FALSE	FALSE	FALSE	FALSE	FALSE	FALSE	FALSE	FALSE	FALSE	FALSE	FALSE
A0A0B4LHN0	FBgn0038747	RhoGAP92B	S508	648	FALSE	-0.828621	0.107567	NA	NA	TADRKSTDSI	FALSE	TRUE	FALSE	TRUE	FALSE	FALSE	TRUE	FALSE	FALSE	FALSE	FALSE	FALSE	FALSE	FALSE
A0A0B4LHN0	FBgn0038747	RhoGAP92B	S545	648	FALSE	-0.0118219	0.972393	NA	NA	KADGKSDDEG	TRUE	FALSE	FALSE	FALSE	FALSE	FALSE	FALSE	FALSE	FALSE	FALSE	FALSE	FALSE	FALSE	FALSE
A0A0B4LHN0	FBgn0038747	RhoGAP92B	S646	648	FALSE	-0.211611	0.310034	NA	NA	PTNWKSSD	FALSE	FALSE	FALSE	FALSE	FALSE	FALSE	FALSE	FALSE	FALSE	FALSE	FALSE	FALSE	FALSE	FALSE
A0A0B4LHN0	FBgn0038747	RhoGAP92B	S647	648	FALSE	-0.211611	0.310034	NA	NA	TNWKSSD	FALSE	FALSE	FALSE	FALSE	FALSE	FALSE	FALSE	FALSE	FALSE	FALSE	FALSE	FALSE	FALSE	FALSE
A0A0B4LHN0	FBgn0038747	RhoGAP92B	T551	648	FALSE	0.0703121	0.679421	NA	NA	DDEGGTTPTQ	FALSE	TRUE	FALSE	FALSE	FALSE	FALSE	TRUE	FALSE	FALSE	FALSE	FALSE	FALSE	FALSE	FALSE
A0A0B4LHN0	FBgn0038747	RhoGAP92B	T552	648	FALSE	-0.264476	0.345118	NA	NA	DEGGTTPTQA	FALSE	FALSE	FALSE	FALSE	FALSE	FALSE	FALSE	FALSE	FALSE	FALSE	FALSE	TRUE	FALSE	FALSE
A0A0B4LHP1	FBgn0001139	gro	S192	717	FALSE	-0.317919	0.258477	NA	NA	ERLRNSVSPA	FALSE	FALSE	FALSE	TRUE	FALSE	FALSE	FALSE	TRUE	FALSE	FALSE	FALSE	TRUE	FALSE	FALSE
A0A0B4LHP1	FBgn0001139	gro	S194	717	FALSE	-0.317919	0.258477	NA	NA	LRNSVSPADR	FALSE	FALSE	FALSE	FALSE	FALSE	FALSE	FALSE	FALSE	FALSE	FALSE	FALSE	TRUE	FALSE	FALSE
A0A0B4LHP1	FBgn0001139	gro	S205	717	FALSE	-0.0187441	0.914912	NA	NA	KYRTRSPLDI	FALSE	FALSE	FALSE	TRUE	FALSE	FALSE	FALSE	FALSE	FALSE	FALSE	FALSE	TRUE	TRUE	TRUE
A0A0B4LHP1	FBgn0001139	gro	T313	717	FALSE	0.188635	0.514656	NA	NA	GAKARTPTPN	FALSE	FALSE	FALSE	TRUE	FALSE	FALSE	FALSE	FALSE	FALSE	FALSE	FALSE	TRUE	FALSE	FALSE
A0A0B4LHP1	FBgn0001139	gro	T315	717	FALSE	0.154683	0.587843	NA	NA	KARTPTPNAA	FALSE	FALSE	FALSE	TRUE	FALSE	FALSE	FALSE	FALSE	FALSE	FALSE	FALSE	TRUE	TRUE	TRUE
A0A0B4LHQ4	FBgn0260794	ctrip	S145	2708	FALSE	-0.242438	0.435687	NA	NA	VVSDQSLSPG	FALSE	FALSE	FALSE	FALSE	FALSE	FALSE	FALSE	FALSE	FALSE	FALSE	FALSE	TRUE	FALSE	FALSE
A0A0B4LHQ4	FBgn0260794	ctrip	S147	2708	FALSE	-0.0773314	0.816223	NA	NA	SDQSLSPGSR	FALSE	TRUE	FALSE	FALSE	FALSE	FALSE	TRUE	FALSE	FALSE	FALSE	FALSE	TRUE	FALSE	FALSE
A0A0B4LHQ4	FBgn0260794	ctrip	S1860	2708	FALSE	0.461848	0.0829189	NA	NA	GIRADSDDDS	TRUE	FALSE	FALSE	TRUE	FALSE	FALSE	FALSE	FALSE	FALSE	FALSE	FALSE	FALSE	FALSE	TRUE
A0A0B4LHQ4	FBgn0260794	ctrip	S1864	2708	FALSE	0.461848	0.0829189	NA	NA	DSDDDSEEDM	FALSE	FALSE	FALSE	FALSE	FALSE	FALSE	FALSE	FALSE	FALSE	FALSE	FALSE	FALSE	FALSE	FALSE
A0A0B4LHQ4	FBgn0260794	ctrip	S228	2708	FALSE	0.00541701	0.982838	NA	NA	AQRTRSKTIS	FALSE	FALSE	FALSE	TRUE	FALSE	FALSE	FALSE	FALSE	FALSE	FALSE	FALSE	FALSE	FALSE	TRUE
A0A0B4LHQ4	FBgn0260794	ctrip	S232	2708	FALSE	0.214012	0.565676	NA	NA	RSKTISPEEL	FALSE	FALSE	FALSE	TRUE	FALSE	FALSE	FALSE	FALSE	FALSE	FALSE	FALSE	TRUE	FALSE	FALSE
A0A0B4LHQ4	FBgn0260794	ctrip	T230	2708	FALSE	0.0193467	0.937393	NA	NA	RTRSKTISPE	FALSE	FALSE	FALSE	TRUE	FALSE	TRUE	FALSE	FALSE	FALSE	FALSE	FALSE	FALSE	TRUE	TRUE
A0A0B4LHR3	FBgn0039338	XNP	S2	1046	FALSE	-0.326028	0.197409	NA	NA	MSSDSE	FALSE	FALSE	FALSE	FALSE	FALSE	FALSE	FALSE	FALSE	FALSE	FALSE	FALSE	FALSE	FALSE	FALSE
A0A0B4LHR3	FBgn0039338	XNP	S3	1046	FALSE	-0.898228	0.0224557	NA	NA	MSSDSEE	FALSE	FALSE	FALSE	FALSE	FALSE	FALSE	FALSE	FALSE	FALSE	FALSE	FALSE	FALSE	FALSE	FALSE
A0A0B4LHR3	FBgn0039338	XNP	S5	1046	FALSE	0.27009	0.255708	NA	NA	MSSDSEEAA	FALSE	FALSE	FALSE	FALSE	FALSE	FALSE	FALSE	FALSE	FALSE	FALSE	FALSE	FALSE	FALSE	FALSE
A0A0B4LHV4	FBgn0011225	jar	T405	1238	FALSE	-0.362837	0.0832628	NA	NA	GGFKGTVIMV	FALSE	FALSE	FALSE	FALSE	FALSE	FALSE	FALSE	TRUE	FALSE	FALSE	FALSE	TRUE	FALSE	FALSE
A0A0B4LHZ4	FBgn0051004	mesh	S26	1243	FALSE	-0.204197	0.36187	NA	NA	ANENISTEEF	FALSE	FALSE	FALSE	FALSE	FALSE	FALSE	FALSE	FALSE	FALSE	FALSE	FALSE	FALSE	FALSE	FALSE
A0A0B4LIF3	FBgn0038872	Nelf-A	S348	1250	FALSE	-0.218068	0.401254	NA	NA	QQLNQSAGSL	FALSE	TRUE	FALSE	FALSE	FALSE	FALSE	TRUE	FALSE	FALSE	FALSE	FALSE	FALSE	FALSE	FALSE
A0A0B4LIF3	FBgn0038872	Nelf-A	S351	1250	FALSE	-0.116734	0.648937	NA	NA	NQSAGSLEEP	FALSE	FALSE	FALSE	FALSE	FALSE	FALSE	FALSE	FALSE	FALSE	FALSE	FALSE	TRUE	FALSE	FALSE
A0A0B4LIF3	FBgn0038872	Nelf-A	S900	1250	FALSE	-0.239351	0.302376	NA	NA	AAVGTSGVSA	FALSE	TRUE	FALSE	FALSE	FALSE	FALSE	TRUE	FALSE	FALSE	FALSE	FALSE	FALSE	FALSE	FALSE
A0A0B4LIF3	FBgn0038872	Nelf-A	S908	1250	FALSE	-0.239351	0.302376	NA	NA	SALNVSPTSG	FALSE	TRUE	FALSE	FALSE	FALSE	FALSE	TRUE	FALSE	FALSE	FALSE	FALSE	TRUE	FALSE	FALSE
A0A0B4LIF3	FBgn0038872	Nelf-A	T899	1250	FALSE	-0.239351	0.302376	NA	NA	TAAVGTSGVS	FALSE	FALSE	FALSE	FALSE	FALSE	FALSE	TRUE	FALSE	FALSE	FALSE	FALSE	FALSE	FALSE	FALSE
A0A0B4LIF3	FBgn0038872	Nelf-A	T910	1250	FALSE	-0.287146	0.353949	NA	NA	LNVSPTSGKN	FALSE	FALSE	FALSE	FALSE	FALSE	FALSE	FALSE	FALSE	FALSE	FALSE	FALSE	FALSE	FALSE	FALSE
A0A0B4LIK5	FBgn0039214	puf	S3670	3921	FALSE	-0.369643	0.320217	NA	NA	ERELSSSPYL	FALSE	FALSE	FALSE	TRUE	FALSE	FALSE	FALSE	FALSE	FALSE	FALSE	FALSE	FALSE	FALSE	FALSE
A0A0B4LIK5	FBgn0039214	puf	S3671	3921	FALSE	-0.369643	0.320217	NA	NA	RELSSSPYLP	FALSE	FALSE	FALSE	FALSE	FALSE	FALSE	FALSE	FALSE	FALSE	FALSE	FALSE	TRUE	FALSE	FALSE
A0A0B7P9G0	FBgn0262124	uex	S661	834	FALSE	-0.622564	0.128905	0.184746	0.691539	PTQMGSLQSL	FALSE	TRUE	FALSE	FALSE	FALSE	FALSE	TRUE	FALSE	FALSE	FALSE	FALSE	TRUE	FALSE	FALSE
A0A0B7P9G0	FBgn0262124	uex	S712	834	FALSE	-0.50847	0.303616	0.184746	0.691539	EKSRKSGTFS	FALSE	FALSE	FALSE	TRUE	FALSE	FALSE	FALSE	FALSE	FALSE	FALSE	FALSE	FALSE	FALSE	FALSE
A0A0B7P9G0	FBgn0262124	uex	S717	834	FALSE	-0.502231	0.265281	0.184746	0.691539	SGTFSSETFD	FALSE	FALSE	FALSE	FALSE	FALSE	FALSE	FALSE	FALSE	FALSE	FALSE	FALSE	FALSE	FALSE	FALSE
A0A0B7P9G0	FBgn0262124	uex	S753	834	FALSE	-0.596041	0.264034	0.184746	0.691539	RLSNRSINSS	FALSE	TRUE	FALSE	FALSE	FALSE	FALSE	TRUE	FALSE	FALSE	FALSE	FALSE	FALSE	FALSE	FALSE
A0A0B7P9G0	FBgn0262124	uex	S756	834	FALSE	-0.596041	0.264034	0.184746	0.691539	NRSINSSPTN	FALSE	TRUE	FALSE	FALSE	FALSE	FALSE	TRUE	FALSE	FALSE	FALSE	FALSE	FALSE	FALSE	FALSE
A0A0B7P9G0	FBgn0262124	uex	S757	834	FALSE	-0.596041	0.264034	0.184746	0.691539	RSINSSPTNM	FALSE	FALSE	FALSE	FALSE	FALSE	FALSE	FALSE	FALSE	FALSE	FALSE	FALSE	TRUE	FALSE	FALSE
A0A0B7P9G0	FBgn0262124	uex	S764	834	FALSE	-0.0732649	0.622722	0.184746	0.691539	TNMNRSPDFV	FALSE	FALSE	FALSE	FALSE	FALSE	FALSE	FALSE	FALSE	FALSE	FALSE	FALSE	TRUE	FALSE	FALSE
A0A0B7P9G0	FBgn0262124	uex	S771	834	FALSE	-0.375982	0.366323	0.184746	0.691539	DFVYNSVDEA	FALSE	FALSE	FALSE	FALSE	FALSE	FALSE	FALSE	FALSE	FALSE	FALSE	FALSE	TRUE	FALSE	FALSE
A0A0B7P9G0	FBgn0262124	uex	T759	834	FALSE	-0.596041	0.264034	0.184746	0.691539	INSSPTNMNR	FALSE	FALSE	FALSE	FALSE	FALSE	FALSE	FALSE	FALSE	FALSE	FALSE	FALSE	FALSE	FALSE	FALSE
A0A0C4DHA1	FBgn0265082	Cdep	S486	1163	FALSE	0.0387541	0.847762	NA	NA	NYAADSPTSQ	FALSE	TRUE	FALSE	FALSE	FALSE	FALSE	TRUE	FALSE	FALSE	FALSE	FALSE	TRUE	FALSE	FALSE
A0A0C4DHA1	FBgn0265082	Cdep	S489	1163	FALSE	-0.167813	0.350063	NA	NA	ADSPTSQEEA	FALSE	FALSE	FALSE	FALSE	FALSE	FALSE	FALSE	FALSE	FALSE	FALSE	FALSE	FALSE	FALSE	FALSE
A0A0C4DHA1	FBgn0265082	Cdep	T488	1163	FALSE	-0.075682	0.64678	NA	NA	AADSPTSQEE	FALSE	FALSE	FALSE	FALSE	FALSE	FALSE	FALSE	FALSE	FALSE	FALSE	FALSE	FALSE	FALSE	FALSE
A0A0C4DHG5	FBgn0004587	B52	S315	355	TRUE	1.39967	0.0249473	NA	NA	SIHRDSRSRD	FALSE	FALSE	FALSE	TRUE	FALSE	FALSE	FALSE	FALSE	FALSE	FALSE	FALSE	FALSE	FALSE	FALSE
A0A0C4DHG5	FBgn0004587	B52	S321	355	FALSE	0.367808	0.123604	NA	NA	RSRDRSASAE	FALSE	FALSE	FALSE	TRUE	FALSE	TRUE	FALSE	FALSE	FALSE	FALSE	FALSE	FALSE	TRUE	TRUE
A0A0C4DHG5	FBgn0004587	B52	S323	355	FALSE	0.367808	0.123604	NA	NA	RDRSASAENK	FALSE	FALSE	FALSE	TRUE	FALSE	TRUE	FALSE	FALSE	FALSE	FALSE	FALSE	FALSE	TRUE	TRUE
A0A0C4DHG6	FBgn0010225	Gel	S366	740	FALSE	-0.634113	0.227134	NA	NA	ALGIGSDELL	FALSE	FALSE	FALSE	FALSE	FALSE	FALSE	FALSE	FALSE	FALSE	FALSE	FALSE	FALSE	FALSE	FALSE
A0A0S0WGX2	FBgn0267429	CG45782	S320	615	FALSE	0.473503	0.0290745	NA	NA	SKSYGSCDSH	FALSE	TRUE	FALSE	FALSE	FALSE	FALSE	TRUE	FALSE	FALSE	FALSE	FALSE	FALSE	FALSE	FALSE
A0A0S0WGX2	FBgn0267429	CG45782	S323	615	FALSE	0.473503	0.0290745	NA	NA	YGSCDSHDKT	FALSE	FALSE	FALSE	FALSE	FALSE	FALSE	FALSE	FALSE	FALSE	FALSE	FALSE	FALSE	FALSE	FALSE
A0A0S0X2W5	FBgn0265047	FDY	S175	331	FALSE	-0.906361	0.172186	NA	NA	AHNWGSPKQD	FALSE	FALSE	FALSE	FALSE	FALSE	FALSE	FALSE	FALSE	TRUE	FALSE	FALSE	TRUE	FALSE	FALSE
A0A0S0X2W5	FBgn0265047	FDY	S190	331	FALSE	1.13939	0.0681002	NA	NA	TTGETSPQAE	FALSE	FALSE	FALSE	FALSE	FALSE	FALSE	FALSE	FALSE	FALSE	FALSE	FALSE	TRUE	FALSE	FALSE
A0A0S0X2W5	FBgn0265047	FDY	S198	331	FALSE	0.30159	0.313224	NA	NA	AEKKDSANEQ	FALSE	FALSE	FALSE	TRUE	FALSE	FALSE	FALSE	FALSE	FALSE	FALSE	FALSE	FALSE	FALSE	FALSE
A0A0S0X2W5	FBgn0265047	FDY	S262	331	FALSE	0.372711	0.0823645	NA	NA	SKKKESNSED	FALSE	FALSE	FALSE	TRUE	FALSE	FALSE	FALSE	FALSE	FALSE	FALSE	FALSE	FALSE	FALSE	FALSE
A0A0S0X2W5	FBgn0265047	FDY	S264	331	FALSE	-0.00238489	0.990827	NA	NA	KKESNSEDEL	FALSE	FALSE	FALSE	FALSE	FALSE	FALSE	FALSE	FALSE	FALSE	FALSE	FALSE	FALSE	FALSE	FALSE
A0A0S0X2W5	FBgn0265047	FDY	T189	331	TRUE	1.44241	0.0292846	NA	NA	KTTGETSPQA	FALSE	FALSE	FALSE	FALSE	FALSE	FALSE	FALSE	FALSE	FALSE	FALSE	FALSE	FALSE	FALSE	FALSE
A0A0S0X2W5	FBgn0265047	FDY	Y270	331	FALSE	-0.413231	0.0620994	NA	NA	EDELEYDPSL	FALSE	FALSE	FALSE	FALSE	FALSE	FALSE	FALSE	FALSE	FALSE	FALSE	FALSE	FALSE	FALSE	FALSE
A0A0S0X7W8	FBgn0261444	CG3638	S807	1224	FALSE	-0.0286058	0.897114	NA	NA	APAVHSPNLR	FALSE	FALSE	FALSE	FALSE	FALSE	FALSE	FALSE	FALSE	FALSE	TRUE	FALSE	TRUE	FALSE	FALSE
A0A126GUM4	FBgn0262114	RanBPM	S49	1127	FALSE	-0.0106533	0.959159	NA	NA	TSRSHSHSPT	FALSE	FALSE	FALSE	TRUE	FALSE	FALSE	FALSE	FALSE	FALSE	FALSE	FALSE	FALSE	FALSE	TRUE
A0A126GUM4	FBgn0262114	RanBPM	S51	1127	FALSE	-0.0106533	0.959159	NA	NA	RSHSHSPTPS	FALSE	FALSE	FALSE	FALSE	FALSE	FALSE	FALSE	FALSE	FALSE	FALSE	FALSE	TRUE	FALSE	FALSE
A0A126GUM8	FBgn0020279	lig	S1047	1261	FALSE	-0.0860398	0.643562	NA	NA	RTDNNSSPVG	FALSE	FALSE	FALSE	FALSE	FALSE	FALSE	FALSE	FALSE	FALSE	FALSE	FALSE	FALSE	FALSE	FALSE
A0A126GUM8	FBgn0020279	lig	S1048	1261	FALSE	0.00143599	0.995785	NA	NA	TDNNSSPVGN	FALSE	FALSE	FALSE	FALSE	FALSE	FALSE	FALSE	FALSE	FALSE	FALSE	FALSE	TRUE	FALSE	FALSE
A0A126GUM8	FBgn0020279	lig	S1253	1261	FALSE	0.0019817	0.994033	NA	NA	GKQGYSPSYW	FALSE	FALSE	FALSE	FALSE	FALSE	FALSE	FALSE	FALSE	FALSE	FALSE	FALSE	TRUE	FALSE	FALSE
A0A126GUN3	FBgn0267002	unc-104	S1416	1661	FALSE	-0.336087	0.121983	NA	NA	MVIPQSPQTP	FALSE	TRUE	FALSE	FALSE	FALSE	FALSE	TRUE	FALSE	FALSE	TRUE	FALSE	TRUE	FALSE	FALSE
A0A126GUN3	FBgn0267002	unc-104	S1467	1661	FALSE	0.0650292	0.716276	NA	NA	TQSDVSPSDE	FALSE	FALSE	FALSE	FALSE	FALSE	FALSE	FALSE	FALSE	FALSE	FALSE	FALSE	TRUE	FALSE	FALSE
A0A126GUN3	FBgn0267002	unc-104	S1469	1661	FALSE	0.0650292	0.716276	NA	NA	SDVSPSDEGC	FALSE	FALSE	FALSE	FALSE	FALSE	FALSE	FALSE	FALSE	FALSE	FALSE	FALSE	FALSE	FALSE	FALSE
A0A126GUN3	FBgn0267002	unc-104	T1419	1661	FALSE	-0.336087	0.121983	NA	NA	PQSPQTPVKD	FALSE	FALSE	TRUE	FALSE	FALSE	FALSE	FALSE	FALSE	TRUE	TRUE	FALSE	TRUE	FALSE	FALSE
A0A126GUQ9	FBgn0051550	CG31550	S198	440	FALSE	0.12354	0.467333	NA	NA	AEQNNSPQLE	FALSE	FALSE	FALSE	FALSE	FALSE	FALSE	FALSE	FALSE	FALSE	FALSE	FALSE	TRUE	FALSE	FALSE
A0A126GUR5	FBgn0260463	Unc-115b	S679	756	FALSE	0.0286939	0.895042	NA	NA	GATDFSYGGL	FALSE	FALSE	FALSE	FALSE	FALSE	FALSE	FALSE	FALSE	FALSE	FALSE	FALSE	TRUE	FALSE	FALSE
A0A126GUS4	FBgn0053208	Mical	S1379	4689	FALSE	0.190219	0.532382	NA	NA	APRKFSSEIE	FALSE	FALSE	FALSE	TRUE	FALSE	FALSE	FALSE	FALSE	FALSE	FALSE	FALSE	FALSE	FALSE	TRUE
A0A126GUS4	FBgn0053208	Mical	S1380	4689	FALSE	-0.112163	0.565008	NA	NA	PRKFSSEIEA	FALSE	FALSE	FALSE	TRUE	FALSE	FALSE	FALSE	FALSE	FALSE	FALSE	FALSE	FALSE	FALSE	FALSE
A0A126GUS4	FBgn0053208	Mical	S2174	4689	FALSE	0.154055	0.533104	NA	NA	MSRRHSEISL	FALSE	TRUE	FALSE	TRUE	FALSE	FALSE	TRUE	FALSE	FALSE	FALSE	FALSE	FALSE	FALSE	TRUE
A0A126GUS4	FBgn0053208	Mical	S2177	4689	FALSE	0.154055	0.533104	NA	NA	RHSEISLNEK	FALSE	FALSE	FALSE	FALSE	FALSE	FALSE	FALSE	FALSE	FALSE	FALSE	FALSE	TRUE	FALSE	FALSE
A0A126GUS4	FBgn0053208	Mical	S2255	4689	FALSE	0.523749	0.0888692	NA	NA	VVKRGSSEDQ	FALSE	FALSE	FALSE	TRUE	FALSE	FALSE	FALSE	FALSE	FALSE	FALSE	FALSE	FALSE	FALSE	FALSE
A0A126GUS4	FBgn0053208	Mical	S2256	4689	FALSE	0.523749	0.0888692	NA	NA	VKRGSSEDQS	FALSE	FALSE	FALSE	TRUE	FALSE	FALSE	FALSE	FALSE	FALSE	FALSE	FALSE	FALSE	FALSE	TRUE
A0A126GUS4	FBgn0053208	Mical	S2260	4689	FALSE	0.523749	0.0888692	NA	NA	SSEDQSIEKL	FALSE	FALSE	FALSE	FALSE	FALSE	FALSE	FALSE	FALSE	FALSE	FALSE	FALSE	FALSE	FALSE	FALSE
A0A126GUS4	FBgn0053208	Mical	S2309	4689	FALSE	0.022327	0.915423	NA	NA	LDKLESLERD	FALSE	FALSE	FALSE	TRUE	FALSE	FALSE	FALSE	FALSE	FALSE	FALSE	FALSE	TRUE	FALSE	FALSE
A0A126GUS4	FBgn0053208	Mical	S2746	4689	FALSE	0.248493	0.329827	NA	NA	VDLGDSDNED	TRUE	FALSE	FALSE	FALSE	FALSE	FALSE	FALSE	FALSE	FALSE	FALSE	FALSE	FALSE	FALSE	FALSE
A0A126GUS4	FBgn0053208	Mical	S2791	4689	FALSE	0.446716	0.0885738	NA	NA	DKRAESLEEE	FALSE	FALSE	FALSE	TRUE	FALSE	FALSE	FALSE	FALSE	FALSE	FALSE	FALSE	TRUE	FALSE	TRUE
A0A126GUS6	FBgn0053208	Mical	S1605	2991	FALSE	0.124505	0.488586	NA	NA	LARKSSPTTP	FALSE	TRUE	FALSE	TRUE	FALSE	FALSE	TRUE	FALSE	FALSE	FALSE	TRUE	TRUE	FALSE	TRUE
A0A126GUS6	FBgn0053208	Mical	S1712	2991	FALSE	0.877636	0.0352524	NA	NA	SLLEQSDEEK	TRUE	FALSE	FALSE	FALSE	FALSE	FALSE	FALSE	FALSE	FALSE	FALSE	FALSE	FALSE	FALSE	FALSE
A0A126GUS6	FBgn0053208	Mical	S1783	2991	FALSE	0.288467	0.342136	NA	NA	LESTTSPDTQ	FALSE	TRUE	FALSE	FALSE	FALSE	FALSE	TRUE	FALSE	FALSE	FALSE	FALSE	TRUE	FALSE	FALSE
A0A126GUS6	FBgn0053208	Mical	S1962	2991	FALSE	0.299211	0.387675	NA	NA	ILSRGSDSET	TRUE	FALSE	FALSE	TRUE	FALSE	FALSE	FALSE	FALSE	FALSE	FALSE	FALSE	FALSE	FALSE	FALSE
A0A126GUS6	FBgn0053208	Mical	S1964	2991	FALSE	0.126549	0.645785	NA	NA	SRGSDSETEH	FALSE	FALSE	FALSE	FALSE	FALSE	FALSE	FALSE	FALSE	FALSE	FALSE	FALSE	FALSE	FALSE	FALSE
A0A126GUS6	FBgn0053208	Mical	S2206	2991	FALSE	0.377778	0.35301	NA	NA	AGKGDSTPSS	FALSE	TRUE	FALSE	TRUE	FALSE	FALSE	TRUE	FALSE	FALSE	FALSE	FALSE	FALSE	FALSE	FALSE
A0A126GUS6	FBgn0053208	Mical	S2209	2991	FALSE	0.377778	0.35301	NA	NA	GDSTPSSSEQ	FALSE	FALSE	FALSE	FALSE	FALSE	FALSE	FALSE	FALSE	FALSE	FALSE	FALSE	FALSE	FALSE	FALSE
A0A126GUS6	FBgn0053208	Mical	S2210	2991	FALSE	0.377778	0.35301	NA	NA	DSTPSSSEQQ	FALSE	FALSE	FALSE	FALSE	FALSE	FALSE	FALSE	FALSE	FALSE	FALSE	FALSE	FALSE	FALSE	FALSE
A0A126GUS6	FBgn0053208	Mical	S2269	2991	FALSE	-0.168663	0.437572	NA	NA	QRRKSSKGEA	FALSE	FALSE	FALSE	TRUE	FALSE	FALSE	FALSE	FALSE	FALSE	FALSE	FALSE	FALSE	FALSE	TRUE
A0A126GUS6	FBgn0053208	Mical	S2523	2991	FALSE	0.340802	0.145244	NA	NA	TELGLSPEEK	FALSE	FALSE	FALSE	FALSE	FALSE	FALSE	FALSE	FALSE	FALSE	FALSE	FALSE	TRUE	FALSE	FALSE
A0A126GUS6	FBgn0053208	Mical	S2599	2991	FALSE	0.0473644	0.815948	NA	NA	AADFTSDPNL	FALSE	FALSE	FALSE	FALSE	FALSE	FALSE	FALSE	FALSE	FALSE	FALSE	FALSE	FALSE	FALSE	FALSE
A0A126GUS6	FBgn0053208	Mical	T1782	2991	FALSE	0.288467	0.342136	NA	NA	ILESTTSPDT	FALSE	FALSE	FALSE	FALSE	FALSE	FALSE	TRUE	FALSE	FALSE	FALSE	FALSE	FALSE	FALSE	FALSE
A0A126GUS6	FBgn0053208	Mical	T2207	2991	FALSE	0.377778	0.35301	NA	NA	GKGDSTPSSS	FALSE	TRUE	FALSE	TRUE	FALSE	FALSE	TRUE	FALSE	FALSE	FALSE	FALSE	TRUE	FALSE	FALSE
A0A126GV03	FBgn0039229	Saf-B	S205	270	FALSE	-0.617796	0.025842	NA	NA	LHDEASDDKS	FALSE	FALSE	FALSE	FALSE	FALSE	FALSE	FALSE	FALSE	FALSE	FALSE	FALSE	FALSE	FALSE	FALSE
A0A126GV03	FBgn0039229	Saf-B	S209	270	FALSE	-0.617796	0.025842	NA	NA	ASDDKSIKSV	FALSE	TRUE	FALSE	FALSE	FALSE	FALSE	TRUE	FALSE	FALSE	FALSE	FALSE	FALSE	FALSE	FALSE
A0A126GV16	FBgn0266579	tau	S87	375	FALSE	0.569779	0.0400872	NA	NA	EGDNDSGVDE	FALSE	FALSE	FALSE	FALSE	FALSE	FALSE	FALSE	FALSE	FALSE	FALSE	FALSE	FALSE	FALSE	FALSE
A0A126GV16	FBgn0266579	tau	S92	375	FALSE	0.482667	0.0897788	NA	NA	SGVDESTQEK	FALSE	FALSE	FALSE	FALSE	FALSE	FALSE	FALSE	FALSE	FALSE	FALSE	FALSE	FALSE	FALSE	FALSE
A0A126GV16	FBgn0266579	tau	T93	375	TRUE	-2.31326	0.00678516	NA	NA	GVDESTQEKD	FALSE	FALSE	FALSE	FALSE	FALSE	FALSE	FALSE	FALSE	FALSE	FALSE	FALSE	FALSE	FALSE	FALSE
A0A140SRF8	FBgn0039303	CG11857	S193	265	FALSE	-0.0453546	0.345567	-0.169926	0.593624	NDLAGSGPGS	FALSE	FALSE	FALSE	FALSE	FALSE	FALSE	FALSE	FALSE	FALSE	FALSE	FALSE	FALSE	FALSE	FALSE
A0A140SRF8	FBgn0039303	CG11857	S228	265	FALSE	-0.167911	0.178238	-0.169926	0.593624	PSNASSAAAA	FALSE	FALSE	FALSE	FALSE	FALSE	FALSE	FALSE	FALSE	FALSE	FALSE	FALSE	FALSE	FALSE	FALSE
A0A140SRF8	FBgn0039303	CG11857	S235	265	FALSE	-0.371998	0.207914	-0.169926	0.593624	AAAPPSPTSD	FALSE	TRUE	FALSE	FALSE	FALSE	FALSE	TRUE	FALSE	FALSE	TRUE	FALSE	TRUE	FALSE	FALSE
A0A140SRF8	FBgn0039303	CG11857	S248	265	FALSE	-0.324681	0.168387	-0.169926	0.593624	TKDVGSPTAS	FALSE	FALSE	FALSE	FALSE	FALSE	FALSE	FALSE	FALSE	FALSE	TRUE	FALSE	TRUE	FALSE	FALSE
A0A140SRF8	FBgn0039303	CG11857	S91	265	FALSE	0.304817	0.486263	-0.169926	0.593624	EFDPYSQDDE	FALSE	FALSE	FALSE	FALSE	FALSE	FALSE	FALSE	FALSE	FALSE	FALSE	FALSE	FALSE	FALSE	FALSE
A0A140SRF8	FBgn0039303	CG11857	T250	265	FALSE	0.0253388	0.408647	-0.169926	0.593624	DVGSPTASSI	FALSE	TRUE	FALSE	FALSE	FALSE	FALSE	TRUE	FALSE	FALSE	FALSE	FALSE	FALSE	FALSE	FALSE
A0A1F4	FBgn0031414	eys	S1009	2176	FALSE	0.878608	0.0219769	-0.34242	0.354852	TGGRGSGGVP	FALSE	FALSE	FALSE	TRUE	FALSE	FALSE	FALSE	FALSE	FALSE	FALSE	FALSE	FALSE	FALSE	FALSE
A0A1F4	FBgn0031414	eys	S494	2176	FALSE	0.721157	0.152631	-0.34242	0.354852	SSSSSSSEEG	FALSE	FALSE	FALSE	FALSE	FALSE	FALSE	FALSE	FALSE	FALSE	FALSE	FALSE	FALSE	FALSE	FALSE
A0A1F4	FBgn0031414	eys	S495	2176	FALSE	0.721157	0.152631	-0.34242	0.354852	SSSSSSEEGV	FALSE	FALSE	FALSE	FALSE	FALSE	FALSE	FALSE	FALSE	FALSE	FALSE	FALSE	FALSE	FALSE	FALSE
A0A1F4	FBgn0031414	eys	S500	2176	FALSE	1.04688	0.0948737	-0.34242	0.354852	SEEGVSVEIK	FALSE	FALSE	FALSE	FALSE	FALSE	FALSE	FALSE	FALSE	FALSE	FALSE	FALSE	TRUE	FALSE	FALSE
A0A1F4	FBgn0031414	eys	S992	2176	FALSE	0.469518	0.574132	-0.34242	0.354852	PSVTESSEEV	FALSE	FALSE	FALSE	FALSE	FALSE	FALSE	FALSE	FALSE	FALSE	FALSE	FALSE	FALSE	FALSE	FALSE
A0A1F4	FBgn0031414	eys	S993	2176	FALSE	0.469518	0.574132	-0.34242	0.354852	SVTESSEEVE	FALSE	FALSE	FALSE	FALSE	FALSE	FALSE	FALSE	FALSE	FALSE	FALSE	FALSE	FALSE	FALSE	FALSE
A0A1L4AAD6	FBgn0283503	Neurl4	S1036	1780	FALSE	-0.183624	0.653776	NA	NA	LRLQDSMDFG	FALSE	FALSE	FALSE	FALSE	FALSE	FALSE	FALSE	FALSE	FALSE	FALSE	FALSE	FALSE	FALSE	FALSE
A0A1L4AAD6	FBgn0283503	Neurl4	S181	1780	FALSE	0.0349242	0.875568	NA	NA	GELLDSPLQQ	FALSE	FALSE	FALSE	FALSE	FALSE	FALSE	FALSE	FALSE	FALSE	FALSE	FALSE	TRUE	FALSE	FALSE
A0A1Z1CN92	FBgn0026598	Apc2	S1007	1047	FALSE	0.098717	0.644004	NA	NA	SGMHKSNDAL	FALSE	FALSE	FALSE	FALSE	FALSE	FALSE	FALSE	FALSE	FALSE	FALSE	FALSE	FALSE	FALSE	FALSE
A0A1Z1CN92	FBgn0026598	Apc2	S594	1047	FALSE	0.061918	0.762386	NA	NA	FSRFDSLNSL	FALSE	TRUE	FALSE	TRUE	FALSE	FALSE	TRUE	FALSE	FALSE	FALSE	FALSE	TRUE	FALSE	TRUE
A0A1Z1CN92	FBgn0026598	Apc2	S676	1047	FALSE	0.114355	0.581664	NA	NA	QSGVISPSEL	FALSE	FALSE	FALSE	FALSE	FALSE	FALSE	FALSE	FALSE	FALSE	TRUE	FALSE	TRUE	FALSE	FALSE
A0A1Z1CN92	FBgn0026598	Apc2	S678	1047	FALSE	0.0903711	0.663099	NA	NA	GVISPSELPD	FALSE	FALSE	FALSE	FALSE	FALSE	FALSE	FALSE	FALSE	FALSE	FALSE	FALSE	FALSE	FALSE	FALSE
A0A1Z1CN92	FBgn0026598	Apc2	S683	1047	FALSE	0.0204558	0.922555	NA	NA	SELPDSPTQS	FALSE	FALSE	FALSE	FALSE	FALSE	FALSE	FALSE	FALSE	FALSE	TRUE	FALSE	TRUE	FALSE	FALSE
A0A1Z1CN92	FBgn0026598	Apc2	S687	1047	FALSE	-0.0930985	0.813519	NA	NA	DSPTQSMPQS	FALSE	FALSE	FALSE	FALSE	FALSE	FALSE	FALSE	FALSE	FALSE	FALSE	FALSE	FALSE	FALSE	FALSE
A0A1Z1CN92	FBgn0026598	Apc2	S691	1047	FALSE	0.177116	0.48988	NA	NA	QSMPQSPRRD	FALSE	FALSE	TRUE	FALSE	FALSE	FALSE	FALSE	FALSE	TRUE	TRUE	FALSE	TRUE	FALSE	FALSE
A0A1Z1CN92	FBgn0026598	Apc2	S978	1047	FALSE	0.296525	0.257364	NA	NA	DKPNYSSDDS	FALSE	FALSE	FALSE	FALSE	FALSE	FALSE	TRUE	FALSE	FALSE	FALSE	FALSE	FALSE	FALSE	FALSE
A0A1Z1CN92	FBgn0026598	Apc2	S979	1047	FALSE	0.296525	0.257364	NA	NA	KPNYSSDDSL	FALSE	TRUE	FALSE	FALSE	FALSE	FALSE	TRUE	FALSE	FALSE	FALSE	FALSE	FALSE	FALSE	FALSE
A0A1Z1CN92	FBgn0026598	Apc2	S982	1047	FALSE	0.296525	0.257364	NA	NA	YSSDDSLDDD	FALSE	FALSE	FALSE	FALSE	FALSE	FALSE	FALSE	FALSE	FALSE	FALSE	FALSE	TRUE	FALSE	FALSE
A0A1Z1CN92	FBgn0026598	Apc2	SNA	1047	FALSE	-0.200573	0.559625	NA	NA	NA	FALSE	FALSE	FALSE	FALSE	FALSE	FALSE	FALSE	FALSE	FALSE	FALSE	FALSE	FALSE	FALSE	FALSE
A0A1Z1CN92	FBgn0026598	Apc2	T475	1047	FALSE	-0.402574	0.210547	NA	NA	PFEIVTPTEE	FALSE	FALSE	FALSE	FALSE	FALSE	FALSE	FALSE	FALSE	FALSE	FALSE	FALSE	TRUE	FALSE	FALSE
A0A1Z1CN92	FBgn0026598	Apc2	T477	1047	FALSE	-0.319181	0.312351	NA	NA	EIVTPTEEQP	FALSE	FALSE	FALSE	FALSE	FALSE	FALSE	FALSE	FALSE	FALSE	FALSE	FALSE	FALSE	FALSE	FALSE
A0AQH0	FBgn0010590	Prosbeta1	S216	224	FALSE	-0.79395	0.981424	0.797932	0.29734	ASAVSSTPSF	FALSE	TRUE	FALSE	FALSE	FALSE	FALSE	TRUE	FALSE	FALSE	FALSE	FALSE	FALSE	FALSE	FALSE
A0AQH0	FBgn0010590	Prosbeta1	S219	224	FALSE	-0.903542	0.543709	0.797932	0.29734	VSSTPSFISS	FALSE	TRUE	FALSE	FALSE	FALSE	FALSE	TRUE	FALSE	FALSE	FALSE	FALSE	TRUE	FALSE	FALSE
A0AQH0	FBgn0010590	Prosbeta1	S222	224	FALSE	-0.736544	0.717991	0.797932	0.29734	TPSFISSE	FALSE	FALSE	FALSE	FALSE	FALSE	FALSE	FALSE	FALSE	FALSE	FALSE	FALSE	FALSE	FALSE	FALSE
A0AQH0	FBgn0010590	Prosbeta1	S223	224	FALSE	-0.795578	0.989186	0.797932	0.29734	PSFISSE	FALSE	FALSE	FALSE	FALSE	FALSE	FALSE	FALSE	FALSE	FALSE	FALSE	FALSE	FALSE	FALSE	FALSE
A0AQH0	FBgn0010590	Prosbeta1	T217	224	FALSE	-0.736777	0.774157	0.797932	0.29734	SAVSSTPSFI	FALSE	FALSE	FALSE	FALSE	FALSE	FALSE	FALSE	FALSE	FALSE	FALSE	FALSE	TRUE	FALSE	FALSE
A1A708	FBgn0039563	CG4951	S184	446	FALSE	-0.263856	0.962132	0.25602	0.479682	NEDDKSSTTA	FALSE	TRUE	FALSE	FALSE	FALSE	FALSE	TRUE	FALSE	FALSE	FALSE	FALSE	FALSE	FALSE	FALSE
A1A708	FBgn0039563	CG4951	S185	446	FALSE	-0.208123	0.812484	0.25602	0.479682	EDDKSSTTAS	FALSE	FALSE	FALSE	FALSE	FALSE	FALSE	TRUE	FALSE	FALSE	FALSE	FALSE	FALSE	FALSE	FALSE
A1A708	FBgn0039563	CG4951	S200	446	FALSE	0.0592402	0.17787	0.25602	0.479682	KSERRSISQG	FALSE	FALSE	FALSE	TRUE	FALSE	FALSE	FALSE	TRUE	FALSE	FALSE	FALSE	FALSE	FALSE	FALSE
A1A708	FBgn0039563	CG4951	S202	446	FALSE	0.0592402	0.17787	0.25602	0.479682	ERRSISQGGE	FALSE	FALSE	FALSE	TRUE	FALSE	FALSE	FALSE	FALSE	FALSE	FALSE	FALSE	FALSE	FALSE	TRUE
A1A708	FBgn0039563	CG4951	S214	446	FALSE	-0.712904	0.128716	0.25602	0.479682	KASSSSPSSS	FALSE	TRUE	FALSE	FALSE	FALSE	FALSE	TRUE	FALSE	FALSE	FALSE	FALSE	TRUE	FALSE	FALSE
A1A708	FBgn0039563	CG4951	S229	446	TRUE	-1.3848	0.0357421	0.25602	0.479682	IKRSHSPSQQ	FALSE	FALSE	FALSE	TRUE	FALSE	FALSE	FALSE	FALSE	FALSE	FALSE	FALSE	TRUE	FALSE	TRUE
A1A708	FBgn0039563	CG4951	S239	446	FALSE	-0.596321	0.287245	0.25602	0.479682	NSRSSSVEAK	FALSE	FALSE	FALSE	TRUE	FALSE	FALSE	FALSE	FALSE	FALSE	FALSE	FALSE	TRUE	FALSE	TRUE
A1A708	FBgn0039563	CG4951	S442	446	FALSE	-0.2583	0.989039	0.25602	0.479682	NDEPLSSDLD	FALSE	FALSE	FALSE	FALSE	FALSE	FALSE	FALSE	FALSE	FALSE	FALSE	FALSE	FALSE	FALSE	FALSE
A1A708	FBgn0039563	CG4951	S443	446	FALSE	-0.365555	0.534887	0.25602	0.479682	DEPLSSDLD	FALSE	FALSE	FALSE	FALSE	FALSE	FALSE	FALSE	FALSE	FALSE	FALSE	FALSE	FALSE	FALSE	FALSE
A1A708	FBgn0039563	CG4951	T186	446	FALSE	-0.178562	0.719749	0.25602	0.479682	DDKSSTTASQ	FALSE	TRUE	FALSE	TRUE	FALSE	FALSE	TRUE	FALSE	FALSE	FALSE	FALSE	FALSE	FALSE	FALSE
A1A708	FBgn0039563	CG4951	T187	446	FALSE	-0.197214	0.73592	0.25602	0.479682	DKSSTTASQP	FALSE	FALSE	FALSE	TRUE	FALSE	FALSE	FALSE	FALSE	FALSE	FALSE	FALSE	FALSE	FALSE	FALSE
A1A714	FBgn0035236	CG12004	S480	486	FALSE	0.00416695	0.991522	NA	NA	KTMLLSSDDE	FALSE	FALSE	FALSE	FALSE	FALSE	FALSE	FALSE	FALSE	FALSE	FALSE	FALSE	FALSE	FALSE	FALSE
A1A714	FBgn0035236	CG12004	S481	486	FALSE	0.00416695	0.991522	NA	NA	TMLLSSDDEY	TRUE	FALSE	FALSE	FALSE	FALSE	FALSE	FALSE	FALSE	FALSE	FALSE	FALSE	FALSE	FALSE	FALSE
A1A750	FBgn0259831	CG34309	S63	101	FALSE	-0.572408	0.0265398	NA	NA	YAKDISEEER	FALSE	FALSE	FALSE	TRUE	FALSE	FALSE	FALSE	FALSE	FALSE	FALSE	FALSE	FALSE	FALSE	FALSE
A1Z6G6	FBgn0027507	CG1344	S480	683	FALSE	-0.475128	0.44431	0.175068	0.533203	LSIRLSPDGG	FALSE	FALSE	FALSE	TRUE	FALSE	FALSE	FALSE	FALSE	FALSE	FALSE	FALSE	TRUE	FALSE	FALSE
A1Z6G6	FBgn0027507	CG1344	S513	683	FALSE	0.0952362	0.298721	0.175068	0.533203	KDSYISGTEH	FALSE	FALSE	FALSE	FALSE	FALSE	FALSE	FALSE	FALSE	FALSE	FALSE	FALSE	FALSE	FALSE	FALSE
A1Z6H4	FBgn0259978	vlc	S321	583	FALSE	-0.273588	0.196215	NA	NA	LVDNESSPDH	FALSE	FALSE	FALSE	FALSE	FALSE	FALSE	FALSE	FALSE	FALSE	FALSE	FALSE	FALSE	FALSE	FALSE
A1Z6H4	FBgn0259978	vlc	S322	583	FALSE	-0.390428	0.111712	NA	NA	VDNESSPDHG	FALSE	FALSE	FALSE	FALSE	FALSE	FALSE	FALSE	FALSE	FALSE	FALSE	FALSE	TRUE	FALSE	FALSE
A1Z6I3	FBgn0263109	CG43366	S2061	2140	FALSE	-0.268185	0.240234	0.665418	0.167695	DDAFDSSERV	FALSE	FALSE	FALSE	FALSE	FALSE	FALSE	FALSE	FALSE	FALSE	FALSE	FALSE	FALSE	FALSE	FALSE
A1Z6I3	FBgn0263109	CG43366	S2062	2140	FALSE	-1.49345	0.0503321	0.665418	0.167695	DAFDSSERVV	FALSE	FALSE	FALSE	FALSE	FALSE	FALSE	FALSE	FALSE	FALSE	FALSE	FALSE	FALSE	FALSE	FALSE
A1Z6I3	FBgn0263109	CG43366	S779	2140	FALSE	-0.596908	0.787203	0.665418	0.167695	LTQDLSASDK	FALSE	FALSE	FALSE	FALSE	FALSE	FALSE	FALSE	FALSE	FALSE	FALSE	FALSE	FALSE	FALSE	FALSE
A1Z6I3	FBgn0263109	CG43366	S797	2140	FALSE	-0.299116	0.0849952	0.665418	0.167695	PVKYDSAESK	FALSE	TRUE	FALSE	TRUE	FALSE	FALSE	TRUE	FALSE	FALSE	FALSE	FALSE	FALSE	FALSE	FALSE
A1Z6I7	FBgn0263855	BubR1	S1088	1460	FALSE	-0.0952363	0.723067	-0.024613	0.93795	LTPKQSHRSW	FALSE	TRUE	FALSE	FALSE	FALSE	FALSE	TRUE	FALSE	FALSE	FALSE	FALSE	FALSE	FALSE	FALSE
A1Z6I7	FBgn0263855	BubR1	S565	1460	FALSE	-0.416969	0.0754774	-0.024613	0.93795	PKIPESPCDQ	FALSE	FALSE	FALSE	FALSE	FALSE	FALSE	FALSE	FALSE	FALSE	TRUE	FALSE	TRUE	FALSE	FALSE
A1Z6I7	FBgn0263855	BubR1	S583	1460	TRUE	-1.89694	0.00604832	-0.024613	0.93795	FEDSGSPRDN	FALSE	FALSE	FALSE	FALSE	FALSE	FALSE	FALSE	FALSE	TRUE	FALSE	FALSE	TRUE	FALSE	FALSE
A1Z6I7	FBgn0263855	BubR1	S713	1460	FALSE	-0.537316	0.186846	-0.024613	0.93795	TITSTSSPGS	FALSE	FALSE	FALSE	FALSE	FALSE	FALSE	TRUE	FALSE	FALSE	FALSE	FALSE	FALSE	FALSE	FALSE
A1Z6I7	FBgn0263855	BubR1	S714	1460	FALSE	-0.37895	0.228939	-0.024613	0.93795	ITSTSSPGSN	FALSE	TRUE	FALSE	FALSE	FALSE	FALSE	TRUE	FALSE	FALSE	FALSE	FALSE	TRUE	FALSE	FALSE
A1Z6I7	FBgn0263855	BubR1	S857	1460	FALSE	-0.131867	0.7529	-0.024613	0.93795	TNIFGSPKRN	FALSE	FALSE	TRUE	FALSE	FALSE	FALSE	FALSE	FALSE	TRUE	FALSE	FALSE	TRUE	FALSE	FALSE
A1Z6I7	FBgn0263855	BubR1	T1081	1460	FALSE	-0.0952363	0.723067	-0.024613	0.93795	IYYKTTPLTP	FALSE	TRUE	FALSE	FALSE	FALSE	FALSE	TRUE	FALSE	FALSE	FALSE	FALSE	TRUE	FALSE	FALSE
A1Z6I7	FBgn0263855	BubR1	T1084	1460	FALSE	-0.0952363	0.723067	-0.024613	0.93795	KTTPLTPKQS	FALSE	FALSE	FALSE	FALSE	FALSE	FALSE	FALSE	FALSE	TRUE	TRUE	FALSE	TRUE	FALSE	FALSE
A1Z6P2	FBgn0010482	l(2)01289	S738	857	FALSE	-0.152311	0.485013	NA	NA	QRIGHSEGDQ	FALSE	FALSE	FALSE	FALSE	FALSE	FALSE	FALSE	FALSE	FALSE	FALSE	FALSE	FALSE	FALSE	FALSE
A1Z6P2	FBgn0010482	l(2)01289	S823	857	FALSE	0.264163	0.460582	NA	NA	DNDDQSQEVE	FALSE	FALSE	FALSE	FALSE	FALSE	FALSE	FALSE	FALSE	FALSE	FALSE	FALSE	FALSE	FALSE	FALSE
A1Z6P8	FBgn0085421	Epac	T552	1006	TRUE	-1.08211	0.00314476	NA	NA	HEDAQTPEDR	FALSE	FALSE	FALSE	FALSE	FALSE	FALSE	FALSE	FALSE	FALSE	FALSE	FALSE	TRUE	FALSE	FALSE
A1Z6Q0	FBgn0265003	koi	S235	449	FALSE	-0.493475	0.0817992	-0.161768	0.586741	QVNYDSADEL	FALSE	FALSE	FALSE	FALSE	FALSE	FALSE	FALSE	FALSE	FALSE	FALSE	FALSE	FALSE	FALSE	FALSE
A1Z6Q0	FBgn0265003	koi	S81	449	FALSE	0.165285	0.987324	-0.161768	0.586741	LTSDYSSDDM	FALSE	FALSE	FALSE	FALSE	FALSE	FALSE	FALSE	FALSE	FALSE	FALSE	FALSE	FALSE	FALSE	FALSE
A1Z6Q0	FBgn0265003	koi	S82	449	FALSE	0.165285	0.987324	-0.161768	0.586741	TSDYSSDDMT	FALSE	FALSE	FALSE	FALSE	FALSE	FALSE	FALSE	FALSE	FALSE	FALSE	FALSE	FALSE	FALSE	FALSE
A1Z6S0	FBgn0053558	mim	S717	2027	FALSE	0.13887	0.159756	-0.431483	0.395352	QEMDKSFEDS	FALSE	FALSE	FALSE	FALSE	FALSE	FALSE	FALSE	FALSE	FALSE	FALSE	FALSE	TRUE	FALSE	FALSE
A1Z6Z7	FBgn0033183	CG1620	S128	586	FALSE	-1.37874	0.742861	1.3017	0.078325	GGTAASPAMS	FALSE	FALSE	FALSE	FALSE	FALSE	FALSE	FALSE	FALSE	FALSE	FALSE	FALSE	TRUE	FALSE	FALSE
A1Z6Z7	FBgn0033183	CG1620	S194	586	FALSE	-0.252239	0.0104125	1.3017	0.078325	ADKLASPPES	FALSE	FALSE	FALSE	TRUE	FALSE	FALSE	FALSE	FALSE	FALSE	FALSE	FALSE	TRUE	FALSE	FALSE
A1Z6Z7	FBgn0033183	CG1620	S202	586	FALSE	-0.648505	0.0827677	1.3017	0.078325	ESGEASSVDT	FALSE	FALSE	FALSE	FALSE	FALSE	FALSE	TRUE	FALSE	FALSE	FALSE	FALSE	FALSE	FALSE	FALSE
A1Z6Z7	FBgn0033183	CG1620	S203	586	FALSE	-0.648505	0.0827677	1.3017	0.078325	SGEASSVDTE	FALSE	TRUE	FALSE	FALSE	FALSE	FALSE	TRUE	FALSE	FALSE	FALSE	FALSE	TRUE	FALSE	FALSE
A1Z6Z7	FBgn0033183	CG1620	S264	586	FALSE	-1.78696	0.120736	1.3017	0.078325	EEEEESESEL	FALSE	FALSE	FALSE	FALSE	FALSE	FALSE	FALSE	FALSE	FALSE	FALSE	FALSE	FALSE	FALSE	FALSE
A1Z6Z7	FBgn0033183	CG1620	S266	586	FALSE	-1.55789	0.258938	1.3017	0.078325	EEESESELDD	FALSE	FALSE	FALSE	FALSE	FALSE	FALSE	FALSE	FALSE	FALSE	FALSE	FALSE	FALSE	FALSE	FALSE
A1Z6Z7	FBgn0033183	CG1620	S42	586	FALSE	-1.0664	0.749666	1.3017	0.078325	RERRKSPATS	FALSE	TRUE	FALSE	TRUE	FALSE	TRUE	TRUE	FALSE	FALSE	FALSE	FALSE	TRUE	TRUE	TRUE
A1Z6Z7	FBgn0033183	CG1620	S520	586	FALSE	-1.35511	0.774236	1.3017	0.078325	SSNGHSNGDL	FALSE	FALSE	FALSE	FALSE	FALSE	FALSE	FALSE	FALSE	FALSE	FALSE	FALSE	FALSE	FALSE	FALSE
A1Z6Z7	FBgn0033183	CG1620	S53	586	FALSE	-0.984248	0.196289	1.3017	0.078325	DNNSTSVQPP	FALSE	FALSE	FALSE	FALSE	FALSE	FALSE	FALSE	FALSE	FALSE	FALSE	FALSE	TRUE	FALSE	FALSE
A1Z6Z7	FBgn0033183	CG1620	S582	586	FALSE	-1.11371	0.286972	1.3017	0.078325	VEEEPSLSTV	FALSE	TRUE	FALSE	FALSE	FALSE	FALSE	TRUE	FALSE	FALSE	FALSE	FALSE	TRUE	FALSE	FALSE
A1Z6Z7	FBgn0033183	CG1620	S584	586	FALSE	-1.11371	0.286972	1.3017	0.078325	EEPSLSTV	FALSE	FALSE	FALSE	FALSE	FALSE	FALSE	FALSE	FALSE	FALSE	FALSE	FALSE	FALSE	FALSE	FALSE
A1Z6Z7	FBgn0033183	CG1620	S59	586	FALSE	-1.42698	0.649291	1.3017	0.078325	VQPPMSPSSS	FALSE	TRUE	FALSE	FALSE	FALSE	FALSE	TRUE	FALSE	FALSE	TRUE	FALSE	TRUE	FALSE	FALSE
A1Z6Z7	FBgn0033183	CG1620	S61	586	FALSE	-1.44638	0.59367	1.3017	0.078325	PPMSPSSSVA	FALSE	FALSE	FALSE	FALSE	FALSE	FALSE	FALSE	FALSE	FALSE	FALSE	FALSE	FALSE	FALSE	FALSE
A1Z6Z7	FBgn0033183	CG1620	S62	586	FALSE	-1.44638	0.59367	1.3017	0.078325	PMSPSSSVAD	FALSE	FALSE	FALSE	FALSE	FALSE	FALSE	FALSE	FALSE	FALSE	FALSE	FALSE	FALSE	FALSE	FALSE
A1Z6Z7	FBgn0033183	CG1620	S63	586	FALSE	-1.0664	0.749666	1.3017	0.078325	MSPSSSVADT	FALSE	FALSE	FALSE	FALSE	FALSE	FALSE	FALSE	FALSE	FALSE	FALSE	FALSE	TRUE	FALSE	FALSE
A1Z6Z7	FBgn0033183	CG1620	T33	586	FALSE	-1.86846	0.0884468	1.3017	0.078325	SDLAVTPTKR	FALSE	FALSE	TRUE	FALSE	FALSE	FALSE	FALSE	FALSE	TRUE	FALSE	FALSE	TRUE	FALSE	FALSE
A1Z6Z7	FBgn0033183	CG1620	T362	586	FALSE	-2.02142	0.145396	1.3017	0.078325	ITAPATPPRA	FALSE	FALSE	TRUE	FALSE	FALSE	FALSE	FALSE	FALSE	TRUE	TRUE	FALSE	TRUE	FALSE	FALSE
A1Z6Z7	FBgn0033183	CG1620	T52	586	FALSE	-0.984248	0.196289	1.3017	0.078325	SDNNSTSVQP	FALSE	FALSE	FALSE	FALSE	FALSE	FALSE	FALSE	FALSE	FALSE	FALSE	FALSE	FALSE	FALSE	FALSE
A1Z6Z7	FBgn0033183	CG1620	T585	586	FALSE	-1.11371	0.286972	1.3017	0.078325	EPSLSTV	FALSE	FALSE	FALSE	FALSE	FALSE	FALSE	FALSE	FALSE	FALSE	FALSE	FALSE	FALSE	FALSE	FALSE
A1Z6Z7	FBgn0033183	CG1620	T67	586	FALSE	-1.47478	0.331584	1.3017	0.078325	SSVADTTFEP	FALSE	FALSE	FALSE	FALSE	FALSE	FALSE	FALSE	FALSE	FALSE	FALSE	FALSE	FALSE	FALSE	FALSE
A1Z6Z7	FBgn0033183	CG1620	T68	586	FALSE	-1.47478	0.331584	1.3017	0.078325	SVADTTFEPT	FALSE	FALSE	FALSE	FALSE	FALSE	FALSE	FALSE	FALSE	FALSE	FALSE	FALSE	TRUE	FALSE	FALSE
A1Z6Z9	FBgn0261397	didum	S1109	1792	FALSE	-0.244123	0.330393	NA	NA	HARKASNASS	FALSE	TRUE	FALSE	TRUE	FALSE	FALSE	TRUE	FALSE	FALSE	FALSE	FALSE	FALSE	FALSE	TRUE
A1Z6Z9	FBgn0261397	didum	S1112	1792	FALSE	-0.244123	0.330393	NA	NA	KASNASSQNE	FALSE	FALSE	FALSE	FALSE	FALSE	FALSE	FALSE	FALSE	FALSE	FALSE	FALSE	FALSE	FALSE	FALSE
A1Z6Z9	FBgn0261397	didum	S1113	1792	FALSE	-0.244123	0.330393	NA	NA	ASNASSQNED	FALSE	FALSE	FALSE	FALSE	FALSE	FALSE	FALSE	FALSE	FALSE	FALSE	FALSE	FALSE	FALSE	FALSE
A1Z700	FBgn0261397	didum	S1109	1196	FALSE	-0.27128	0.330393	0.0271563	0.923712	HARKASNASS	FALSE	TRUE	FALSE	TRUE	FALSE	FALSE	TRUE	FALSE	FALSE	FALSE	FALSE	FALSE	FALSE	TRUE
A1Z700	FBgn0261397	didum	S1112	1196	FALSE	-0.27128	0.330393	0.0271563	0.923712	KASNASSQNE	FALSE	FALSE	FALSE	FALSE	FALSE	FALSE	FALSE	FALSE	FALSE	FALSE	FALSE	FALSE	FALSE	FALSE
A1Z700	FBgn0261397	didum	S1113	1196	FALSE	-0.27128	0.330393	0.0271563	0.923712	ASNASSQNED	FALSE	FALSE	FALSE	FALSE	FALSE	FALSE	FALSE	FALSE	FALSE	FALSE	FALSE	FALSE	FALSE	FALSE
A1Z713	FBgn0033194	Vps13	S1054	3321	FALSE	0.263143	0.456922	-0.479723	0.205149	RDRMGSIGGG	FALSE	FALSE	FALSE	TRUE	FALSE	TRUE	FALSE	FALSE	FALSE	FALSE	FALSE	FALSE	TRUE	TRUE
A1Z713	FBgn0033194	Vps13	S1603	3321	FALSE	0.399962	0.720881	-0.479723	0.205149	KHSIRSSAIL	FALSE	FALSE	FALSE	FALSE	FALSE	FALSE	FALSE	FALSE	FALSE	FALSE	FALSE	FALSE	FALSE	FALSE
A1Z713	FBgn0033194	Vps13	S1604	3321	FALSE	0.399962	0.720881	-0.479723	0.205149	HSIRSSAILA	FALSE	FALSE	FALSE	TRUE	FALSE	FALSE	FALSE	FALSE	FALSE	FALSE	FALSE	FALSE	FALSE	FALSE
A1Z713	FBgn0033194	Vps13	S1792	3321	FALSE	0.479689	0.999865	-0.479723	0.205149	EAEQRSVSTD	FALSE	TRUE	FALSE	FALSE	FALSE	FALSE	TRUE	FALSE	FALSE	FALSE	FALSE	TRUE	FALSE	FALSE
A1Z713	FBgn0033194	Vps13	S2225	3321	FALSE	0.752444	0.144768	-0.479723	0.205149	LYLRNSLPIN	FALSE	FALSE	FALSE	TRUE	FALSE	FALSE	FALSE	TRUE	FALSE	FALSE	FALSE	TRUE	FALSE	FALSE
A1Z713	FBgn0033194	Vps13	T1986	3321	FALSE	0.672198	0.407563	-0.479723	0.205149	VHRGGTPVGA	FALSE	FALSE	FALSE	TRUE	FALSE	FALSE	FALSE	FALSE	FALSE	FALSE	FALSE	TRUE	FALSE	TRUE
A1Z720	FBgn0263077	CG43340	S355	983	FALSE	1.01965	0.0968701	-0.371841	0.392136	SIEPRSDCSL	FALSE	TRUE	FALSE	FALSE	FALSE	FALSE	TRUE	FALSE	FALSE	FALSE	FALSE	FALSE	FALSE	FALSE
A1Z720	FBgn0263077	CG43340	S358	983	FALSE	0.186769	0.354142	-0.371841	0.392136	PRSDCSLTDH	FALSE	FALSE	FALSE	FALSE	FALSE	FALSE	FALSE	FALSE	FALSE	FALSE	FALSE	TRUE	FALSE	FALSE
A1Z720	FBgn0263077	CG43340	S471	983	FALSE	0.308406	0.716748	-0.371841	0.392136	LSEIGSDIEE	TRUE	FALSE	FALSE	FALSE	FALSE	FALSE	FALSE	FALSE	FALSE	FALSE	FALSE	FALSE	FALSE	FALSE
A1Z720	FBgn0263077	CG43340	S476	983	FALSE	0.384992	0.942752	-0.371841	0.392136	SDIEESSLDL	FALSE	FALSE	FALSE	FALSE	FALSE	FALSE	FALSE	FALSE	FALSE	FALSE	FALSE	FALSE	FALSE	FALSE
A1Z720	FBgn0263077	CG43340	S513	983	FALSE	0.510746	0.404258	-0.371841	0.392136	LVDRTSLTSH	FALSE	TRUE	FALSE	TRUE	FALSE	FALSE	TRUE	TRUE	FALSE	FALSE	FALSE	TRUE	FALSE	FALSE
A1Z720	FBgn0263077	CG43340	S549	983	FALSE	0.213642	0.567133	-0.371841	0.392136	DIKAPSPTPP	FALSE	FALSE	FALSE	TRUE	FALSE	FALSE	FALSE	FALSE	FALSE	FALSE	FALSE	TRUE	FALSE	FALSE
A1Z720	FBgn0263077	CG43340	S597	983	FALSE	0.0423634	0.333257	-0.371841	0.392136	PNNPYSPEAL	FALSE	FALSE	FALSE	FALSE	FALSE	FALSE	FALSE	FALSE	FALSE	TRUE	FALSE	TRUE	FALSE	FALSE
A1Z720	FBgn0263077	CG43340	S619	983	FALSE	0.186169	0.57501	-0.371841	0.392136	DVPNISPSAE	FALSE	FALSE	FALSE	FALSE	FALSE	FALSE	FALSE	FALSE	FALSE	FALSE	FALSE	TRUE	FALSE	FALSE
A1Z720	FBgn0263077	CG43340	T360	983	FALSE	0.217866	0.471092	-0.371841	0.392136	SDCSLTDHEI	TRUE	FALSE	FALSE	FALSE	FALSE	FALSE	FALSE	FALSE	FALSE	FALSE	FALSE	FALSE	FALSE	FALSE
A1Z722	FBgn0263077	CG43340	S694	2893	FALSE	-0.348944	0.127876	NA	NA	LVHAHSLDII	FALSE	FALSE	FALSE	FALSE	FALSE	FALSE	FALSE	FALSE	FALSE	FALSE	FALSE	TRUE	FALSE	FALSE
A1Z729	FBgn0033205	CG2064	S186	330	FALSE	-0.491305	0.101148	0.0562287	0.852036	AHARGSINVA	FALSE	FALSE	FALSE	TRUE	FALSE	FALSE	FALSE	TRUE	FALSE	FALSE	FALSE	FALSE	FALSE	FALSE
A1Z765	FBgn0033232	CG12159	S184	202	FALSE	-0.407204	0.247325	NA	NA	IEDVNSDEED	TRUE	FALSE	FALSE	FALSE	FALSE	FALSE	FALSE	FALSE	FALSE	FALSE	FALSE	FALSE	FALSE	FALSE
A1Z782	FBgn0033244	CG8726	S562	646	FALSE	-0.74052	0.55519	0.449281	0.225452	FNRSDSTPEE	FALSE	FALSE	FALSE	TRUE	FALSE	FALSE	FALSE	FALSE	FALSE	FALSE	FALSE	FALSE	FALSE	TRUE
A1Z783	FBgn0033244	CG8726	S479	563	FALSE	-0.291239	0.55519	NA	NA	FNRSDSTPEE	FALSE	FALSE	FALSE	TRUE	FALSE	FALSE	FALSE	FALSE	FALSE	FALSE	FALSE	FALSE	FALSE	TRUE
A1Z7A8	FBgn0033265	coil	S203	634	FALSE	0.448031	0.131474	-0.118751	0.679694	KKPTKSPEAS	FALSE	FALSE	FALSE	FALSE	FALSE	FALSE	FALSE	FALSE	FALSE	FALSE	FALSE	TRUE	FALSE	FALSE
A1Z7A8	FBgn0033265	coil	S238	634	FALSE	0.24113	0.707884	-0.118751	0.679694	KNQETSPDIL	FALSE	FALSE	FALSE	FALSE	FALSE	FALSE	FALSE	FALSE	FALSE	FALSE	FALSE	TRUE	FALSE	FALSE
A1Z7A8	FBgn0033265	coil	S442	634	FALSE	-0.14007	0.279223	-0.118751	0.679694	LELTESFLQN	FALSE	FALSE	FALSE	FALSE	FALSE	FALSE	FALSE	FALSE	FALSE	FALSE	FALSE	TRUE	FALSE	FALSE
A1Z7A8	FBgn0033265	coil	S449	634	FALSE	-0.14007	0.279223	-0.118751	0.679694	LQNNTSMEKT	FALSE	FALSE	FALSE	FALSE	FALSE	FALSE	FALSE	FALSE	FALSE	FALSE	FALSE	FALSE	FALSE	FALSE
A1Z7A8	FBgn0033265	coil	S467	634	FALSE	-0.831608	0.095347	-0.118751	0.679694	DDGSASPIKN	FALSE	FALSE	TRUE	FALSE	FALSE	FALSE	FALSE	FALSE	TRUE	FALSE	FALSE	TRUE	FALSE	FALSE
A1Z7A8	FBgn0033265	coil	T201	634	FALSE	-0.292911	0.0533771	-0.118751	0.679694	KNKKPTKSPE	FALSE	FALSE	FALSE	TRUE	FALSE	FALSE	FALSE	FALSE	FALSE	FALSE	FALSE	FALSE	FALSE	FALSE
A1Z7A8	FBgn0033265	coil	T448	634	FALSE	-0.14007	0.279223	-0.118751	0.679694	FLQNNTSMEK	FALSE	FALSE	FALSE	FALSE	FALSE	FALSE	FALSE	FALSE	FALSE	FALSE	FALSE	FALSE	FALSE	FALSE
A1Z7C4	FBgn0053087	LRP1	T1387	4730	FALSE	0.160836	0.48678	NA	NA	VEIYWTDVID	FALSE	FALSE	FALSE	FALSE	FALSE	FALSE	FALSE	FALSE	FALSE	FALSE	FALSE	FALSE	FALSE	FALSE
A1Z7C4	FBgn0053087	LRP1	Y1385	4730	FALSE	0.160836	0.48678	NA	NA	SNVEIYWTDV	FALSE	FALSE	FALSE	FALSE	FALSE	FALSE	FALSE	FALSE	FALSE	FALSE	FALSE	FALSE	FALSE	FALSE
A1Z7J0	FBgn0033330	CG8746	S127	329	FALSE	0.755827	0.194088	NA	NA	QDQVESPPKS	FALSE	FALSE	TRUE	FALSE	FALSE	FALSE	FALSE	FALSE	TRUE	TRUE	FALSE	TRUE	FALSE	FALSE
A1Z7J6	FBgn0033339	Sec31	S802	1241	FALSE	-0.379766	0.15605	NA	NA	TRGRGSFSQP	FALSE	FALSE	FALSE	TRUE	FALSE	FALSE	FALSE	FALSE	FALSE	FALSE	FALSE	TRUE	FALSE	FALSE
A1Z7J6	FBgn0033339	Sec31	S868	1241	FALSE	-0.215823	0.235265	NA	NA	PPRPLSNASS	FALSE	TRUE	FALSE	TRUE	FALSE	FALSE	TRUE	FALSE	FALSE	FALSE	FALSE	FALSE	FALSE	TRUE
A1Z7J6	FBgn0033339	Sec31	T1000	1241	FALSE	0.108598	0.609316	NA	NA	VQRNPTPPPG	FALSE	FALSE	FALSE	TRUE	FALSE	FALSE	FALSE	FALSE	FALSE	FALSE	FALSE	TRUE	FALSE	TRUE
A1Z7J7	FBgn0033339	Sec31	S801	1240	FALSE	-1.03975	0.15605	0.659983	0.175489	TRGRGSFSQP	FALSE	FALSE	FALSE	TRUE	FALSE	FALSE	FALSE	FALSE	FALSE	FALSE	FALSE	TRUE	FALSE	FALSE
A1Z7J7	FBgn0033339	Sec31	S867	1240	FALSE	-0.875806	0.235265	0.659983	0.175489	PPRPLSNASS	FALSE	TRUE	FALSE	TRUE	FALSE	FALSE	TRUE	FALSE	FALSE	FALSE	FALSE	FALSE	FALSE	TRUE
A1Z7J7	FBgn0033339	Sec31	T999	1240	FALSE	-0.551385	0.609316	0.659983	0.175489	VQRNPTPPPG	FALSE	FALSE	FALSE	TRUE	FALSE	FALSE	FALSE	FALSE	FALSE	FALSE	FALSE	TRUE	FALSE	TRUE
A1Z7K2	FBgn0050349	CG30349	S578	620	FALSE	-0.0746599	0.0750799	-0.351631	0.404072	AETNWSDLEE	TRUE	FALSE	FALSE	FALSE	FALSE	FALSE	FALSE	FALSE	FALSE	FALSE	FALSE	FALSE	FALSE	FALSE
A1Z7K2	FBgn0050349	CG30349	S587	620	FALSE	0.719897	0.152779	-0.351631	0.404072	EDQPGSPKSP	FALSE	TRUE	FALSE	FALSE	FALSE	FALSE	TRUE	FALSE	TRUE	TRUE	FALSE	TRUE	FALSE	FALSE
A1Z7K2	FBgn0050349	CG30349	T575	620	FALSE	-0.0746599	0.0750799	-0.351631	0.404072	DPEAETNWSD	FALSE	TRUE	FALSE	FALSE	FALSE	FALSE	TRUE	FALSE	FALSE	FALSE	FALSE	FALSE	FALSE	FALSE
A1Z7K9	FBgn0033352	PAN2	S820	1241	FALSE	-0.512263	0.175221	0.803333	0.203444	HPDRKSPSHT	FALSE	FALSE	FALSE	TRUE	FALSE	FALSE	FALSE	FALSE	FALSE	FALSE	FALSE	TRUE	FALSE	FALSE
A1Z7K9	FBgn0033352	PAN2	S822	1241	FALSE	-0.625355	0.365012	0.803333	0.203444	DRKSPSHTSQ	FALSE	TRUE	FALSE	TRUE	FALSE	FALSE	TRUE	FALSE	FALSE	FALSE	FALSE	FALSE	FALSE	FALSE
A1Z7K9	FBgn0033352	PAN2	S833	1241	FALSE	-0.625355	0.365012	0.803333	0.203444	NAVNNSPNGR	FALSE	FALSE	FALSE	FALSE	FALSE	FALSE	FALSE	FALSE	FALSE	FALSE	FALSE	TRUE	FALSE	FALSE
A1Z7L1	FBgn0033354	FANCI	S1367	1481	FALSE	-0.174511	0.371137	NA	NA	RRRAPSSEAE	FALSE	FALSE	FALSE	TRUE	FALSE	TRUE	FALSE	FALSE	FALSE	FALSE	FALSE	FALSE	TRUE	TRUE
A1Z7L1	FBgn0033354	FANCI	S1368	1481	FALSE	-0.174511	0.371137	NA	NA	RRAPSSEAED	FALSE	FALSE	FALSE	TRUE	FALSE	FALSE	FALSE	FALSE	FALSE	FALSE	FALSE	FALSE	FALSE	FALSE
A1Z7N2	FBgn0025709	CNT2	S37	602	FALSE	-0.437387	0.179258	NA	NA	PLDDTSEVAN	FALSE	FALSE	FALSE	FALSE	FALSE	FALSE	FALSE	FALSE	FALSE	FALSE	FALSE	FALSE	FALSE	FALSE
A1Z7N2	FBgn0025709	CNT2	S399	602	FALSE	0.455067	0.12792	NA	NA	QTSSDSIELE	FALSE	FALSE	FALSE	FALSE	FALSE	FALSE	FALSE	FALSE	FALSE	FALSE	FALSE	FALSE	FALSE	FALSE
A1Z7N2	FBgn0025709	CNT2	SNA	602	FALSE	0.455067	0.12792	NA	NA	NA	FALSE	FALSE	FALSE	FALSE	FALSE	FALSE	FALSE	FALSE	FALSE	FALSE	FALSE	FALSE	FALSE	FALSE
A1Z7N2	FBgn0025709	CNT2	T36	602	FALSE	-0.345544	0.132894	NA	NA	HPLDDTSEVA	FALSE	FALSE	FALSE	FALSE	FALSE	FALSE	FALSE	FALSE	FALSE	FALSE	FALSE	FALSE	FALSE	FALSE
A1Z7P1	FBgn0033377	Pmm45A	S170	623	FALSE	0.778162	0.632431	-0.944275	0.0370248	VMVTASHNPK	FALSE	FALSE	FALSE	FALSE	FALSE	FALSE	FALSE	FALSE	FALSE	FALSE	FALSE	FALSE	FALSE	FALSE
A1Z7P3	FBgn0033380	Phax	S17	453	FALSE	-0.179739	0.439054	NA	NA	EDGELSESDD	FALSE	FALSE	FALSE	FALSE	FALSE	FALSE	FALSE	FALSE	FALSE	FALSE	FALSE	FALSE	FALSE	FALSE
A1Z7P3	FBgn0033380	Phax	S19	453	FALSE	-0.179739	0.439054	NA	NA	GELSESDDDG	TRUE	FALSE	FALSE	FALSE	FALSE	FALSE	FALSE	FALSE	FALSE	FALSE	FALSE	FALSE	FALSE	FALSE
A1Z7Q8	FBgn0260972	alc	S72	341	FALSE	0.107605	0.699452	NA	NA	GGQAFSFDKK	FALSE	FALSE	FALSE	FALSE	FALSE	FALSE	FALSE	FALSE	FALSE	FALSE	FALSE	TRUE	FALSE	FALSE
A1Z7Q8	FBgn0260972	alc	S85	341	FALSE	-0.0516428	0.778489	NA	NA	VLNEGSSQED	FALSE	FALSE	FALSE	FALSE	FALSE	FALSE	FALSE	FALSE	FALSE	FALSE	FALSE	FALSE	FALSE	FALSE
A1Z7Q8	FBgn0260972	alc	S86	341	FALSE	0.194291	0.267425	NA	NA	LNEGSSQEDD	FALSE	FALSE	FALSE	FALSE	FALSE	FALSE	FALSE	FALSE	FALSE	FALSE	FALSE	FALSE	FALSE	FALSE
A1Z7R6	FBgn0033388	CG8046	S30	519	FALSE	-0.161907	0.392938	NA	NA	VASTASEKQR	FALSE	FALSE	FALSE	FALSE	FALSE	FALSE	FALSE	FALSE	FALSE	FALSE	FALSE	FALSE	FALSE	FALSE
A1Z7S0	FBgn0015477	Rme-8	S1605	2408	FALSE	-0.742544	0.980431	0.748474	0.0522602	GSETNSPAAK	FALSE	FALSE	FALSE	FALSE	FALSE	FALSE	FALSE	FALSE	FALSE	FALSE	FALSE	TRUE	FALSE	FALSE
A1Z7S0	FBgn0015477	Rme-8	S2392	2408	FALSE	-1.04698	0.220988	0.748474	0.0522602	VEVLTSPPPI	FALSE	FALSE	FALSE	FALSE	FALSE	FALSE	FALSE	FALSE	FALSE	FALSE	FALSE	TRUE	FALSE	FALSE
A1Z7S0	FBgn0015477	Rme-8	T2391	2408	FALSE	-0.868363	0.592103	0.748474	0.0522602	SVEVLTSPPP	FALSE	FALSE	FALSE	FALSE	FALSE	FALSE	FALSE	FALSE	FALSE	FALSE	FALSE	FALSE	FALSE	FALSE
A1Z7S1	FBgn0002567	Rab32	S207	222	FALSE	0.0267829	0.879014	-0.067132	0.835374	DKFNLSAADA	FALSE	FALSE	FALSE	FALSE	FALSE	FALSE	FALSE	FALSE	FALSE	FALSE	FALSE	FALSE	FALSE	FALSE
A1Z7S1	FBgn0002567	Rab32	T212	222	FALSE	0.384761	0.265513	-0.067132	0.835374	SAADATGSDA	FALSE	FALSE	FALSE	FALSE	FALSE	FALSE	FALSE	FALSE	FALSE	FALSE	FALSE	FALSE	FALSE	FALSE
A1Z7S3	FBgn0002567	Rab32	S191	686	FALSE	-0.0846183	0.67766	NA	NA	KSRPKSDTDY	TRUE	FALSE	FALSE	TRUE	FALSE	FALSE	FALSE	FALSE	FALSE	FALSE	FALSE	FALSE	TRUE	TRUE
A1Z7S3	FBgn0002567	Rab32	S237	686	FALSE	-0.338273	0.328069	NA	NA	KKKPQSPERE	FALSE	FALSE	TRUE	TRUE	FALSE	FALSE	FALSE	FALSE	TRUE	TRUE	FALSE	TRUE	FALSE	FALSE
A1Z7S3	FBgn0002567	Rab32	S242	686	FALSE	-0.338273	0.328069	NA	NA	SPERESPSAS	FALSE	FALSE	FALSE	TRUE	FALSE	FALSE	FALSE	FALSE	FALSE	FALSE	FALSE	TRUE	FALSE	FALSE
A1Z7S3	FBgn0002567	Rab32	S387	686	FALSE	-0.0128697	0.938499	NA	NA	SQQPNSNEEL	FALSE	FALSE	FALSE	FALSE	FALSE	FALSE	FALSE	FALSE	FALSE	FALSE	FALSE	FALSE	FALSE	FALSE
A1Z7S3	FBgn0002567	Rab32	S392	686	FALSE	-0.0128697	0.938499	NA	NA	SNEELSDSSI	FALSE	TRUE	FALSE	FALSE	FALSE	FALSE	TRUE	FALSE	FALSE	FALSE	FALSE	FALSE	FALSE	FALSE
A1Z7S3	FBgn0002567	Rab32	S395	686	FALSE	-0.0128697	0.938499	NA	NA	ELSDSSIRRL	FALSE	FALSE	FALSE	FALSE	FALSE	FALSE	FALSE	FALSE	FALSE	FALSE	FALSE	FALSE	FALSE	FALSE
A1Z7S3	FBgn0002567	Rab32	S79	686	FALSE	0.130889	0.448124	NA	NA	DRETRSAEEE	FALSE	FALSE	FALSE	FALSE	FALSE	FALSE	FALSE	FALSE	FALSE	FALSE	FALSE	FALSE	FALSE	FALSE
A1Z7T0	FBgn0020621	Pkn	S607	1190	FALSE	-0.496411	0.184008	0.249414	0.386119	ISRTPSSDAL	FALSE	FALSE	FALSE	TRUE	FALSE	FALSE	FALSE	FALSE	FALSE	FALSE	FALSE	FALSE	FALSE	TRUE
A1Z7T0	FBgn0020621	Pkn	T1022	1190	FALSE	-0.623996	0.466254	0.249414	0.386119	GDRTGTFCGT	FALSE	FALSE	FALSE	TRUE	FALSE	FALSE	FALSE	FALSE	FALSE	FALSE	FALSE	TRUE	FALSE	TRUE
A1Z7T0	FBgn0020621	Pkn	T722	1190	FALSE	-0.523532	0.568284	0.249414	0.386119	LKATSTTPIL	FALSE	FALSE	FALSE	TRUE	FALSE	FALSE	FALSE	FALSE	FALSE	FALSE	FALSE	FALSE	FALSE	FALSE
A1Z7T0	FBgn0020621	Pkn	T723	1190	FALSE	-0.66281	0.495206	0.249414	0.386119	KATSTTPILD	FALSE	FALSE	FALSE	FALSE	FALSE	FALSE	FALSE	FALSE	FALSE	FALSE	FALSE	TRUE	FALSE	FALSE
A1Z7V1	FBgn0259246	brp	S14	1740	FALSE	-0.894521	0.0281066	-0.0746124	0.827362	MDEPTSPAGA	FALSE	FALSE	FALSE	FALSE	FALSE	FALSE	FALSE	FALSE	FALSE	TRUE	FALSE	TRUE	FALSE	FALSE
A1Z7V1	FBgn0259246	brp	S426	1740	TRUE	-1.38308	0.0181342	-0.0746124	0.827362	MQAHHSSSEG	FALSE	FALSE	FALSE	FALSE	FALSE	FALSE	FALSE	FALSE	FALSE	FALSE	FALSE	FALSE	FALSE	FALSE
A1Z7V1	FBgn0259246	brp	S427	1740	TRUE	-1.38308	0.0181342	-0.0746124	0.827362	QAHHSSSEGA	FALSE	FALSE	FALSE	FALSE	FALSE	FALSE	FALSE	FALSE	FALSE	FALSE	FALSE	FALSE	FALSE	FALSE
A1Z7V1	FBgn0259246	brp	S428	1740	FALSE	0.690164	0.250547	-0.0746124	0.827362	AHHSSSEGAL	FALSE	FALSE	FALSE	FALSE	FALSE	FALSE	FALSE	FALSE	FALSE	FALSE	FALSE	FALSE	FALSE	FALSE
A1Z7V1	FBgn0259246	brp	S434	1740	FALSE	0.419391	0.373189	-0.0746124	0.827362	EGALTSLEEA	FALSE	FALSE	FALSE	FALSE	FALSE	FALSE	FALSE	FALSE	FALSE	FALSE	FALSE	TRUE	FALSE	FALSE
A1Z7V1	FBgn0259246	brp	S531	1740	FALSE	-0.468164	0.146374	-0.0746124	0.827362	EMGRSSADWE	FALSE	FALSE	FALSE	TRUE	FALSE	FALSE	FALSE	FALSE	FALSE	FALSE	FALSE	FALSE	FALSE	FALSE
A1Z7V1	FBgn0259246	brp	S91	1740	FALSE	-0.37786	0.0846139	-0.0746124	0.827362	RSARQSPSAM	FALSE	FALSE	FALSE	TRUE	FALSE	FALSE	FALSE	FALSE	FALSE	FALSE	FALSE	TRUE	FALSE	FALSE
A1Z7V1	FBgn0259246	brp	S93	1740	FALSE	-0.492228	0.0606382	-0.0746124	0.827362	ARQSPSAMGG	FALSE	FALSE	FALSE	FALSE	FALSE	FALSE	FALSE	FALSE	FALSE	FALSE	FALSE	FALSE	FALSE	FALSE
A1Z7V1	FBgn0259246	brp	T13	1740	FALSE	-0.782216	0.0258793	-0.0746124	0.827362	DMDEPTSPAG	FALSE	FALSE	FALSE	FALSE	FALSE	FALSE	FALSE	FALSE	FALSE	FALSE	FALSE	FALSE	FALSE	FALSE
A1Z7Z4	FBgn0033446	CG1648	S120	232	FALSE	-0.403548	0.169606	NA	NA	AVAQNSKQVA	FALSE	FALSE	FALSE	FALSE	FALSE	FALSE	FALSE	FALSE	FALSE	FALSE	FALSE	FALSE	FALSE	FALSE
A1Z7Z4	FBgn0033446	CG1648	S180	232	FALSE	0.274252	0.180945	NA	NA	ALKQTSQTVD	FALSE	FALSE	FALSE	TRUE	FALSE	FALSE	FALSE	FALSE	FALSE	FALSE	FALSE	FALSE	FALSE	FALSE
A1Z814	FBgn0033463	CG1513	S281	784	FALSE	-0.206611	0.195083	-0.0872207	0.794238	DDEEDSATEN	FALSE	FALSE	FALSE	FALSE	FALSE	FALSE	FALSE	FALSE	FALSE	FALSE	FALSE	FALSE	FALSE	FALSE
A1Z814	FBgn0033463	CG1513	S370	784	FALSE	0.114057	0.884627	-0.0872207	0.794238	PEIDESVADA	FALSE	FALSE	FALSE	FALSE	FALSE	FALSE	FALSE	FALSE	FALSE	FALSE	FALSE	TRUE	FALSE	FALSE
A1Z814	FBgn0033463	CG1513	S377	784	FALSE	0.00207922	0.656006	-0.0872207	0.794238	ADADTSIKTA	FALSE	TRUE	FALSE	FALSE	FALSE	FALSE	TRUE	FALSE	FALSE	FALSE	FALSE	FALSE	FALSE	FALSE
A1Z814	FBgn0033463	CG1513	S391	784	FALSE	-0.223879	0.194045	-0.0872207	0.794238	SSRSASYDNG	FALSE	FALSE	FALSE	TRUE	FALSE	FALSE	FALSE	FALSE	FALSE	FALSE	FALSE	TRUE	FALSE	TRUE
A1Z830	FBgn0033473	CG12128	S447	485	FALSE	-0.408384	0.0177464	-0.210514	0.504814	NPFADSSEEL	FALSE	FALSE	FALSE	FALSE	FALSE	FALSE	FALSE	FALSE	FALSE	FALSE	FALSE	FALSE	FALSE	FALSE
A1Z831	FBgn0033473	CG12128	S212	250	FALSE	-0.618898	0.0177464	NA	NA	NPFADSSEEL	FALSE	FALSE	FALSE	FALSE	FALSE	FALSE	FALSE	FALSE	FALSE	FALSE	FALSE	FALSE	FALSE	FALSE
A1Z847	FBgn0033484	CG2269	S435	783	FALSE	0.329008	0.265229	NA	NA	KRAAASLSGN	FALSE	FALSE	FALSE	FALSE	FALSE	FALSE	FALSE	FALSE	FALSE	FALSE	FALSE	TRUE	FALSE	FALSE
A1Z847	FBgn0033484	CG2269	S492	783	TRUE	1.14272	0.0248229	NA	NA	SDTDSSTNND	FALSE	FALSE	FALSE	FALSE	FALSE	FALSE	FALSE	FALSE	FALSE	FALSE	FALSE	FALSE	FALSE	FALSE
A1Z847	FBgn0033484	CG2269	S504	783	FALSE	0.300797	0.286681	NA	NA	DDEDDSSEAE	FALSE	FALSE	FALSE	FALSE	FALSE	FALSE	FALSE	FALSE	FALSE	FALSE	FALSE	FALSE	FALSE	FALSE
A1Z847	FBgn0033484	CG2269	S505	783	FALSE	0.932935	0.0295303	NA	NA	DEDDSSEAEK	FALSE	FALSE	FALSE	FALSE	FALSE	FALSE	FALSE	FALSE	FALSE	FALSE	FALSE	FALSE	FALSE	FALSE
A1Z847	FBgn0033484	CG2269	S528	783	FALSE	0.409831	0.360952	NA	NA	DKKLQSIEDF	FALSE	FALSE	FALSE	TRUE	FALSE	FALSE	FALSE	FALSE	FALSE	FALSE	FALSE	FALSE	FALSE	FALSE
A1Z847	FBgn0033484	CG2269	S599	783	FALSE	-0.517463	0.0532864	NA	NA	TIEPESEENA	FALSE	FALSE	FALSE	FALSE	FALSE	FALSE	FALSE	FALSE	FALSE	FALSE	FALSE	FALSE	FALSE	FALSE
A1Z847	FBgn0033484	CG2269	T493	783	FALSE	0.21796	0.360642	NA	NA	DTDSSTNNDE	FALSE	FALSE	FALSE	FALSE	FALSE	FALSE	FALSE	FALSE	FALSE	FALSE	FALSE	FALSE	FALSE	FALSE
A1Z850	FBgn0010531	Ccs	S145	258	FALSE	0.2593	0.34143	NA	NA	QSPHGSPAAG	FALSE	FALSE	FALSE	FALSE	FALSE	FALSE	FALSE	FALSE	FALSE	FALSE	FALSE	TRUE	FALSE	FALSE
A1Z898	FBgn0033526	Caf1-105	S578	747	FALSE	-0.525667	0.411819	0.718888	0.144663	EKEIISSDDK	FALSE	FALSE	FALSE	FALSE	FALSE	FALSE	FALSE	FALSE	FALSE	FALSE	FALSE	FALSE	FALSE	FALSE
A1Z898	FBgn0033526	Caf1-105	S585	747	FALSE	-1.02105	0.34019	0.718888	0.144663	DDKFESPEKK	FALSE	FALSE	TRUE	TRUE	FALSE	FALSE	FALSE	FALSE	TRUE	FALSE	FALSE	TRUE	FALSE	FALSE
A1Z898	FBgn0033526	Caf1-105	T722	747	FALSE	-0.455337	0.29635	0.718888	0.144663	ESGPSTPNNK	FALSE	FALSE	FALSE	FALSE	FALSE	FALSE	FALSE	FALSE	FALSE	TRUE	FALSE	TRUE	FALSE	FALSE
A1Z8A6	FBgn0263102	psq	S259	1123	FALSE	-0.612567	0.162615	NA	NA	SRLKRSKSPD	FALSE	FALSE	FALSE	FALSE	FALSE	FALSE	FALSE	FALSE	FALSE	FALSE	FALSE	FALSE	FALSE	FALSE
A1Z8A6	FBgn0263102	psq	S261	1123	FALSE	0.317252	0.302825	NA	NA	LKRSKSPDLS	FALSE	FALSE	FALSE	TRUE	FALSE	FALSE	FALSE	FALSE	FALSE	FALSE	TRUE	TRUE	FALSE	TRUE
A1Z8D0	FBgn0263510	nclb	S54	459	FALSE	0.0501358	0.782103	NA	NA	ELDEESDDDA	TRUE	FALSE	FALSE	FALSE	FALSE	FALSE	FALSE	FALSE	FALSE	FALSE	FALSE	FALSE	FALSE	FALSE
A1Z8D6	FBgn0033566	CG18004	S24	291	FALSE	-0.137002	0.617454	NA	NA	KDEPPSDDEP	TRUE	FALSE	FALSE	FALSE	FALSE	FALSE	FALSE	FALSE	FALSE	FALSE	FALSE	FALSE	FALSE	FALSE
A1Z8H7	FBgn0033603	Cpr47Ef	S152	612	FALSE	-0.360552	0.174643	NA	NA	GNYRFSYETG	FALSE	TRUE	FALSE	TRUE	FALSE	FALSE	TRUE	FALSE	FALSE	FALSE	FALSE	TRUE	FALSE	FALSE
A1Z8M2	FBgn0033636	tou	S1580	2999	FALSE	-0.276788	0.170705	NA	NA	EASLVSPAKT	FALSE	FALSE	TRUE	FALSE	FALSE	FALSE	FALSE	FALSE	TRUE	FALSE	FALSE	TRUE	FALSE	FALSE
A1Z8N1	FBgn0050035	Tret1-1	S118	857	FALSE	-0.118498	0.528589	NA	NA	TPLRASGSLE	FALSE	FALSE	FALSE	TRUE	FALSE	FALSE	FALSE	FALSE	FALSE	FALSE	FALSE	FALSE	FALSE	FALSE
A1Z8N1	FBgn0050035	Tret1-1	S120	857	FALSE	-0.605587	0.0551663	NA	NA	LRASGSLELT	FALSE	FALSE	FALSE	FALSE	FALSE	FALSE	FALSE	FALSE	FALSE	FALSE	FALSE	TRUE	FALSE	FALSE
A1Z8N1	FBgn0050035	Tret1-1	S177	857	FALSE	-0.523898	0.0505449	NA	NA	NSNTNSNKAA	FALSE	FALSE	FALSE	FALSE	FALSE	FALSE	FALSE	FALSE	FALSE	FALSE	FALSE	FALSE	FALSE	FALSE
A1Z8N1	FBgn0050035	Tret1-1	S183	857	FALSE	0.173116	0.447368	NA	NA	NKAAESSDED	FALSE	FALSE	FALSE	FALSE	FALSE	FALSE	FALSE	FALSE	FALSE	FALSE	FALSE	FALSE	FALSE	FALSE
A1Z8N1	FBgn0050035	Tret1-1	S184	857	FALSE	0.173116	0.447368	NA	NA	KAAESSDEDS	TRUE	FALSE	FALSE	FALSE	FALSE	FALSE	FALSE	FALSE	FALSE	FALSE	FALSE	FALSE	FALSE	FALSE
A1Z8N1	FBgn0050035	Tret1-1	S188	857	FALSE	0.309363	0.1468	NA	NA	SSDEDSFEEK	FALSE	FALSE	FALSE	FALSE	FALSE	FALSE	FALSE	FALSE	FALSE	FALSE	FALSE	TRUE	FALSE	FALSE
A1Z8N1	FBgn0050035	Tret1-1	S248	857	FALSE	0.356623	0.299429	NA	NA	DLLKESSSEE	FALSE	FALSE	FALSE	FALSE	FALSE	FALSE	FALSE	FALSE	FALSE	FALSE	FALSE	FALSE	FALSE	FALSE
A1Z8N1	FBgn0050035	Tret1-1	S249	857	FALSE	-0.259547	0.191842	NA	NA	LLKESSSEEE	FALSE	FALSE	FALSE	TRUE	FALSE	FALSE	FALSE	FALSE	FALSE	FALSE	FALSE	FALSE	FALSE	FALSE
A1Z8N1	FBgn0050035	Tret1-1	S250	857	FALSE	-0.259547	0.191842	NA	NA	LKESSSEEEF	FALSE	FALSE	FALSE	TRUE	FALSE	FALSE	FALSE	FALSE	FALSE	FALSE	FALSE	FALSE	FALSE	FALSE
A1Z8N1	FBgn0050035	Tret1-1	S284	857	FALSE	0.622453	0.121501	NA	NA	KVLQGSSTDS	FALSE	FALSE	FALSE	FALSE	FALSE	FALSE	TRUE	FALSE	FALSE	FALSE	FALSE	FALSE	FALSE	FALSE
A1Z8N1	FBgn0050035	Tret1-1	S285	857	FALSE	0.511278	0.122902	NA	NA	VLQGSSTDSD	FALSE	TRUE	FALSE	FALSE	FALSE	FALSE	TRUE	FALSE	FALSE	FALSE	FALSE	FALSE	FALSE	FALSE
A1Z8N1	FBgn0050035	Tret1-1	S288	857	FALSE	0.274373	0.473959	NA	NA	GSSTDSDEEG	TRUE	FALSE	FALSE	FALSE	FALSE	FALSE	FALSE	FALSE	FALSE	FALSE	FALSE	FALSE	FALSE	FALSE
A1Z8N1	FBgn0050035	Tret1-1	S320	857	FALSE	-0.327798	0.174372	NA	NA	LKDLESESDE	FALSE	FALSE	FALSE	FALSE	FALSE	FALSE	FALSE	FALSE	FALSE	FALSE	FALSE	FALSE	FALSE	FALSE
A1Z8N1	FBgn0050035	Tret1-1	S322	857	FALSE	-0.327798	0.174372	NA	NA	DLESESDEDF	TRUE	FALSE	FALSE	FALSE	FALSE	FALSE	FALSE	FALSE	FALSE	FALSE	FALSE	FALSE	FALSE	FALSE
A1Z8N1	FBgn0050035	Tret1-1	T286	857	FALSE	0.258859	0.321801	NA	NA	LQGSSTDSDE	TRUE	FALSE	FALSE	FALSE	FALSE	FALSE	FALSE	FALSE	FALSE	FALSE	FALSE	FALSE	FALSE	FALSE
A1Z8P9	FBgn0013756	Mtor	S1902	2346	FALSE	-0.739632	0.658184	0.665239	0.231928	DIEGDSSTGT	FALSE	FALSE	FALSE	FALSE	FALSE	FALSE	TRUE	FALSE	FALSE	FALSE	FALSE	FALSE	FALSE	FALSE
A1Z8P9	FBgn0013756	Mtor	S1903	2346	FALSE	-0.558672	0.590878	0.665239	0.231928	IEGDSSTGTE	FALSE	TRUE	FALSE	FALSE	FALSE	FALSE	TRUE	FALSE	FALSE	FALSE	FALSE	FALSE	FALSE	FALSE
A1Z8P9	FBgn0013756	Mtor	S1962	2346	FALSE	-0.331417	0.44203	0.665239	0.231928	IQVVDSDDEE	TRUE	FALSE	FALSE	FALSE	FALSE	FALSE	FALSE	FALSE	FALSE	FALSE	FALSE	FALSE	FALSE	FALSE
A1Z8P9	FBgn0013756	Mtor	S2102	2346	FALSE	-0.798202	0.477457	0.665239	0.231928	SVEIVSSPQV	FALSE	FALSE	FALSE	FALSE	FALSE	FALSE	FALSE	FALSE	FALSE	FALSE	FALSE	FALSE	FALSE	FALSE
A1Z8P9	FBgn0013756	Mtor	S2103	2346	FALSE	-0.716587	0.81022	0.665239	0.231928	VEIVSSPQVS	FALSE	FALSE	FALSE	FALSE	FALSE	FALSE	FALSE	FALSE	FALSE	TRUE	FALSE	TRUE	FALSE	FALSE
A1Z8P9	FBgn0013756	Mtor	S2147	2346	FALSE	-0.499092	0.569034	0.665239	0.231928	GAASASSPQK	FALSE	FALSE	FALSE	FALSE	FALSE	FALSE	FALSE	FALSE	TRUE	FALSE	FALSE	FALSE	FALSE	FALSE
A1Z8P9	FBgn0013756	Mtor	S2148	2346	FALSE	-0.499092	0.569034	0.665239	0.231928	AASASSPQKQ	FALSE	FALSE	TRUE	FALSE	FALSE	FALSE	FALSE	FALSE	TRUE	FALSE	FALSE	TRUE	FALSE	FALSE
A1Z8P9	FBgn0013756	Mtor	S2233	2346	FALSE	-0.398316	0.151145	0.665239	0.231928	NPTEDSEGAD	FALSE	FALSE	FALSE	FALSE	FALSE	FALSE	FALSE	FALSE	FALSE	FALSE	FALSE	FALSE	FALSE	FALSE
A1Z8P9	FBgn0013756	Mtor	S2240	2346	FALSE	0.178175	0.141822	0.665239	0.231928	GADGVSSEGE	FALSE	FALSE	FALSE	FALSE	FALSE	FALSE	FALSE	FALSE	FALSE	FALSE	FALSE	FALSE	FALSE	FALSE
A1Z8P9	FBgn0013756	Mtor	S2241	2346	FALSE	-0.181297	0.21176	0.665239	0.231928	ADGVSSEGEK	FALSE	FALSE	FALSE	FALSE	FALSE	FALSE	FALSE	FALSE	FALSE	FALSE	FALSE	FALSE	FALSE	FALSE
A1Z8P9	FBgn0013756	Mtor	S2288	2346	FALSE	-1.21691	0.183987	0.665239	0.231928	AMRGGSPNSQ	FALSE	TRUE	FALSE	TRUE	FALSE	FALSE	TRUE	FALSE	FALSE	FALSE	FALSE	TRUE	FALSE	TRUE
A1Z8P9	FBgn0013756	Mtor	S2291	2346	FALSE	-0.210885	0.111055	0.665239	0.231928	GGSPNSQNRP	FALSE	FALSE	FALSE	FALSE	FALSE	FALSE	FALSE	FALSE	FALSE	FALSE	FALSE	FALSE	FALSE	FALSE
A1Z8P9	FBgn0013756	Mtor	S2305	2346	FALSE	-0.433782	0.219231	0.665239	0.231928	WQRDTSPGNI	FALSE	FALSE	FALSE	TRUE	FALSE	FALSE	FALSE	FALSE	FALSE	FALSE	FALSE	TRUE	FALSE	TRUE
A1Z8P9	FBgn0013756	Mtor	T1906	2346	FALSE	-0.744568	0.628276	0.665239	0.231928	DSSTGTEEGV	FALSE	FALSE	FALSE	FALSE	FALSE	FALSE	FALSE	FALSE	FALSE	FALSE	FALSE	FALSE	FALSE	FALSE
A1Z8P9	FBgn0013756	Mtor	T2304	2346	FALSE	-0.433782	0.219231	0.665239	0.231928	VWQRDTSPGN	FALSE	FALSE	FALSE	TRUE	FALSE	FALSE	FALSE	FALSE	FALSE	FALSE	FALSE	FALSE	FALSE	FALSE
A1Z8R2	FBgn0026573	ADD1	S1018	1199	FALSE	-0.655785	0.422502	0.260362	0.40448	DVGKDSPTTQ	FALSE	TRUE	FALSE	FALSE	FALSE	FALSE	TRUE	FALSE	FALSE	FALSE	FALSE	TRUE	FALSE	FALSE
A1Z8R2	FBgn0026573	ADD1	S1112	1199	FALSE	-0.87944	0.126721	0.260362	0.40448	IKALGSPSVL	FALSE	FALSE	FALSE	FALSE	FALSE	FALSE	FALSE	FALSE	FALSE	FALSE	FALSE	TRUE	FALSE	FALSE
A1Z8R2	FBgn0026573	ADD1	S1114	1199	FALSE	-0.87944	0.126721	0.260362	0.40448	ALGSPSVLPS	FALSE	FALSE	FALSE	FALSE	FALSE	FALSE	FALSE	FALSE	FALSE	FALSE	FALSE	TRUE	FALSE	FALSE
A1Z8R2	FBgn0026573	ADD1	S42	1199	FALSE	0.291865	0.0498868	0.260362	0.40448	MHPSLSDEER	TRUE	FALSE	FALSE	FALSE	FALSE	FALSE	FALSE	FALSE	FALSE	FALSE	FALSE	FALSE	FALSE	FALSE
A1Z8R2	FBgn0026573	ADD1	S631	1199	FALSE	0.121452	0.107443	0.260362	0.40448	ADKQASDDED	TRUE	FALSE	FALSE	TRUE	FALSE	FALSE	FALSE	FALSE	FALSE	FALSE	FALSE	FALSE	FALSE	FALSE
A1Z8R2	FBgn0026573	ADD1	S727	1199	FALSE	-0.581755	0.130132	0.260362	0.40448	EPKPVSPGQK	FALSE	FALSE	FALSE	TRUE	FALSE	FALSE	FALSE	FALSE	FALSE	TRUE	FALSE	TRUE	FALSE	FALSE
A1Z8W8	FBgn0264560	garz	S1721	1983	FALSE	0.108892	0.715102	NA	NA	TPLLGSPVES	FALSE	FALSE	FALSE	FALSE	FALSE	FALSE	FALSE	FALSE	FALSE	FALSE	FALSE	TRUE	FALSE	FALSE
A1Z8W8	FBgn0264560	garz	S1725	1983	FALSE	0.113385	0.692155	NA	NA	GSPVESPRRS	FALSE	FALSE	TRUE	FALSE	FALSE	FALSE	FALSE	FALSE	TRUE	TRUE	FALSE	TRUE	FALSE	FALSE
A1Z8W9	FBgn0264560	garz	S1256	1740	FALSE	0.0368664	0.861997	NA	NA	NGSAKSDGAI	FALSE	FALSE	FALSE	FALSE	FALSE	FALSE	FALSE	FALSE	FALSE	FALSE	FALSE	FALSE	FALSE	FALSE
A1Z8W9	FBgn0264560	garz	S1261	1740	FALSE	-0.183314	0.412095	NA	NA	SDGAISGEED	FALSE	FALSE	FALSE	FALSE	FALSE	FALSE	FALSE	FALSE	FALSE	FALSE	FALSE	FALSE	FALSE	FALSE
A1Z8W9	FBgn0264560	garz	S1276	1740	FALSE	-0.411327	0.357059	NA	NA	ERGYTSDSEI	TRUE	FALSE	FALSE	TRUE	FALSE	FALSE	FALSE	FALSE	FALSE	FALSE	FALSE	FALSE	FALSE	FALSE
A1Z8W9	FBgn0264560	garz	S1290	1740	FALSE	-0.202242	0.778494	NA	NA	AAPAVSSPSA	FALSE	TRUE	FALSE	FALSE	FALSE	FALSE	TRUE	FALSE	FALSE	FALSE	FALSE	FALSE	FALSE	FALSE
A1Z8W9	FBgn0264560	garz	S1291	1740	FALSE	-0.194131	0.80544	NA	NA	APAVSSPSAE	FALSE	FALSE	FALSE	FALSE	FALSE	FALSE	FALSE	FALSE	FALSE	TRUE	FALSE	TRUE	FALSE	FALSE
A1Z8W9	FBgn0264560	garz	S1315	1740	FALSE	-0.279035	0.332074	NA	NA	ASRPQSPPSL	FALSE	TRUE	FALSE	TRUE	FALSE	FALSE	TRUE	FALSE	FALSE	TRUE	FALSE	TRUE	FALSE	TRUE
A1Z8W9	FBgn0264560	garz	S243	1740	FALSE	-0.20092	0.331982	NA	NA	TAPRKSSAVE	FALSE	FALSE	FALSE	TRUE	FALSE	FALSE	FALSE	FALSE	FALSE	FALSE	FALSE	FALSE	FALSE	FALSE
A1Z8W9	FBgn0264560	garz	S244	1740	FALSE	-0.196014	0.318794	NA	NA	APRKSSAVEE	FALSE	FALSE	FALSE	TRUE	FALSE	FALSE	FALSE	FALSE	FALSE	FALSE	FALSE	FALSE	FALSE	TRUE
A1Z8W9	FBgn0264560	garz	S588	1740	FALSE	-0.370166	0.24745	NA	NA	HSRHNSGLEG	FALSE	FALSE	FALSE	TRUE	FALSE	FALSE	FALSE	FALSE	FALSE	FALSE	FALSE	FALSE	FALSE	TRUE
A1Z8W9	FBgn0264560	garz	S625	1740	FALSE	-0.632572	0.253846	NA	NA	RLRLQSGGEG	FALSE	FALSE	FALSE	TRUE	FALSE	TRUE	FALSE	FALSE	FALSE	FALSE	FALSE	FALSE	TRUE	TRUE
A1Z8X9	FBgn0053012	CG33012	S17	912	FALSE	0.937247	0.0539602	NA	NA	EEDKLSEHSD	FALSE	TRUE	FALSE	FALSE	FALSE	FALSE	TRUE	FALSE	FALSE	FALSE	FALSE	FALSE	FALSE	FALSE
A1Z8X9	FBgn0053012	CG33012	S20	912	FALSE	0.937247	0.0539602	NA	NA	KLSEHSDTSY	FALSE	TRUE	FALSE	FALSE	FALSE	FALSE	TRUE	FALSE	FALSE	FALSE	FALSE	FALSE	FALSE	FALSE
A1Z8X9	FBgn0053012	CG33012	S23	912	FALSE	0.497382	0.114446	NA	NA	EHSDTSYTEN	FALSE	FALSE	FALSE	FALSE	FALSE	FALSE	FALSE	FALSE	FALSE	FALSE	FALSE	TRUE	FALSE	FALSE
A1Z8X9	FBgn0053012	CG33012	S46	912	FALSE	0.0515793	0.843021	NA	NA	PEEGCSNVTL	FALSE	TRUE	FALSE	FALSE	FALSE	FALSE	TRUE	FALSE	FALSE	FALSE	FALSE	FALSE	FALSE	FALSE
A1Z8X9	FBgn0053012	CG33012	T22	912	TRUE	1.34994	0.045479	NA	NA	SEHSDTSYTE	FALSE	TRUE	FALSE	FALSE	FALSE	FALSE	TRUE	FALSE	FALSE	FALSE	FALSE	FALSE	FALSE	FALSE
A1Z8Y0	FBgn0033720	CG13160	S11	874	FALSE	0.0437943	0.864519	NA	NA	NGKSLSGSEN	FALSE	FALSE	FALSE	TRUE	FALSE	FALSE	FALSE	FALSE	FALSE	FALSE	FALSE	FALSE	FALSE	FALSE
A1Z8Y0	FBgn0033720	CG13160	S13	874	FALSE	0.0437943	0.864519	NA	NA	KSLSGSENLI	FALSE	FALSE	FALSE	FALSE	FALSE	FALSE	FALSE	FALSE	FALSE	FALSE	FALSE	FALSE	FALSE	FALSE
A1Z8Z3	FBgn0033730	Cpr49Ag	S56	134	FALSE	-0.794578	0.121156	0.44339	0.26171	GSFNSSYETS	FALSE	TRUE	FALSE	FALSE	FALSE	FALSE	TRUE	FALSE	FALSE	FALSE	FALSE	TRUE	FALSE	FALSE
A1Z909	FBgn0033741	CG8545	S100	891	FALSE	0.323497	0.76946	-0.27113	0.361998	EPQVASSDEE	FALSE	FALSE	FALSE	FALSE	FALSE	FALSE	FALSE	FALSE	FALSE	FALSE	FALSE	FALSE	FALSE	FALSE
A1Z909	FBgn0033741	CG8545	S101	891	FALSE	0.276216	0.977008	-0.27113	0.361998	PQVASSDEEV	TRUE	FALSE	FALSE	FALSE	FALSE	FALSE	FALSE	FALSE	FALSE	FALSE	FALSE	FALSE	FALSE	FALSE
A1Z909	FBgn0033741	CG8545	S672	891	FALSE	-0.355292	0.00777177	-0.27113	0.361998	EAAAESEEVE	FALSE	FALSE	FALSE	FALSE	FALSE	FALSE	FALSE	FALSE	FALSE	FALSE	FALSE	FALSE	FALSE	FALSE
A1Z909	FBgn0033741	CG8545	S812	891	FALSE	-0.515475	0.00748506	-0.27113	0.361998	TNGTNSPSKS	FALSE	FALSE	TRUE	FALSE	FALSE	FALSE	FALSE	FALSE	TRUE	FALSE	FALSE	TRUE	FALSE	FALSE
A1Z909	FBgn0033741	CG8545	T666	891	FALSE	-0.384493	0.0619482	-0.27113	0.361998	EADATTEAAA	FALSE	FALSE	FALSE	FALSE	FALSE	FALSE	FALSE	FALSE	FALSE	FALSE	FALSE	FALSE	FALSE	FALSE
A1Z968	FBgn0010488	NAT1	S1021	1488	FALSE	-1.07457	0.710249	1.15664	0.0614677	GLKATSSSPN	FALSE	FALSE	FALSE	TRUE	FALSE	FALSE	FALSE	FALSE	FALSE	FALSE	FALSE	FALSE	FALSE	FALSE
A1Z968	FBgn0010488	NAT1	S1022	1488	FALSE	-1.19639	0.843078	1.15664	0.0614677	LKATSSSPNF	FALSE	FALSE	FALSE	TRUE	FALSE	FALSE	FALSE	FALSE	FALSE	FALSE	FALSE	FALSE	FALSE	FALSE
A1Z968	FBgn0010488	NAT1	S1023	1488	FALSE	-1.62082	0.0877695	1.15664	0.0614677	KATSSSPNFS	FALSE	FALSE	FALSE	FALSE	FALSE	FALSE	FALSE	FALSE	FALSE	FALSE	FALSE	TRUE	FALSE	FALSE
A1Z968	FBgn0010488	NAT1	S1044	1488	FALSE	-1.82214	0.13135	1.15664	0.0614677	AGRKGSHDGK	FALSE	FALSE	FALSE	TRUE	FALSE	FALSE	FALSE	FALSE	FALSE	FALSE	FALSE	FALSE	FALSE	TRUE
A1Z968	FBgn0010488	NAT1	S1055	1488	FALSE	-1.19126	0.862877	1.15664	0.0614677	QGKNGSVERP	FALSE	FALSE	FALSE	TRUE	FALSE	FALSE	FALSE	FALSE	FALSE	FALSE	FALSE	TRUE	FALSE	FALSE
A1Z968	FBgn0010488	NAT1	S107	1488	FALSE	-1.21725	0.79071	1.15664	0.0614677	TPPTPSVGKT	FALSE	FALSE	FALSE	FALSE	FALSE	FALSE	FALSE	FALSE	FALSE	FALSE	FALSE	TRUE	FALSE	FALSE
A1Z968	FBgn0010488	NAT1	S1483	1488	FALSE	-1.28625	0.722001	1.15664	0.0614677	LQEAESEDDE	FALSE	FALSE	FALSE	FALSE	FALSE	FALSE	FALSE	FALSE	FALSE	FALSE	FALSE	FALSE	FALSE	FALSE
A1Z968	FBgn0010488	NAT1	S174	1488	FALSE	-1.37777	0.242834	1.15664	0.0614677	GGNGGSPAIS	FALSE	FALSE	FALSE	FALSE	FALSE	FALSE	FALSE	FALSE	FALSE	FALSE	FALSE	TRUE	FALSE	FALSE
A1Z968	FBgn0010488	NAT1	S57	1488	FALSE	-1.04824	0.639851	1.15664	0.0614677	TGDTKSIGGG	FALSE	FALSE	FALSE	FALSE	FALSE	FALSE	FALSE	FALSE	FALSE	FALSE	FALSE	FALSE	FALSE	FALSE
A1Z968	FBgn0010488	NAT1	S851	1488	FALSE	-1.4818	0.406967	1.15664	0.0614677	RDQGGSGGAN	FALSE	FALSE	FALSE	FALSE	FALSE	FALSE	FALSE	FALSE	FALSE	FALSE	FALSE	FALSE	FALSE	FALSE
A1Z968	FBgn0010488	NAT1	S97	1488	FALSE	-1.21725	0.79071	1.15664	0.0614677	GVIGVSCGGQ	FALSE	FALSE	FALSE	FALSE	FALSE	FALSE	FALSE	FALSE	FALSE	FALSE	FALSE	FALSE	FALSE	FALSE
A1Z968	FBgn0010488	NAT1	S996	1488	FALSE	-1.31614	0.439113	1.15664	0.0614677	PTRPSSTPSA	FALSE	TRUE	FALSE	TRUE	FALSE	FALSE	TRUE	FALSE	FALSE	FALSE	FALSE	FALSE	FALSE	TRUE
A1Z968	FBgn0010488	NAT1	T102	1488	FALSE	-0.544136	0.208265	1.15664	0.0614677	SCGGQTPPTP	FALSE	TRUE	FALSE	FALSE	FALSE	FALSE	TRUE	FALSE	FALSE	FALSE	FALSE	TRUE	FALSE	FALSE
A1Z968	FBgn0010488	NAT1	T105	1488	FALSE	-1.19407	0.883528	1.15664	0.0614677	GQTPPTPSVG	FALSE	FALSE	FALSE	FALSE	FALSE	FALSE	FALSE	FALSE	FALSE	TRUE	FALSE	TRUE	FALSE	FALSE
A1Z968	FBgn0010488	NAT1	T997	1488	FALSE	-1.31614	0.439113	1.15664	0.0614677	TRPSSTPSAE	FALSE	FALSE	FALSE	TRUE	FALSE	FALSE	FALSE	FALSE	FALSE	FALSE	FALSE	TRUE	FALSE	FALSE
A1Z971	FBgn0033783	CG17019	S200	700	FALSE	0.305713	0.449362	NA	NA	SQSSSSPSTS	FALSE	TRUE	FALSE	FALSE	FALSE	FALSE	TRUE	FALSE	FALSE	FALSE	FALSE	TRUE	FALSE	FALSE
A1Z971	FBgn0033783	CG17019	S238	700	FALSE	-0.0957461	0.625444	NA	NA	DAQSKSDCEC	TRUE	FALSE	FALSE	FALSE	FALSE	FALSE	FALSE	FALSE	FALSE	FALSE	FALSE	FALSE	FALSE	FALSE
A1Z971	FBgn0033783	CG17019	S243	700	FALSE	-0.0957461	0.625444	NA	NA	SDCECSDEEI	TRUE	FALSE	FALSE	FALSE	FALSE	FALSE	FALSE	FALSE	FALSE	FALSE	FALSE	FALSE	FALSE	FALSE
A1Z971	FBgn0033783	CG17019	S313	700	FALSE	-0.217261	0.273911	NA	NA	ASSQSSFEEL	FALSE	FALSE	FALSE	FALSE	FALSE	FALSE	FALSE	FALSE	FALSE	FALSE	FALSE	TRUE	FALSE	FALSE
A1Z9D4	FBgn0013765	cnn	S1004	1090	FALSE	0.0356605	0.857195	NA	NA	SPKAKSEEST	FALSE	TRUE	FALSE	TRUE	FALSE	FALSE	TRUE	FALSE	FALSE	FALSE	FALSE	FALSE	FALSE	FALSE
A1Z9D4	FBgn0013765	cnn	S1009	1090	FALSE	0.372362	0.317775	NA	NA	SEESTSPDSK	FALSE	TRUE	FALSE	FALSE	FALSE	FALSE	TRUE	FALSE	FALSE	FALSE	FALSE	TRUE	FALSE	FALSE
A1Z9D4	FBgn0013765	cnn	S315	1090	FALSE	-0.248088	0.302185	NA	NA	SGRSMSDNEA	TRUE	FALSE	FALSE	TRUE	FALSE	FALSE	FALSE	FALSE	FALSE	FALSE	FALSE	FALSE	FALSE	TRUE
A1Z9D4	FBgn0013765	cnn	S962	1090	FALSE	-0.265553	0.254062	NA	NA	RVNTSSPDLG	FALSE	FALSE	FALSE	FALSE	FALSE	FALSE	FALSE	FALSE	FALSE	FALSE	FALSE	TRUE	FALSE	FALSE
A1Z9D4	FBgn0013765	cnn	T1008	1090	FALSE	0.391583	0.206223	NA	NA	KSEESTSPDS	FALSE	FALSE	FALSE	FALSE	FALSE	FALSE	TRUE	FALSE	FALSE	FALSE	FALSE	FALSE	FALSE	FALSE
A1Z9E2	FBgn0033846	mip120	S44	950	FALSE	-0.527572	0.115185	0.136539	0.655028	IEALDSEEDN	FALSE	FALSE	FALSE	FALSE	FALSE	FALSE	FALSE	FALSE	FALSE	FALSE	FALSE	FALSE	FALSE	FALSE
A1Z9E2	FBgn0033846	mip120	S649	950	FALSE	0.172693	0.0932284	0.136539	0.655028	RPPPISPQQH	FALSE	FALSE	FALSE	FALSE	FALSE	FALSE	FALSE	FALSE	FALSE	TRUE	FALSE	TRUE	FALSE	FALSE
A1Z9E2	FBgn0033846	mip120	S857	950	FALSE	-0.081252	0.76054	0.136539	0.655028	DVDMDSLDGL	FALSE	FALSE	FALSE	FALSE	FALSE	FALSE	FALSE	FALSE	FALSE	FALSE	FALSE	TRUE	FALSE	FALSE
A1Z9F4	FBgn0053156	CG33156	S99	490	FALSE	-0.333205	0.174397	NA	NA	WPRTRSLNAP	FALSE	FALSE	FALSE	TRUE	FALSE	FALSE	FALSE	FALSE	FALSE	FALSE	FALSE	TRUE	FALSE	TRUE
A1Z9G2	FBgn0033859	fand	S819	883	FALSE	0.231522	0.258503	NA	NA	IDIGDSDEDD	TRUE	FALSE	FALSE	FALSE	FALSE	FALSE	FALSE	FALSE	FALSE	FALSE	FALSE	FALSE	FALSE	FALSE
A1Z9G2	FBgn0033859	fand	S841	883	FALSE	0.231522	0.258503	NA	NA	NENQASAAVT	FALSE	FALSE	FALSE	FALSE	FALSE	FALSE	FALSE	FALSE	FALSE	FALSE	FALSE	FALSE	FALSE	FALSE
A1Z9G2	FBgn0033859	fand	S880	883	FALSE	-0.117379	0.869282	NA	NA	SNQGDSDGE	FALSE	FALSE	FALSE	FALSE	FALSE	FALSE	FALSE	FALSE	FALSE	FALSE	FALSE	FALSE	FALSE	FALSE
A1Z9G2	FBgn0033859	fand	T835	883	FALSE	0.231522	0.258503	NA	NA	EENEMTNENQ	FALSE	FALSE	FALSE	FALSE	FALSE	FALSE	FALSE	FALSE	FALSE	FALSE	FALSE	FALSE	FALSE	FALSE
A1Z9G2	FBgn0033859	fand	T845	883	FALSE	0.374023	0.133928	NA	NA	ASAAVTKTDE	FALSE	FALSE	FALSE	FALSE	FALSE	FALSE	FALSE	FALSE	FALSE	FALSE	FALSE	FALSE	FALSE	FALSE
A1Z9I0	FBgn0033875	CG6357	S149	439	FALSE	-0.696663	0.0512458	NA	NA	IASESSKEER	FALSE	FALSE	FALSE	FALSE	FALSE	FALSE	FALSE	FALSE	FALSE	FALSE	FALSE	FALSE	FALSE	FALSE
A1Z9J3	FBgn0013733	shot	S1609	8805	FALSE	0.139138	0.667305	-0.208537	0.482917	SGELGSPENP	FALSE	FALSE	FALSE	FALSE	FALSE	FALSE	FALSE	FALSE	FALSE	FALSE	FALSE	TRUE	FALSE	FALSE
A1Z9J3	FBgn0013733	shot	S1888	8805	FALSE	-0.414724	0.0968427	-0.208537	0.482917	LLRRKSTGFA	FALSE	FALSE	FALSE	TRUE	FALSE	FALSE	FALSE	FALSE	FALSE	FALSE	TRUE	FALSE	FALSE	TRUE
A1Z9J3	FBgn0013733	shot	S2433	8805	FALSE	0.27289	0.768046	-0.208537	0.482917	LHRGRSFDSE	FALSE	TRUE	FALSE	TRUE	FALSE	FALSE	TRUE	FALSE	FALSE	FALSE	TRUE	TRUE	FALSE	TRUE
A1Z9J3	FBgn0013733	shot	S3159	8805	FALSE	0.239058	0.880928	-0.208537	0.482917	TPKEASPAPT	FALSE	FALSE	FALSE	TRUE	FALSE	FALSE	FALSE	FALSE	FALSE	FALSE	FALSE	TRUE	FALSE	FALSE
A1Z9J3	FBgn0013733	shot	S3344	8805	FALSE	-0.00861414	0.489723	-0.208537	0.482917	EPVPSSPAET	FALSE	FALSE	FALSE	FALSE	FALSE	FALSE	FALSE	FALSE	FALSE	TRUE	FALSE	TRUE	FALSE	FALSE
A1Z9J3	FBgn0013733	shot	S3600	8805	FALSE	-0.118414	0.40781	-0.208537	0.482917	KEEQLSPLDE	FALSE	FALSE	FALSE	FALSE	FALSE	FALSE	FALSE	FALSE	FALSE	FALSE	FALSE	TRUE	FALSE	FALSE
A1Z9J3	FBgn0013733	shot	S4750	8805	FALSE	0.196234	0.953301	-0.208537	0.482917	DSANDSLTVI	FALSE	FALSE	FALSE	FALSE	FALSE	FALSE	FALSE	FALSE	FALSE	FALSE	FALSE	TRUE	FALSE	FALSE
A1Z9J3	FBgn0013733	shot	S5216	8805	FALSE	-0.172076	0.14343	-0.208537	0.482917	VSRIISEPIA	FALSE	FALSE	FALSE	TRUE	FALSE	FALSE	FALSE	FALSE	FALSE	FALSE	FALSE	FALSE	FALSE	TRUE
A1Z9J3	FBgn0013733	shot	S5595	8805	FALSE	-0.462974	0.285791	-0.208537	0.482917	LIRPESPARK	FALSE	FALSE	TRUE	TRUE	FALSE	FALSE	FALSE	FALSE	TRUE	TRUE	TRUE	TRUE	FALSE	TRUE
A1Z9J3	FBgn0013733	shot	S5645	8805	FALSE	-0.106199	0.216538	-0.208537	0.482917	FGSRRSSQDG	FALSE	FALSE	FALSE	TRUE	FALSE	FALSE	FALSE	FALSE	FALSE	FALSE	FALSE	FALSE	FALSE	FALSE
A1Z9J3	FBgn0013733	shot	S5646	8805	FALSE	-0.0348144	0.412313	-0.208537	0.482917	GSRRSSQDGF	FALSE	FALSE	FALSE	TRUE	FALSE	FALSE	FALSE	FALSE	FALSE	FALSE	FALSE	FALSE	FALSE	TRUE
A1Z9J3	FBgn0013733	shot	S7302	8805	FALSE	0.129252	0.8098	-0.208537	0.482917	TKKRGSSLDD	FALSE	FALSE	FALSE	TRUE	FALSE	FALSE	FALSE	FALSE	FALSE	FALSE	FALSE	FALSE	FALSE	FALSE
A1Z9J3	FBgn0013733	shot	S7303	8805	FALSE	0.129252	0.8098	-0.208537	0.482917	KKRGSSLDDI	FALSE	FALSE	FALSE	TRUE	FALSE	FALSE	FALSE	FALSE	FALSE	FALSE	FALSE	TRUE	TRUE	TRUE
A1Z9J3	FBgn0013733	shot	S8606	8805	FALSE	0.492742	0.310294	-0.208537	0.482917	SSLSASTPDS	FALSE	FALSE	FALSE	FALSE	FALSE	FALSE	TRUE	FALSE	FALSE	FALSE	FALSE	FALSE	FALSE	FALSE
A1Z9J3	FBgn0013733	shot	S8610	8805	FALSE	0.244447	0.875134	-0.208537	0.482917	ASTPDSLSDN	FALSE	FALSE	FALSE	FALSE	FALSE	FALSE	FALSE	FALSE	FALSE	FALSE	FALSE	TRUE	FALSE	FALSE
A1Z9J3	FBgn0013733	shot	S8612	8805	FALSE	-0.0435738	0.300156	-0.208537	0.482917	TPDSLSDNEG	TRUE	FALSE	FALSE	FALSE	FALSE	FALSE	FALSE	FALSE	FALSE	FALSE	FALSE	FALSE	FALSE	FALSE
A1Z9J3	FBgn0013733	shot	S8668	8805	FALSE	0.44677	0.371139	-0.208537	0.482917	PSRHGSTLSL	FALSE	TRUE	FALSE	TRUE	FALSE	FALSE	TRUE	FALSE	FALSE	FALSE	FALSE	FALSE	FALSE	TRUE
A1Z9J3	FBgn0013733	shot	S8671	8805	FALSE	0.3336	0.604511	-0.208537	0.482917	HGSTLSLDST	FALSE	TRUE	FALSE	FALSE	FALSE	FALSE	TRUE	FALSE	FALSE	FALSE	FALSE	TRUE	FALSE	FALSE
A1Z9J3	FBgn0013733	shot	S8674	8805	FALSE	0.3336	0.604511	-0.208537	0.482917	TLSLDSTDDH	FALSE	FALSE	FALSE	FALSE	FALSE	FALSE	FALSE	FALSE	FALSE	FALSE	FALSE	FALSE	FALSE	FALSE
A1Z9J3	FBgn0013733	shot	S8681	8805	FALSE	0.44677	0.371139	-0.208537	0.482917	DDHTPSRIPQ	FALSE	FALSE	FALSE	FALSE	FALSE	FALSE	FALSE	FALSE	FALSE	FALSE	FALSE	FALSE	FALSE	FALSE
A1Z9J3	FBgn0013733	shot	S8689	8805	FALSE	-0.510011	0.020548	-0.208537	0.482917	PQRKPSTGST	FALSE	TRUE	FALSE	TRUE	FALSE	FALSE	TRUE	FALSE	FALSE	FALSE	FALSE	FALSE	FALSE	TRUE
A1Z9J3	FBgn0013733	shot	S8692	8805	FALSE	-0.510011	0.020548	-0.208537	0.482917	KPSTGSTASG	FALSE	TRUE	FALSE	FALSE	FALSE	FALSE	TRUE	FALSE	FALSE	FALSE	FALSE	FALSE	FALSE	FALSE
A1Z9J3	FBgn0013733	shot	S8763	8805	FALSE	0.140898	0.752385	-0.208537	0.482917	IRRNISGSST	FALSE	TRUE	FALSE	TRUE	FALSE	FALSE	TRUE	FALSE	FALSE	FALSE	FALSE	FALSE	FALSE	TRUE
A1Z9J3	FBgn0013733	shot	T2440	8805	FALSE	-0.028237	0.219745	-0.208537	0.482917	DSEPATVEDK	FALSE	FALSE	FALSE	FALSE	FALSE	FALSE	FALSE	FALSE	FALSE	FALSE	FALSE	TRUE	FALSE	FALSE
A1Z9J3	FBgn0013733	shot	T3110	8805	FALSE	-0.108617	0.176422	-0.208537	0.482917	PAETETSPKP	FALSE	FALSE	FALSE	FALSE	FALSE	FALSE	FALSE	FALSE	TRUE	FALSE	FALSE	FALSE	FALSE	FALSE
A1Z9J3	FBgn0013733	shot	T3120	8805	FALSE	0.501395	0.155577	-0.208537	0.482917	VQKEPTPDPA	FALSE	FALSE	FALSE	TRUE	FALSE	FALSE	FALSE	FALSE	FALSE	FALSE	FALSE	TRUE	FALSE	FALSE
A1Z9J3	FBgn0013733	shot	T3138	8805	FALSE	0.811335	0.0764443	-0.208537	0.482917	IKKDPTPEPD	FALSE	FALSE	FALSE	TRUE	FALSE	FALSE	FALSE	FALSE	FALSE	FALSE	FALSE	TRUE	FALSE	FALSE
A1Z9J3	FBgn0013733	shot	T8607	8805	FALSE	0.302622	0.711655	-0.208537	0.482917	SLSASTPDSL	FALSE	TRUE	FALSE	FALSE	FALSE	FALSE	TRUE	FALSE	FALSE	FALSE	FALSE	TRUE	FALSE	FALSE
A1Z9J3	FBgn0013733	shot	T8669	8805	FALSE	0.170405	0.838282	-0.208537	0.482917	SRHGSTLSLD	FALSE	FALSE	FALSE	TRUE	FALSE	FALSE	FALSE	FALSE	FALSE	FALSE	FALSE	TRUE	FALSE	FALSE
A1Z9J3	FBgn0013733	shot	T8679	8805	FALSE	-0.878715	0.0337424	-0.208537	0.482917	STDDHTPSRI	FALSE	FALSE	TRUE	FALSE	FALSE	FALSE	FALSE	FALSE	TRUE	FALSE	FALSE	TRUE	FALSE	FALSE
A1Z9J3	FBgn0013733	shot	T8690	8805	FALSE	-0.510011	0.020548	-0.208537	0.482917	QRKPSTGSTA	FALSE	TRUE	FALSE	TRUE	FALSE	FALSE	TRUE	FALSE	FALSE	FALSE	FALSE	FALSE	FALSE	FALSE
A1Z9J3	FBgn0013733	shot	T8693	8805	FALSE	-0.510011	0.020548	-0.208537	0.482917	PSTGSTASGT	FALSE	FALSE	FALSE	FALSE	FALSE	FALSE	FALSE	FALSE	FALSE	FALSE	FALSE	FALSE	FALSE	FALSE
A1Z9J3	FBgn0013733	shot	T8698	8805	FALSE	-0.510011	0.020548	-0.208537	0.482917	TASGTTPRPA	FALSE	FALSE	FALSE	FALSE	FALSE	FALSE	FALSE	FALSE	TRUE	FALSE	FALSE	TRUE	FALSE	FALSE
A1Z9J3	FBgn0013733	shot	T8794	8805	FALSE	0.53905	0.652911	-0.208537	0.482917	RTSRGTTPTE	FALSE	TRUE	FALSE	TRUE	FALSE	FALSE	TRUE	FALSE	FALSE	FALSE	FALSE	FALSE	FALSE	FALSE
A1Z9K4	FBgn0020620	RN-tre	S565	571	FALSE	0.155972	0.478184	NA	NA	DDDALSVENT	FALSE	FALSE	FALSE	FALSE	FALSE	FALSE	FALSE	FALSE	FALSE	FALSE	FALSE	TRUE	FALSE	FALSE
A1Z9K4	FBgn0020620	RN-tre	T569	571	FALSE	0.20149	0.401094	NA	NA	LSVENTRL	FALSE	FALSE	FALSE	FALSE	FALSE	FALSE	FALSE	FALSE	FALSE	FALSE	FALSE	FALSE	FALSE	FALSE
A1Z9K8	FBgn0040752	Prosap	S1637	1871	FALSE	-0.356717	0.594437	0.252435	0.478644	DDGDLSPSPP	FALSE	FALSE	FALSE	FALSE	FALSE	FALSE	FALSE	FALSE	FALSE	FALSE	FALSE	TRUE	FALSE	FALSE
A1Z9K8	FBgn0040752	Prosap	S1639	1871	FALSE	-0.523334	0.186658	0.252435	0.478644	GDLSPSPPAK	FALSE	FALSE	FALSE	FALSE	FALSE	FALSE	FALSE	FALSE	FALSE	FALSE	FALSE	TRUE	FALSE	FALSE
A1Z9L0	FBgn0033897	Rcd1	S23	1001	FALSE	0.0311499	0.857035	NA	NA	LVQNVSQEQE	FALSE	FALSE	FALSE	FALSE	FALSE	FALSE	FALSE	FALSE	FALSE	FALSE	FALSE	FALSE	FALSE	FALSE
A1Z9L3	FBgn0086895	pea	S119	1242	FALSE	-0.421185	0.169594	NA	NA	SKKEESDDDE	TRUE	FALSE	FALSE	TRUE	FALSE	FALSE	FALSE	FALSE	FALSE	FALSE	FALSE	FALSE	FALSE	FALSE
A1Z9M5	FBgn0050069	CG30069	S1159	4012	FALSE	-0.198775	0.0591969	-0.210133	0.583478	EGEFYSPEKP	FALSE	FALSE	TRUE	FALSE	FALSE	FALSE	FALSE	FALSE	TRUE	FALSE	FALSE	TRUE	FALSE	FALSE
A1Z9M5	FBgn0050069	CG30069	S136	4012	FALSE	0.364298	0.477337	-0.210133	0.583478	QKIISSIDLL	FALSE	FALSE	FALSE	TRUE	FALSE	FALSE	FALSE	FALSE	FALSE	FALSE	FALSE	FALSE	FALSE	FALSE
A1Z9M5	FBgn0050069	CG30069	S404	4012	FALSE	0.50703	0.164223	-0.210133	0.583478	FERYVSKESD	FALSE	TRUE	FALSE	TRUE	FALSE	FALSE	TRUE	FALSE	FALSE	FALSE	FALSE	FALSE	FALSE	TRUE
A1Z9M5	FBgn0050069	CG30069	S407	4012	FALSE	0.50703	0.164223	-0.210133	0.583478	YVSKESDGTS	FALSE	TRUE	FALSE	FALSE	FALSE	FALSE	TRUE	FALSE	FALSE	FALSE	FALSE	FALSE	FALSE	FALSE
A1Z9M5	FBgn0050069	CG30069	S753	4012	FALSE	0.0374196	0.446204	-0.210133	0.583478	EGEFYSPEKP	FALSE	FALSE	TRUE	FALSE	FALSE	FALSE	FALSE	FALSE	TRUE	FALSE	FALSE	TRUE	FALSE	FALSE
A1Z9M6	FBgn0033911	VGAT	S124	549	FALSE	-0.467084	0.141771	NA	NA	QGSIASEGSS	FALSE	TRUE	FALSE	FALSE	FALSE	FALSE	TRUE	FALSE	FALSE	FALSE	FALSE	FALSE	FALSE	FALSE
A1Z9P3	FBgn0085408	Shroom	S778	1576	FALSE	-0.026074	0.893645	NA	NA	NLRVPSPELP	FALSE	FALSE	FALSE	TRUE	FALSE	FALSE	FALSE	FALSE	FALSE	TRUE	FALSE	TRUE	FALSE	TRUE
A1Z9S5	FBgn0026427	Su(var)2-HP2	S530	1633	FALSE	-0.488617	0.94925	0.508677	0.204153	MKTQKSEEAV	FALSE	FALSE	FALSE	FALSE	FALSE	FALSE	FALSE	FALSE	FALSE	FALSE	FALSE	FALSE	FALSE	FALSE
A1Z9S5	FBgn0026427	Su(var)2-HP2	S838	1633	FALSE	-0.729302	0.43674	0.508677	0.204153	VPQNISPRKL	FALSE	FALSE	TRUE	FALSE	FALSE	FALSE	FALSE	FALSE	TRUE	FALSE	FALSE	TRUE	FALSE	FALSE
A1Z9S5	FBgn0026427	Su(var)2-HP2	S949	1633	FALSE	-0.653881	0.516761	0.508677	0.204153	NDSSTSPALD	FALSE	FALSE	FALSE	FALSE	FALSE	FALSE	FALSE	FALSE	FALSE	FALSE	FALSE	TRUE	FALSE	FALSE
A1Z9S6	FBgn0026427	Su(var)2-HP2	S1020	3257	FALSE	0.160982	0.3179	0.0361255	0.909644	KMSRTSETEV	FALSE	FALSE	FALSE	TRUE	FALSE	FALSE	FALSE	FALSE	FALSE	FALSE	FALSE	FALSE	FALSE	FALSE
A1Z9S6	FBgn0026427	Su(var)2-HP2	S1050	3257	FALSE	0.761706	0.0252668	0.0361255	0.909644	EEHLTSSESE	FALSE	TRUE	FALSE	FALSE	FALSE	FALSE	TRUE	FALSE	FALSE	FALSE	FALSE	FALSE	FALSE	FALSE
A1Z9S6	FBgn0026427	Su(var)2-HP2	S1051	3257	FALSE	0.761706	0.0252668	0.0361255	0.909644	EHLTSSESEQ	FALSE	FALSE	FALSE	FALSE	FALSE	FALSE	FALSE	FALSE	FALSE	FALSE	FALSE	FALSE	FALSE	FALSE
A1Z9S6	FBgn0026427	Su(var)2-HP2	S1115	3257	FALSE	-0.471313	0.109341	0.0361255	0.909644	ETDTLSDHLD	FALSE	FALSE	FALSE	FALSE	FALSE	FALSE	FALSE	FALSE	FALSE	FALSE	FALSE	FALSE	FALSE	FALSE
A1Z9S6	FBgn0026427	Su(var)2-HP2	S1175	3257	FALSE	-0.152422	0.549413	0.0361255	0.909644	SEKDKSPSAI	FALSE	FALSE	FALSE	TRUE	FALSE	FALSE	FALSE	FALSE	FALSE	FALSE	FALSE	TRUE	FALSE	FALSE
A1Z9S6	FBgn0026427	Su(var)2-HP2	S1177	3257	FALSE	-0.181127	0.423403	0.0361255	0.909644	KDKSPSAISQ	FALSE	TRUE	FALSE	TRUE	FALSE	FALSE	TRUE	FALSE	FALSE	FALSE	FALSE	FALSE	FALSE	FALSE
A1Z9S6	FBgn0026427	Su(var)2-HP2	S1180	3257	FALSE	-0.170395	0.519341	0.0361255	0.909644	SPSAISQSTE	FALSE	TRUE	FALSE	FALSE	FALSE	FALSE	TRUE	FALSE	FALSE	FALSE	FALSE	FALSE	FALSE	FALSE
A1Z9S6	FBgn0026427	Su(var)2-HP2	S1182	3257	FALSE	-0.174982	0.442431	0.0361255	0.909644	SAISQSTERK	FALSE	FALSE	FALSE	FALSE	FALSE	FALSE	FALSE	FALSE	FALSE	FALSE	FALSE	FALSE	FALSE	FALSE
A1Z9S6	FBgn0026427	Su(var)2-HP2	S1408	3257	FALSE	0.0112088	0.827905	0.0361255	0.909644	EEPNLSETEI	FALSE	FALSE	FALSE	FALSE	FALSE	FALSE	FALSE	FALSE	FALSE	FALSE	FALSE	FALSE	FALSE	FALSE
A1Z9S6	FBgn0026427	Su(var)2-HP2	S1519	3257	FALSE	0.333843	0.101782	0.0361255	0.909644	NLETSSTQDP	FALSE	FALSE	FALSE	FALSE	FALSE	FALSE	FALSE	FALSE	FALSE	FALSE	FALSE	FALSE	FALSE	FALSE
A1Z9S6	FBgn0026427	Su(var)2-HP2	S1589	3257	FALSE	-0.00221086	0.881284	0.0361255	0.909644	KRLDNSFEES	FALSE	FALSE	FALSE	FALSE	FALSE	FALSE	FALSE	FALSE	FALSE	FALSE	FALSE	TRUE	FALSE	FALSE
A1Z9S6	FBgn0026427	Su(var)2-HP2	S1746	3257	FALSE	-0.105541	0.67398	0.0361255	0.909644	PITDDSTKDA	FALSE	FALSE	FALSE	FALSE	FALSE	FALSE	FALSE	FALSE	FALSE	FALSE	FALSE	FALSE	FALSE	FALSE
A1Z9S6	FBgn0026427	Su(var)2-HP2	S1771	3257	FALSE	-0.430547	0.18385	0.0361255	0.909644	DELSNSLINA	FALSE	FALSE	FALSE	FALSE	FALSE	FALSE	FALSE	FALSE	FALSE	FALSE	FALSE	TRUE	FALSE	FALSE
A1Z9S6	FBgn0026427	Su(var)2-HP2	S1861	3257	FALSE	0.0737653	0.70799	0.0361255	0.909644	EELAQSPIPN	FALSE	FALSE	FALSE	FALSE	FALSE	FALSE	FALSE	FALSE	FALSE	FALSE	FALSE	TRUE	FALSE	FALSE
A1Z9S6	FBgn0026427	Su(var)2-HP2	S2154	3257	FALSE	-0.0160655	0.94925	0.0361255	0.909644	MKTQKSEEAV	FALSE	FALSE	FALSE	FALSE	FALSE	FALSE	FALSE	FALSE	FALSE	FALSE	FALSE	FALSE	FALSE	FALSE
A1Z9S6	FBgn0026427	Su(var)2-HP2	S2462	3257	FALSE	-0.25675	0.43674	0.0361255	0.909644	VPQNISPRKL	FALSE	FALSE	TRUE	FALSE	FALSE	FALSE	FALSE	FALSE	TRUE	FALSE	FALSE	TRUE	FALSE	FALSE
A1Z9S6	FBgn0026427	Su(var)2-HP2	S2573	3257	FALSE	-0.181329	0.516761	0.0361255	0.909644	NDSSTSPALD	FALSE	FALSE	FALSE	FALSE	FALSE	FALSE	FALSE	FALSE	FALSE	FALSE	FALSE	TRUE	FALSE	FALSE
A1Z9S6	FBgn0026427	Su(var)2-HP2	S283	3257	FALSE	-0.0560982	0.918924	0.0361255	0.909644	VTPVVSDDEG	TRUE	FALSE	FALSE	FALSE	FALSE	FALSE	FALSE	FALSE	FALSE	FALSE	FALSE	FALSE	FALSE	FALSE
A1Z9S6	FBgn0026427	Su(var)2-HP2	S361	3257	FALSE	-0.21239	0.53753	0.0361255	0.909644	EQSAASDKEA	TRUE	FALSE	FALSE	FALSE	FALSE	FALSE	FALSE	FALSE	FALSE	FALSE	FALSE	FALSE	FALSE	FALSE
A1Z9S6	FBgn0026427	Su(var)2-HP2	S711	3257	FALSE	0.576855	0.0401925	0.0361255	0.909644	NIVEESDSQL	FALSE	FALSE	FALSE	FALSE	FALSE	FALSE	FALSE	FALSE	FALSE	FALSE	FALSE	FALSE	FALSE	FALSE
A1Z9S6	FBgn0026427	Su(var)2-HP2	S713	3257	FALSE	0.260484	0.282324	0.0361255	0.909644	VEESDSQLAE	FALSE	FALSE	FALSE	FALSE	FALSE	FALSE	FALSE	FALSE	FALSE	FALSE	FALSE	FALSE	FALSE	FALSE
A1Z9S6	FBgn0026427	Su(var)2-HP2	S792	3257	FALSE	0.642686	0.0529848	0.0361255	0.909644	PVEKPSPVKA	FALSE	FALSE	TRUE	FALSE	FALSE	FALSE	FALSE	FALSE	TRUE	FALSE	FALSE	TRUE	FALSE	FALSE
A1Z9S6	FBgn0026427	Su(var)2-HP2	S863	3257	FALSE	0.527091	0.0175019	0.0361255	0.909644	KKRNHSSPAN	FALSE	FALSE	FALSE	TRUE	FALSE	FALSE	FALSE	FALSE	FALSE	FALSE	FALSE	FALSE	TRUE	TRUE
A1Z9S6	FBgn0026427	Su(var)2-HP2	S864	3257	FALSE	0.527091	0.0175019	0.0361255	0.909644	KRNHSSPANT	FALSE	FALSE	FALSE	TRUE	FALSE	FALSE	FALSE	FALSE	FALSE	FALSE	FALSE	TRUE	FALSE	FALSE
A1Z9S6	FBgn0026427	Su(var)2-HP2	T1049	3257	FALSE	0.761706	0.0252668	0.0361255	0.909644	VEEHLTSSES	FALSE	FALSE	FALSE	FALSE	FALSE	FALSE	TRUE	FALSE	FALSE	FALSE	FALSE	FALSE	FALSE	FALSE
A1Z9S6	FBgn0026427	Su(var)2-HP2	T1084	3257	FALSE	-0.032024	0.980955	0.0361255	0.909644	STAIETDTEQ	TRUE	FALSE	FALSE	FALSE	FALSE	FALSE	FALSE	FALSE	FALSE	FALSE	FALSE	FALSE	FALSE	FALSE
A1Z9S6	FBgn0026427	Su(var)2-HP2	T1183	3257	FALSE	-0.181127	0.423403	0.0361255	0.909644	AISQSTERKQ	FALSE	FALSE	FALSE	FALSE	FALSE	FALSE	FALSE	FALSE	FALSE	FALSE	FALSE	FALSE	FALSE	FALSE
A1Z9S6	FBgn0026427	Su(var)2-HP2	T1520	3257	FALSE	0.333843	0.101782	0.0361255	0.909644	LETSSTQDPK	FALSE	FALSE	FALSE	FALSE	FALSE	FALSE	FALSE	FALSE	FALSE	FALSE	FALSE	FALSE	FALSE	FALSE
A1Z9S6	FBgn0026427	Su(var)2-HP2	T1853	3257	FALSE	-0.22054	0.295598	0.0361255	0.909644	PETDVTDDEE	TRUE	FALSE	FALSE	FALSE	FALSE	FALSE	FALSE	FALSE	FALSE	FALSE	FALSE	FALSE	FALSE	FALSE
A1Z9S6	FBgn0026427	Su(var)2-HP2	T279	3257	FALSE	-0.0560982	0.918924	0.0361255	0.909644	VADTVTPVVS	FALSE	FALSE	FALSE	FALSE	FALSE	FALSE	FALSE	FALSE	FALSE	FALSE	FALSE	TRUE	FALSE	FALSE
A1Z9S6	FBgn0026427	Su(var)2-HP2	T637	3257	FALSE	0.336733	0.179784	0.0361255	0.909644	LCKVDTPSDT	FALSE	FALSE	FALSE	TRUE	FALSE	FALSE	FALSE	FALSE	FALSE	TRUE	FALSE	TRUE	FALSE	FALSE
A1Z9U0	FBgn0050480	CG30480	S706	920	FALSE	-0.302377	0.395489	0.53763	0.167995	NTAPHSPIVE	FALSE	FALSE	FALSE	FALSE	FALSE	FALSE	FALSE	FALSE	FALSE	TRUE	FALSE	TRUE	FALSE	FALSE
A1Z9W4	FBgn0264962	Pcf11	S1630	1953	FALSE	-0.117523	0.496307	NA	NA	QQQNESANES	FALSE	FALSE	FALSE	FALSE	FALSE	FALSE	FALSE	FALSE	FALSE	FALSE	FALSE	FALSE	FALSE	FALSE
A1Z9W4	FBgn0264962	Pcf11	S1634	1953	FALSE	-0.215392	0.285659	NA	NA	ESANESDVEI	TRUE	FALSE	FALSE	FALSE	FALSE	FALSE	FALSE	FALSE	FALSE	FALSE	FALSE	FALSE	FALSE	FALSE
A1Z9W4	FBgn0264962	Pcf11	S1907	1953	FALSE	-0.0556175	0.757119	NA	NA	TGSLKSPTPP	FALSE	FALSE	FALSE	FALSE	FALSE	FALSE	FALSE	FALSE	FALSE	FALSE	FALSE	TRUE	FALSE	FALSE
A1Z9W4	FBgn0264962	Pcf11	T1749	1953	FALSE	0.306464	0.165962	NA	NA	QGDANTDTDA	TRUE	FALSE	FALSE	FALSE	FALSE	FALSE	FALSE	FALSE	FALSE	FALSE	FALSE	FALSE	FALSE	FALSE
A1Z9W4	FBgn0264962	Pcf11	T1751	1953	FALSE	0.0155471	0.9333	NA	NA	DANTDTDAEL	TRUE	FALSE	FALSE	FALSE	FALSE	FALSE	FALSE	FALSE	FALSE	FALSE	FALSE	FALSE	FALSE	FALSE
A1Z9W4	FBgn0264962	Pcf11	T1909	1953	FALSE	-0.0120066	0.943581	NA	NA	SLKSPTPPLA	FALSE	FALSE	FALSE	TRUE	FALSE	FALSE	FALSE	FALSE	FALSE	FALSE	FALSE	TRUE	FALSE	FALSE
A1Z9W4	FBgn0264962	Pcf11	T1914	1953	FALSE	-0.0556175	0.757119	NA	NA	TPPLATVDPD	FALSE	FALSE	FALSE	FALSE	FALSE	FALSE	FALSE	FALSE	FALSE	FALSE	FALSE	TRUE	FALSE	FALSE
A1Z9X0	FBgn0261854	aPKC	S211	606	FALSE	-0.060203	0.324608	-0.212372	0.501525	RAEESSDPIP	FALSE	FALSE	FALSE	FALSE	FALSE	FALSE	FALSE	FALSE	FALSE	FALSE	FALSE	FALSE	FALSE	FALSE
A1Z9X0	FBgn0261854	aPKC	T574	606	FALSE	0.189399	0.906671	-0.212372	0.501525	EAVQLTPDDD	FALSE	FALSE	FALSE	FALSE	FALSE	FALSE	FALSE	FALSE	FALSE	FALSE	FALSE	TRUE	FALSE	FALSE
A1ZA05	FBgn0026370	SRPK	S247	607	FALSE	0.0785758	0.792698	NA	NA	GDAGISDADE	TRUE	FALSE	FALSE	FALSE	FALSE	FALSE	FALSE	FALSE	FALSE	FALSE	FALSE	FALSE	FALSE	FALSE
A1ZA05	FBgn0026370	SRPK	S284	607	FALSE	-0.391443	0.217128	NA	NA	APPEQSEEAQ	FALSE	FALSE	FALSE	FALSE	FALSE	FALSE	FALSE	FALSE	FALSE	FALSE	FALSE	FALSE	FALSE	FALSE
A1ZA05	FBgn0026370	SRPK	S326	607	FALSE	-0.402744	0.142514	NA	NA	PQLENSTSSA	FALSE	TRUE	FALSE	FALSE	FALSE	FALSE	TRUE	FALSE	FALSE	FALSE	FALSE	FALSE	FALSE	FALSE
A1ZA05	FBgn0026370	SRPK	S328	607	FALSE	-0.644601	0.174545	NA	NA	LENSTSSAES	FALSE	FALSE	FALSE	FALSE	FALSE	FALSE	TRUE	FALSE	FALSE	FALSE	FALSE	FALSE	FALSE	FALSE
A1ZA05	FBgn0026370	SRPK	S329	607	FALSE	-0.644601	0.174545	NA	NA	ENSTSSAESS	FALSE	TRUE	FALSE	FALSE	FALSE	FALSE	TRUE	FALSE	FALSE	FALSE	FALSE	FALSE	FALSE	FALSE
A1ZA22	FBgn0034029	eIF2Bgamma	S253	455	FALSE	-0.912423	0.0928134	NA	NA	VQDTTSEVGV	FALSE	FALSE	FALSE	FALSE	FALSE	FALSE	FALSE	FALSE	FALSE	FALSE	FALSE	FALSE	FALSE	FALSE
A1ZA22	FBgn0034029	eIF2Bgamma	T252	455	FALSE	-0.771896	0.0890254	NA	NA	TVQDTTSEVG	FALSE	FALSE	FALSE	FALSE	FALSE	FALSE	FALSE	FALSE	FALSE	FALSE	FALSE	FALSE	FALSE	FALSE
A1ZA23	FBgn0034030	CG8192	S120	431	FALSE	-0.155787	0.558394	NA	NA	LKKPLSEESE	FALSE	TRUE	FALSE	TRUE	FALSE	FALSE	TRUE	FALSE	FALSE	FALSE	FALSE	FALSE	FALSE	FALSE
A1ZA23	FBgn0034030	CG8192	S123	431	FALSE	0.307554	0.165298	NA	NA	PLSEESEEEE	FALSE	FALSE	FALSE	FALSE	FALSE	FALSE	FALSE	FALSE	FALSE	FALSE	FALSE	FALSE	FALSE	FALSE
A1ZA47	FBgn0265991	Zasp52	S1126	2194	FALSE	-0.738639	0.196561	0.968458	0.121547	VSNAGSVADT	FALSE	FALSE	FALSE	FALSE	FALSE	FALSE	FALSE	FALSE	FALSE	FALSE	FALSE	TRUE	FALSE	FALSE
A1ZA47	FBgn0265991	Zasp52	S1561	2194	FALSE	-0.858315	0.528567	0.968458	0.121547	PDRTRSPAPG	FALSE	FALSE	FALSE	TRUE	FALSE	FALSE	FALSE	FALSE	FALSE	FALSE	FALSE	TRUE	FALSE	TRUE
A1ZA47	FBgn0265991	Zasp52	S1782	2194	FALSE	-0.657388	0.240767	0.968458	0.121547	FPNLRSPTFD	FALSE	FALSE	FALSE	FALSE	FALSE	FALSE	FALSE	FALSE	FALSE	FALSE	FALSE	TRUE	FALSE	FALSE
A1ZA47	FBgn0265991	Zasp52	S1900	2194	FALSE	-0.644867	0.225549	0.968458	0.121547	TAYRSSNGSI	FALSE	TRUE	FALSE	TRUE	FALSE	FALSE	TRUE	FALSE	FALSE	FALSE	FALSE	FALSE	FALSE	FALSE
A1ZA47	FBgn0265991	Zasp52	S1903	2194	FALSE	-0.891913	0.785972	0.968458	0.121547	RSSNGSITKP	FALSE	FALSE	FALSE	FALSE	FALSE	FALSE	FALSE	FALSE	FALSE	FALSE	FALSE	FALSE	FALSE	FALSE
A1ZA47	FBgn0265991	Zasp52	S1983	2194	FALSE	-1.01657	0.798681	0.968458	0.121547	SNVDNSPGAG	FALSE	FALSE	FALSE	FALSE	FALSE	FALSE	FALSE	FALSE	FALSE	FALSE	FALSE	TRUE	FALSE	FALSE
A1ZA47	FBgn0265991	Zasp52	S517	2194	FALSE	-0.845482	0.531149	0.968458	0.121547	AAAPKSPVSY	FALSE	TRUE	FALSE	FALSE	FALSE	FALSE	TRUE	FALSE	FALSE	TRUE	FALSE	TRUE	FALSE	FALSE
A1ZA47	FBgn0265991	Zasp52	S737	2194	FALSE	-0.621788	0.14724	0.968458	0.121547	PSGRRSAQEC	FALSE	FALSE	FALSE	TRUE	FALSE	FALSE	FALSE	FALSE	FALSE	FALSE	FALSE	FALSE	FALSE	FALSE
A1ZA47	FBgn0265991	Zasp52	S764	2194	FALSE	-0.933735	0.863373	0.968458	0.121547	REVTPSPVTT	FALSE	TRUE	FALSE	FALSE	FALSE	FALSE	TRUE	FALSE	FALSE	FALSE	FALSE	TRUE	FALSE	FALSE
A1ZA47	FBgn0265991	Zasp52	S935	2194	FALSE	-1.82116	0.101936	0.968458	0.121547	APLRESPPRG	FALSE	FALSE	TRUE	TRUE	FALSE	FALSE	FALSE	FALSE	TRUE	FALSE	FALSE	TRUE	FALSE	FALSE
A1ZA47	FBgn0265991	Zasp52	T1130	2194	FALSE	-0.731611	0.199545	0.968458	0.121547	GSVADTPRAS	FALSE	FALSE	FALSE	FALSE	FALSE	FALSE	FALSE	FALSE	TRUE	FALSE	FALSE	TRUE	FALSE	FALSE
A1ZA47	FBgn0265991	Zasp52	T762	2194	FALSE	-0.930376	0.834184	0.968458	0.121547	MVREVTPSPV	FALSE	FALSE	FALSE	TRUE	FALSE	FALSE	FALSE	FALSE	FALSE	FALSE	FALSE	TRUE	FALSE	TRUE
A1ZA47	FBgn0265991	Zasp52	T767	2194	FALSE	-0.857971	0.597582	0.968458	0.121547	TPSPVTTPTQ	FALSE	TRUE	FALSE	FALSE	FALSE	FALSE	TRUE	FALSE	FALSE	FALSE	FALSE	FALSE	FALSE	FALSE
A1ZA47	FBgn0265991	Zasp52	T768	2194	FALSE	-0.932962	0.847539	0.968458	0.121547	PSPVTTPTQT	FALSE	FALSE	FALSE	FALSE	FALSE	FALSE	FALSE	FALSE	FALSE	TRUE	FALSE	TRUE	FALSE	FALSE
A1ZA72	FBgn0265045	Strn-Mlck	S1697	7944	FALSE	-0.0151928	0.955967	NA	NA	KPPRASMEDL	FALSE	FALSE	FALSE	TRUE	FALSE	FALSE	FALSE	FALSE	FALSE	FALSE	FALSE	FALSE	FALSE	FALSE
A1ZA72	FBgn0265045	Strn-Mlck	S1712	7944	FALSE	0.363119	0.106862	NA	NA	VSVLKSVAES	FALSE	FALSE	FALSE	FALSE	FALSE	FALSE	FALSE	FALSE	FALSE	FALSE	FALSE	TRUE	FALSE	FALSE
A1ZA72	FBgn0265045	Strn-Mlck	S1716	7944	FALSE	0.139939	0.501661	NA	NA	KSVAESLPTD	FALSE	TRUE	FALSE	FALSE	FALSE	FALSE	TRUE	FALSE	FALSE	FALSE	FALSE	TRUE	FALSE	FALSE
A1ZA72	FBgn0265045	Strn-Mlck	S2276	7944	FALSE	0.423577	0.0637125	NA	NA	DLKEGSGSQE	FALSE	FALSE	FALSE	TRUE	FALSE	FALSE	FALSE	FALSE	FALSE	FALSE	FALSE	FALSE	FALSE	FALSE
A1ZA72	FBgn0265045	Strn-Mlck	S2278	7944	FALSE	0.492716	0.0615602	NA	NA	KEGSGSQEDI	FALSE	FALSE	FALSE	FALSE	FALSE	FALSE	FALSE	FALSE	FALSE	FALSE	FALSE	FALSE	FALSE	FALSE
A1ZA72	FBgn0265045	Strn-Mlck	S323	7944	FALSE	-0.281845	0.308148	NA	NA	GSREGSLKPA	FALSE	FALSE	FALSE	TRUE	FALSE	FALSE	FALSE	FALSE	FALSE	FALSE	FALSE	TRUE	FALSE	TRUE
A1ZA72	FBgn0265045	Strn-Mlck	S3532	7944	FALSE	0.607558	0.144184	NA	NA	VSEKKSIEEE	FALSE	FALSE	FALSE	FALSE	FALSE	FALSE	FALSE	TRUE	FALSE	FALSE	FALSE	FALSE	FALSE	FALSE
A1ZA72	FBgn0265045	Strn-Mlck	S3662	7944	FALSE	-0.103804	0.802412	NA	NA	VLEKKSIEEA	FALSE	FALSE	FALSE	FALSE	FALSE	FALSE	FALSE	TRUE	FALSE	FALSE	FALSE	FALSE	FALSE	FALSE
A1ZA72	FBgn0265045	Strn-Mlck	S3987	7944	FALSE	-0.00485569	0.984791	NA	NA	VLEKKSIEEE	FALSE	FALSE	FALSE	FALSE	FALSE	FALSE	FALSE	TRUE	FALSE	FALSE	FALSE	FALSE	FALSE	FALSE
A1ZA72	FBgn0265045	Strn-Mlck	S5092	7944	FALSE	0.455067	0.12792	NA	NA	ILEKKSIEIE	FALSE	FALSE	FALSE	FALSE	FALSE	FALSE	FALSE	TRUE	FALSE	FALSE	FALSE	FALSE	FALSE	FALSE
A1ZA72	FBgn0265045	Strn-Mlck	S750	7944	FALSE	0.0770184	0.666946	NA	NA	QEERTSQLYE	FALSE	FALSE	FALSE	TRUE	FALSE	FALSE	FALSE	FALSE	FALSE	FALSE	FALSE	FALSE	FALSE	FALSE
A1ZA72	FBgn0265045	Strn-Mlck	S860	7944	FALSE	-0.101324	0.543729	NA	NA	DMDDISINEI	FALSE	FALSE	FALSE	FALSE	FALSE	FALSE	FALSE	FALSE	FALSE	FALSE	FALSE	FALSE	FALSE	FALSE
A1ZA72	FBgn0265045	Strn-Mlck	S907	7944	FALSE	-0.90878	0.00871899	NA	NA	RKRKKSKPTE	FALSE	TRUE	FALSE	TRUE	FALSE	TRUE	TRUE	FALSE	FALSE	FALSE	FALSE	FALSE	TRUE	TRUE
A1ZA72	FBgn0265045	Strn-Mlck	S924	7944	FALSE	-0.0477806	0.802852	NA	NA	SKASGSQGDE	FALSE	FALSE	FALSE	FALSE	FALSE	FALSE	FALSE	FALSE	FALSE	FALSE	FALSE	FALSE	FALSE	FALSE
A1ZA72	FBgn0265045	Strn-Mlck	S954	7944	FALSE	-1.02517	0.168355	NA	NA	SGAQASPEKD	FALSE	FALSE	TRUE	FALSE	FALSE	FALSE	FALSE	FALSE	TRUE	FALSE	FALSE	TRUE	FALSE	FALSE
A1ZA72	FBgn0265045	Strn-Mlck	S978	7944	FALSE	-0.128049	0.522889	NA	NA	PTDTDSSKTT	FALSE	TRUE	FALSE	FALSE	FALSE	FALSE	TRUE	FALSE	FALSE	FALSE	FALSE	FALSE	FALSE	FALSE
A1ZA72	FBgn0265045	Strn-Mlck	S979	7944	FALSE	-0.128049	0.522889	NA	NA	TDTDSSKTTE	FALSE	TRUE	FALSE	FALSE	FALSE	FALSE	TRUE	FALSE	FALSE	FALSE	FALSE	FALSE	FALSE	FALSE
A1ZA72	FBgn0265045	Strn-Mlck	SNA	7944	FALSE	0.455067	0.12792	NA	NA	NA	FALSE	FALSE	FALSE	FALSE	FALSE	FALSE	FALSE	FALSE	FALSE	FALSE	FALSE	FALSE	FALSE	FALSE
A1ZA72	FBgn0265045	Strn-Mlck	T1719	7944	FALSE	0.139939	0.501661	NA	NA	AESLPTDPDV	TRUE	FALSE	FALSE	FALSE	FALSE	FALSE	FALSE	FALSE	FALSE	FALSE	FALSE	FALSE	FALSE	FALSE
A1ZA72	FBgn0265045	Strn-Mlck	T749	7944	FALSE	0.045919	0.779435	NA	NA	IQEERTSQLY	FALSE	FALSE	FALSE	FALSE	FALSE	FALSE	FALSE	FALSE	FALSE	FALSE	FALSE	FALSE	FALSE	FALSE
A1ZA72	FBgn0265045	Strn-Mlck	T755	7944	FALSE	-0.144675	0.438352	NA	NA	SQLYETPVGD	FALSE	FALSE	FALSE	FALSE	FALSE	FALSE	FALSE	FALSE	FALSE	FALSE	FALSE	TRUE	FALSE	FALSE
A1ZA72	FBgn0265045	Strn-Mlck	T784	7944	FALSE	-0.518519	0.155019	NA	NA	VSLYETPDLT	FALSE	FALSE	FALSE	FALSE	FALSE	FALSE	FALSE	FALSE	FALSE	FALSE	FALSE	TRUE	FALSE	FALSE
A1ZA72	FBgn0265045	Strn-Mlck	T788	7944	FALSE	-0.518519	0.155019	NA	NA	ETPDLTEEEA	FALSE	FALSE	FALSE	FALSE	FALSE	FALSE	FALSE	FALSE	FALSE	FALSE	FALSE	FALSE	FALSE	FALSE
A1ZA72	FBgn0265045	Strn-Mlck	T981	7944	FALSE	-0.128049	0.522889	NA	NA	TDSSKTTEDD	FALSE	FALSE	FALSE	FALSE	FALSE	FALSE	FALSE	FALSE	FALSE	FALSE	FALSE	FALSE	FALSE	FALSE
A1ZA72	FBgn0265045	Strn-Mlck	Y753	7944	FALSE	0.045919	0.779435	NA	NA	RTSQLYETPV	FALSE	FALSE	FALSE	FALSE	FALSE	FALSE	FALSE	FALSE	FALSE	FALSE	FALSE	FALSE	FALSE	FALSE
A1ZA73	FBgn0265045	Strn-Mlck	S1201	1918	FALSE	-0.190497	0.355375	0.399548	0.274654	AAEPESEAED	FALSE	FALSE	FALSE	FALSE	FALSE	FALSE	FALSE	FALSE	FALSE	FALSE	FALSE	FALSE	FALSE	FALSE
A1ZA73	FBgn0265045	Strn-Mlck	S1230	1918	FALSE	-0.298525	0.590805	0.399548	0.274654	ATDYASDTAS	FALSE	FALSE	FALSE	FALSE	FALSE	FALSE	FALSE	FALSE	FALSE	FALSE	FALSE	FALSE	FALSE	FALSE
A1ZA73	FBgn0265045	Strn-Mlck	S1234	1918	FALSE	-0.388836	0.964158	0.399548	0.274654	ASDTASLSSK	FALSE	TRUE	FALSE	FALSE	FALSE	FALSE	TRUE	FALSE	FALSE	FALSE	FALSE	TRUE	FALSE	FALSE
A1ZA73	FBgn0265045	Strn-Mlck	S1236	1918	FALSE	0.112411	0.153579	0.399548	0.274654	DTASLSSKRR	FALSE	FALSE	FALSE	FALSE	FALSE	FALSE	FALSE	FALSE	FALSE	FALSE	FALSE	FALSE	FALSE	FALSE
A1ZA73	FBgn0265045	Strn-Mlck	S14	1918	FALSE	-0.383843	0.967248	0.399548	0.274654	IEPRASAEPE	FALSE	FALSE	FALSE	TRUE	FALSE	FALSE	FALSE	FALSE	FALSE	FALSE	FALSE	FALSE	FALSE	FALSE
A1ZA73	FBgn0265045	Strn-Mlck	S192	1918	FALSE	-0.290327	0.510054	0.399548	0.274654	IDKDMSPSGA	FALSE	FALSE	FALSE	TRUE	FALSE	FALSE	FALSE	FALSE	FALSE	FALSE	FALSE	TRUE	FALSE	FALSE
A1ZA73	FBgn0265045	Strn-Mlck	S213	1918	FALSE	-0.279083	0.60809	0.399548	0.274654	DDREDSVDLD	FALSE	FALSE	FALSE	TRUE	FALSE	FALSE	FALSE	FALSE	FALSE	FALSE	FALSE	TRUE	FALSE	TRUE
A1ZA73	FBgn0265045	Strn-Mlck	S396	1918	FALSE	-0.549998	0.659853	0.399548	0.274654	EKRRGSDSSD	FALSE	TRUE	FALSE	TRUE	FALSE	FALSE	TRUE	FALSE	FALSE	FALSE	FALSE	FALSE	FALSE	TRUE
A1ZA73	FBgn0265045	Strn-Mlck	S398	1918	FALSE	-0.549998	0.659853	0.399548	0.274654	RRGSDSSDDF	FALSE	FALSE	FALSE	FALSE	FALSE	FALSE	FALSE	FALSE	FALSE	FALSE	FALSE	FALSE	FALSE	FALSE
A1ZA73	FBgn0265045	Strn-Mlck	S399	1918	FALSE	-0.549998	0.659853	0.399548	0.274654	RGSDSSDDFV	FALSE	FALSE	FALSE	FALSE	FALSE	FALSE	FALSE	FALSE	FALSE	FALSE	FALSE	FALSE	FALSE	FALSE
A1ZA73	FBgn0265045	Strn-Mlck	S914	1918	FALSE	-0.725356	0.463333	0.399548	0.274654	HTSRRSSILS	FALSE	FALSE	FALSE	TRUE	FALSE	FALSE	TRUE	TRUE	FALSE	FALSE	FALSE	FALSE	FALSE	FALSE
A1ZA73	FBgn0265045	Strn-Mlck	S915	1918	FALSE	-0.769748	0.460431	0.399548	0.274654	TSRRSSILSA	FALSE	TRUE	FALSE	TRUE	FALSE	FALSE	TRUE	TRUE	FALSE	FALSE	FALSE	FALSE	FALSE	TRUE
A1ZA73	FBgn0265045	Strn-Mlck	S918	1918	FALSE	-0.769969	0.456938	0.399548	0.274654	RSSILSAIAM	FALSE	FALSE	FALSE	FALSE	FALSE	FALSE	FALSE	FALSE	FALSE	FALSE	FALSE	FALSE	FALSE	FALSE
A1ZA73	FBgn0265045	Strn-Mlck	T1232	1918	FALSE	0.112411	0.153579	0.399548	0.274654	DYASDTASLS	FALSE	FALSE	FALSE	FALSE	FALSE	FALSE	FALSE	FALSE	FALSE	FALSE	FALSE	FALSE	FALSE	FALSE
A1ZA92	FBgn0034073	CG8414	S92	995	FALSE	-0.65786	0.125309	0.184015	0.497547	SNPDSSPSQK	FALSE	FALSE	FALSE	FALSE	FALSE	FALSE	FALSE	FALSE	FALSE	FALSE	FALSE	TRUE	FALSE	FALSE
A1ZAB3	FBgn0034085	Ptp52F	S1072	1433	FALSE	0.054739	0.742	NA	NA	AWKRDSGQGI	FALSE	FALSE	FALSE	TRUE	FALSE	FALSE	FALSE	FALSE	FALSE	FALSE	FALSE	FALSE	FALSE	FALSE
A1ZAB3	FBgn0034085	Ptp52F	S1367	1433	FALSE	-0.183647	0.289546	NA	NA	DGRPKSVTVP	FALSE	FALSE	FALSE	TRUE	FALSE	FALSE	FALSE	FALSE	FALSE	FALSE	FALSE	TRUE	FALSE	TRUE
A1ZAB3	FBgn0034085	Ptp52F	S1419	1433	FALSE	0.140543	0.594853	NA	NA	GLRRNSPPGE	FALSE	FALSE	FALSE	TRUE	FALSE	FALSE	FALSE	FALSE	FALSE	FALSE	FALSE	TRUE	FALSE	TRUE
A1ZAB5	FBgn0034087	clu	S79	1448	FALSE	0.166995	0.789701	-0.24892	0.419303	KNRNKSPTEP	FALSE	FALSE	FALSE	TRUE	FALSE	FALSE	FALSE	FALSE	FALSE	FALSE	FALSE	TRUE	TRUE	TRUE
A1ZAB5	FBgn0034087	clu	T81	1448	FALSE	-0.0558479	0.171897	-0.24892	0.419303	RNKSPTEPTT	FALSE	TRUE	FALSE	TRUE	FALSE	FALSE	TRUE	FALSE	FALSE	FALSE	FALSE	FALSE	FALSE	FALSE
A1ZAC4	FBgn0034098	krimp	S196	746	FALSE	-0.395741	0.100751	NA	NA	EQLEGSLEEI	FALSE	FALSE	FALSE	FALSE	FALSE	FALSE	FALSE	FALSE	FALSE	FALSE	FALSE	TRUE	FALSE	FALSE
A1ZAE2	FBgn0034113	CG8060	T1004	1189	FALSE	0.185977	0.333928	NA	NA	PLKEQTPPPP	FALSE	FALSE	FALSE	TRUE	FALSE	FALSE	FALSE	FALSE	FALSE	FALSE	FALSE	TRUE	FALSE	FALSE
A1ZAF3	FBgn0034121	CG6262	S435	466	FALSE	0.082797	0.704206	NA	NA	LADPASNFDA	FALSE	FALSE	FALSE	FALSE	FALSE	FALSE	FALSE	FALSE	FALSE	FALSE	FALSE	FALSE	FALSE	FALSE
A1ZAI3	FBgn0034143	CG8303	S218	543	FALSE	0.0429056	0.256125	-0.432401	0.231529	MAEDDSAWED	FALSE	FALSE	FALSE	FALSE	FALSE	FALSE	FALSE	FALSE	FALSE	FALSE	FALSE	FALSE	FALSE	FALSE
A1ZAI8	FBgn0034151	CG15617	S193	222	FALSE	-0.198549	0.489297	NA	NA	APHTRSLTPT	FALSE	FALSE	FALSE	FALSE	FALSE	FALSE	FALSE	FALSE	FALSE	FALSE	FALSE	TRUE	FALSE	FALSE
A1ZAI8	FBgn0034151	CG15617	T195	222	FALSE	-0.198549	0.489297	NA	NA	HTRSLTPTPR	FALSE	FALSE	FALSE	TRUE	FALSE	FALSE	FALSE	FALSE	FALSE	FALSE	FALSE	TRUE	FALSE	TRUE
A1ZAJ2	FBgn0267002	unc-104	S1416	1670	FALSE	-0.678862	0.121983	0.342776	0.299299	MVIPQSPQTP	FALSE	TRUE	FALSE	FALSE	FALSE	FALSE	TRUE	FALSE	FALSE	TRUE	FALSE	TRUE	FALSE	FALSE
A1ZAJ2	FBgn0267002	unc-104	S1467	1670	FALSE	-0.277747	0.716276	0.342776	0.299299	TQSDVSPSDE	FALSE	FALSE	FALSE	FALSE	FALSE	FALSE	FALSE	FALSE	FALSE	FALSE	FALSE	TRUE	FALSE	FALSE
A1ZAJ2	FBgn0267002	unc-104	S1469	1670	FALSE	-0.277747	0.716276	0.342776	0.299299	SDVSPSDEGC	FALSE	FALSE	FALSE	FALSE	FALSE	FALSE	FALSE	FALSE	FALSE	FALSE	FALSE	FALSE	FALSE	FALSE
A1ZAJ2	FBgn0267002	unc-104	T1419	1670	FALSE	-0.678862	0.121983	0.342776	0.299299	PQSPQTPVKD	FALSE	FALSE	TRUE	FALSE	FALSE	FALSE	FALSE	FALSE	TRUE	TRUE	FALSE	TRUE	FALSE	FALSE
A1ZAK4	FBgn0026533	Dek	S118	663	FALSE	0.658934	0.0666824	0.206581	0.517105	KDEENSEDGD	FALSE	FALSE	FALSE	FALSE	FALSE	FALSE	FALSE	FALSE	FALSE	FALSE	FALSE	FALSE	FALSE	FALSE
A1ZAK4	FBgn0026533	Dek	S133	663	FALSE	0.20372	0.356699	0.206581	0.517105	ADEKASDEES	TRUE	FALSE	FALSE	FALSE	FALSE	FALSE	FALSE	FALSE	FALSE	FALSE	FALSE	FALSE	FALSE	FALSE
A1ZAK4	FBgn0026533	Dek	S20	663	FALSE	-0.12542	0.698201	0.206581	0.517105	AADKVSDVEN	TRUE	FALSE	FALSE	FALSE	FALSE	FALSE	FALSE	FALSE	FALSE	FALSE	FALSE	FALSE	FALSE	FALSE
A1ZAK4	FBgn0026533	Dek	S350	663	FALSE	-0.132005	0.724602	0.206581	0.517105	EEDPPSEEDK	FALSE	FALSE	FALSE	FALSE	FALSE	FALSE	FALSE	FALSE	FALSE	FALSE	FALSE	FALSE	FALSE	FALSE
A1ZAK4	FBgn0026533	Dek	S393	663	FALSE	0.192183	0.174168	0.206581	0.517105	AYVDFSSSDD	FALSE	FALSE	FALSE	FALSE	FALSE	FALSE	FALSE	FALSE	FALSE	FALSE	FALSE	FALSE	FALSE	FALSE
A1ZAK4	FBgn0026533	Dek	S394	663	FALSE	0.192183	0.174168	0.206581	0.517105	YVDFSSSDDS	FALSE	FALSE	FALSE	FALSE	FALSE	FALSE	TRUE	FALSE	FALSE	FALSE	FALSE	FALSE	FALSE	FALSE
A1ZAK4	FBgn0026533	Dek	S395	663	FALSE	0.192183	0.174168	0.206581	0.517105	VDFSSSDDSE	FALSE	TRUE	FALSE	FALSE	FALSE	FALSE	TRUE	FALSE	FALSE	FALSE	FALSE	FALSE	FALSE	FALSE
A1ZAK4	FBgn0026533	Dek	S398	663	FALSE	0.333382	0.0916998	0.206581	0.517105	SSSDDSEQKV	FALSE	FALSE	FALSE	FALSE	FALSE	FALSE	FALSE	FALSE	FALSE	FALSE	FALSE	FALSE	FALSE	FALSE
A1ZAK4	FBgn0026533	Dek	S43	663	FALSE	-0.661433	0.199122	0.206581	0.517105	QPERGSKDAA	FALSE	FALSE	FALSE	TRUE	FALSE	FALSE	FALSE	FALSE	FALSE	FALSE	FALSE	FALSE	FALSE	FALSE
A1ZAK4	FBgn0026533	Dek	S460	663	FALSE	0.734238	0.0391062	0.206581	0.517105	SRRRNSDSEE	TRUE	FALSE	FALSE	TRUE	FALSE	FALSE	FALSE	FALSE	FALSE	FALSE	FALSE	FALSE	FALSE	TRUE
A1ZAK4	FBgn0026533	Dek	S462	663	FALSE	0.734238	0.0391062	0.206581	0.517105	RRNSDSEEEE	FALSE	FALSE	FALSE	FALSE	FALSE	FALSE	FALSE	FALSE	FALSE	FALSE	FALSE	FALSE	FALSE	FALSE
A1ZAK4	FBgn0026533	Dek	S468	663	FALSE	0.507751	0.0890931	0.206581	0.517105	EEEEESEVSD	FALSE	TRUE	FALSE	FALSE	FALSE	FALSE	TRUE	FALSE	FALSE	FALSE	FALSE	FALSE	FALSE	FALSE
A1ZAK4	FBgn0026533	Dek	S471	663	FALSE	0.41108	0.100313	0.206581	0.517105	EESEVSDADS	TRUE	FALSE	FALSE	FALSE	FALSE	FALSE	FALSE	FALSE	FALSE	FALSE	FALSE	FALSE	FALSE	FALSE
A1ZAK4	FBgn0026533	Dek	S475	663	FALSE	0.735666	0.0209221	0.206581	0.517105	VSDADSDVPK	FALSE	FALSE	FALSE	FALSE	FALSE	FALSE	FALSE	FALSE	FALSE	FALSE	FALSE	FALSE	FALSE	FALSE
A1ZAK4	FBgn0026533	Dek	S49	663	FALSE	-0.403716	0.589056	0.206581	0.517105	KDAAESPAAV	FALSE	FALSE	FALSE	FALSE	FALSE	FALSE	FALSE	FALSE	FALSE	FALSE	FALSE	TRUE	FALSE	FALSE
A1ZAK4	FBgn0026533	Dek	S531	663	FALSE	-0.0942275	0.744206	0.206581	0.517105	EEEDVSDFAS	FALSE	FALSE	FALSE	FALSE	FALSE	FALSE	FALSE	FALSE	FALSE	FALSE	FALSE	FALSE	FALSE	FALSE
A1ZAK4	FBgn0026533	Dek	S535	663	FALSE	-0.0925993	0.710703	0.206581	0.517105	VSDFASDQSE	FALSE	TRUE	FALSE	FALSE	FALSE	FALSE	TRUE	FALSE	FALSE	FALSE	FALSE	FALSE	FALSE	FALSE
A1ZAK4	FBgn0026533	Dek	S538	663	FALSE	0.0204671	0.528485	0.206581	0.517105	FASDQSEEER	FALSE	FALSE	FALSE	FALSE	FALSE	FALSE	FALSE	FALSE	FALSE	FALSE	FALSE	FALSE	FALSE	FALSE
A1ZAK4	FBgn0026533	Dek	S56	663	FALSE	-0.137005	0.724103	0.206581	0.517105	AAVDASASAA	FALSE	FALSE	FALSE	FALSE	FALSE	FALSE	FALSE	FALSE	FALSE	FALSE	FALSE	FALSE	FALSE	FALSE
A1ZAK4	FBgn0026533	Dek	S579	663	FALSE	0.429048	0.121688	0.206581	0.517105	KSKKESSEED	FALSE	FALSE	FALSE	TRUE	FALSE	FALSE	FALSE	FALSE	FALSE	FALSE	FALSE	FALSE	FALSE	FALSE
A1ZAK4	FBgn0026533	Dek	S58	663	FALSE	-0.012902	0.298142	0.206581	0.517105	VDASASAATD	FALSE	TRUE	FALSE	FALSE	FALSE	FALSE	TRUE	FALSE	FALSE	FALSE	FALSE	FALSE	FALSE	FALSE
A1ZAK4	FBgn0026533	Dek	S580	663	FALSE	0.429048	0.121688	0.206581	0.517105	SKKESSEEDD	FALSE	FALSE	FALSE	TRUE	FALSE	FALSE	FALSE	FALSE	FALSE	FALSE	FALSE	FALSE	FALSE	FALSE
A1ZAK4	FBgn0026533	Dek	S592	663	FALSE	-0.00445457	0.30572	0.206581	0.517105	DDKDESDEDE	TRUE	FALSE	FALSE	TRUE	FALSE	FALSE	FALSE	FALSE	FALSE	FALSE	FALSE	FALSE	FALSE	FALSE
A1ZAK4	FBgn0026533	Dek	S73	663	FALSE	-0.193987	0.955518	0.206581	0.517105	KAKGDSTAVS	FALSE	FALSE	FALSE	TRUE	FALSE	FALSE	TRUE	FALSE	FALSE	FALSE	FALSE	FALSE	FALSE	FALSE
A1ZAK4	FBgn0026533	Dek	S77	663	FALSE	-0.0767322	0.634631	0.206581	0.517105	DSTAVSNTES	FALSE	FALSE	FALSE	FALSE	FALSE	FALSE	FALSE	FALSE	FALSE	FALSE	FALSE	FALSE	FALSE	FALSE
A1ZAK4	FBgn0026533	Dek	S81	663	FALSE	0.241324	0.257601	0.206581	0.517105	VSNTESDAAA	FALSE	FALSE	FALSE	FALSE	FALSE	FALSE	FALSE	FALSE	FALSE	FALSE	FALSE	FALSE	FALSE	FALSE
A1ZAK4	FBgn0026533	Dek	S92	663	FALSE	-0.790438	0.0608925	0.206581	0.517105	DKKEKSPSPV	FALSE	FALSE	FALSE	TRUE	FALSE	FALSE	FALSE	FALSE	FALSE	FALSE	FALSE	TRUE	FALSE	FALSE
A1ZAK4	FBgn0026533	Dek	S94	663	FALSE	-0.790438	0.0608925	0.206581	0.517105	KEKSPSPVIK	FALSE	FALSE	FALSE	TRUE	FALSE	FALSE	FALSE	FALSE	FALSE	FALSE	FALSE	TRUE	FALSE	FALSE
A1ZAK4	FBgn0026533	Dek	T79	663	FALSE	-0.338268	0.577751	0.206581	0.517105	TAVSNTESDA	FALSE	FALSE	FALSE	FALSE	FALSE	FALSE	FALSE	FALSE	FALSE	FALSE	FALSE	FALSE	FALSE	FALSE
A1ZAK7	FBgn0014870	Psi	S42	796	FALSE	-0.570976	0.202912	0.232317	0.579091	GTAGPSPPSS	FALSE	TRUE	FALSE	FALSE	FALSE	FALSE	TRUE	FALSE	FALSE	FALSE	FALSE	TRUE	FALSE	FALSE
A1ZAK7	FBgn0014870	Psi	S46	796	FALSE	-0.420495	0.337699	0.232317	0.579091	PSPPSSGGGP	FALSE	FALSE	FALSE	FALSE	FALSE	FALSE	FALSE	FALSE	FALSE	FALSE	FALSE	FALSE	FALSE	FALSE
A1ZAK7	FBgn0014870	Psi	S61	796	FALSE	-1.05422	0.154777	0.232317	0.579091	NDDGDSGPES	FALSE	FALSE	FALSE	FALSE	FALSE	FALSE	FALSE	FALSE	FALSE	FALSE	FALSE	FALSE	FALSE	FALSE
A1ZAK7	FBgn0014870	Psi	S71	796	FALSE	-0.47071	0.358132	0.232317	0.579091	KRSLGSPEYA	FALSE	FALSE	FALSE	FALSE	FALSE	FALSE	FALSE	FALSE	FALSE	FALSE	FALSE	TRUE	FALSE	FALSE
A1ZAK8	FBgn0014870	Psi	S42	797	FALSE	-0.338659	0.202912	NA	NA	GTAGPSPPSS	FALSE	TRUE	FALSE	FALSE	FALSE	FALSE	TRUE	FALSE	FALSE	FALSE	FALSE	TRUE	FALSE	FALSE
A1ZAK8	FBgn0014870	Psi	S46	797	FALSE	-0.188178	0.337699	NA	NA	PSPPSSGGGP	FALSE	FALSE	FALSE	FALSE	FALSE	FALSE	FALSE	FALSE	FALSE	FALSE	FALSE	FALSE	FALSE	FALSE
A1ZAK8	FBgn0014870	Psi	S61	797	FALSE	-0.821904	0.154777	NA	NA	NDDGDSGPES	FALSE	FALSE	FALSE	FALSE	FALSE	FALSE	FALSE	FALSE	FALSE	FALSE	FALSE	FALSE	FALSE	FALSE
A1ZAK8	FBgn0014870	Psi	S71	797	FALSE	-0.238393	0.358132	NA	NA	KRSLGSPEYA	FALSE	FALSE	FALSE	FALSE	FALSE	FALSE	FALSE	FALSE	FALSE	FALSE	FALSE	TRUE	FALSE	FALSE
A1ZAN6	FBgn0023172	RhoGEF2	S1390	2559	FALSE	-0.117389	0.00539102	-0.554659	0.225826	SRRKTSDPSL	FALSE	TRUE	FALSE	TRUE	FALSE	FALSE	TRUE	FALSE	FALSE	FALSE	FALSE	FALSE	FALSE	TRUE
A1ZAN6	FBgn0023172	RhoGEF2	S1997	2559	FALSE	0.615812	0.771143	-0.554659	0.225826	TMSIRSTGEP	FALSE	FALSE	FALSE	FALSE	FALSE	FALSE	FALSE	FALSE	FALSE	FALSE	FALSE	FALSE	FALSE	FALSE
A1ZAN6	FBgn0023172	RhoGEF2	S2051	2559	FALSE	0.403601	0.420083	-0.554659	0.225826	NSKRDSASIV	FALSE	FALSE	FALSE	TRUE	FALSE	FALSE	FALSE	FALSE	FALSE	FALSE	FALSE	FALSE	FALSE	FALSE
A1ZAN6	FBgn0023172	RhoGEF2	S2410	2559	FALSE	1.00701	0.329784	-0.554659	0.225826	TSPTESPKET	FALSE	FALSE	FALSE	FALSE	FALSE	FALSE	FALSE	FALSE	TRUE	FALSE	FALSE	TRUE	FALSE	FALSE
A1ZAN6	FBgn0023172	RhoGEF2	S800	2559	FALSE	0.649921	0.566392	-0.554659	0.225826	HRRVGSSPDN	FALSE	FALSE	FALSE	TRUE	FALSE	FALSE	FALSE	FALSE	FALSE	FALSE	FALSE	FALSE	FALSE	TRUE
A1ZAN6	FBgn0023172	RhoGEF2	S801	2559	FALSE	0.358372	0.347225	-0.554659	0.225826	RRVGSSPDNM	FALSE	FALSE	FALSE	TRUE	FALSE	FALSE	FALSE	FALSE	FALSE	FALSE	FALSE	TRUE	FALSE	FALSE
A1ZAN6	FBgn0023172	RhoGEF2	S830	2559	FALSE	0.450612	0.54682	-0.554659	0.225826	EKDGESSPPG	FALSE	FALSE	FALSE	FALSE	FALSE	FALSE	FALSE	FALSE	FALSE	FALSE	FALSE	FALSE	FALSE	FALSE
A1ZAN6	FBgn0023172	RhoGEF2	S831	2559	FALSE	0.375917	0.29645	-0.554659	0.225826	KDGESSPPGT	FALSE	FALSE	FALSE	FALSE	FALSE	FALSE	FALSE	FALSE	FALSE	FALSE	FALSE	TRUE	FALSE	FALSE
A1ZAN6	FBgn0023172	RhoGEF2	S912	2559	FALSE	0.66236	0.651347	-0.554659	0.225826	MEDENSDLDE	TRUE	FALSE	FALSE	FALSE	FALSE	FALSE	FALSE	FALSE	FALSE	FALSE	FALSE	FALSE	FALSE	FALSE
A1ZAN6	FBgn0023172	RhoGEF2	T1389	2559	FALSE	-0.117389	0.00539102	-0.554659	0.225826	NSRRKTSDPS	FALSE	FALSE	FALSE	TRUE	FALSE	FALSE	TRUE	FALSE	FALSE	FALSE	FALSE	FALSE	FALSE	TRUE
A1ZAN6	FBgn0023172	RhoGEF2	T1998	2559	FALSE	0.615812	0.771143	-0.554659	0.225826	MSIRSTGEPI	FALSE	FALSE	FALSE	TRUE	FALSE	FALSE	FALSE	FALSE	FALSE	FALSE	FALSE	FALSE	FALSE	FALSE
A1ZAN6	FBgn0023172	RhoGEF2	T835	2559	FALSE	0.4667	0.598756	-0.554659	0.225826	SSPPGTPPPP	FALSE	FALSE	FALSE	FALSE	FALSE	FALSE	FALSE	FALSE	FALSE	TRUE	FALSE	TRUE	FALSE	FALSE
A1ZAN7	FBgn0023172	RhoGEF2	S1036	2205	FALSE	-0.672048	0.00539102	NA	NA	SRRKTSDPSL	FALSE	TRUE	FALSE	TRUE	FALSE	FALSE	TRUE	FALSE	FALSE	FALSE	FALSE	FALSE	FALSE	TRUE
A1ZAN7	FBgn0023172	RhoGEF2	S1643	2205	FALSE	0.0611534	0.771143	NA	NA	TMSIRSTGEP	FALSE	FALSE	FALSE	FALSE	FALSE	FALSE	FALSE	FALSE	FALSE	FALSE	FALSE	FALSE	FALSE	FALSE
A1ZAN7	FBgn0023172	RhoGEF2	S1697	2205	FALSE	-0.151058	0.420083	NA	NA	NSKRDSASIV	FALSE	FALSE	FALSE	TRUE	FALSE	FALSE	FALSE	FALSE	FALSE	FALSE	FALSE	FALSE	FALSE	FALSE
A1ZAN7	FBgn0023172	RhoGEF2	S2056	2205	FALSE	0.452348	0.329784	NA	NA	TSPTESPKET	FALSE	FALSE	FALSE	FALSE	FALSE	FALSE	FALSE	FALSE	TRUE	FALSE	FALSE	TRUE	FALSE	FALSE
A1ZAN7	FBgn0023172	RhoGEF2	S446	2205	FALSE	0.0952617	0.566392	NA	NA	HRRVGSSPDN	FALSE	FALSE	FALSE	TRUE	FALSE	FALSE	FALSE	FALSE	FALSE	FALSE	FALSE	FALSE	FALSE	TRUE
A1ZAN7	FBgn0023172	RhoGEF2	S447	2205	FALSE	-0.196287	0.347225	NA	NA	RRVGSSPDNM	FALSE	FALSE	FALSE	TRUE	FALSE	FALSE	FALSE	FALSE	FALSE	FALSE	FALSE	TRUE	FALSE	FALSE
A1ZAN7	FBgn0023172	RhoGEF2	S476	2205	FALSE	-0.104047	0.54682	NA	NA	EKDGESSPPG	FALSE	FALSE	FALSE	FALSE	FALSE	FALSE	FALSE	FALSE	FALSE	FALSE	FALSE	FALSE	FALSE	FALSE
A1ZAN7	FBgn0023172	RhoGEF2	S477	2205	FALSE	-0.178741	0.29645	NA	NA	KDGESSPPGT	FALSE	FALSE	FALSE	FALSE	FALSE	FALSE	FALSE	FALSE	FALSE	FALSE	FALSE	TRUE	FALSE	FALSE
A1ZAN7	FBgn0023172	RhoGEF2	S558	2205	FALSE	0.107701	0.651347	NA	NA	MEDENSDLDE	TRUE	FALSE	FALSE	FALSE	FALSE	FALSE	FALSE	FALSE	FALSE	FALSE	FALSE	FALSE	FALSE	FALSE
A1ZAN7	FBgn0023172	RhoGEF2	T1035	2205	FALSE	-0.672048	0.00539102	NA	NA	NSRRKTSDPS	FALSE	FALSE	FALSE	TRUE	FALSE	FALSE	TRUE	FALSE	FALSE	FALSE	FALSE	FALSE	FALSE	TRUE
A1ZAN7	FBgn0023172	RhoGEF2	T1644	2205	FALSE	0.0611534	0.771143	NA	NA	MSIRSTGEPI	FALSE	FALSE	FALSE	TRUE	FALSE	FALSE	FALSE	FALSE	FALSE	FALSE	FALSE	FALSE	FALSE	FALSE
A1ZAN7	FBgn0023172	RhoGEF2	T481	2205	FALSE	-0.0879593	0.598756	NA	NA	SSPPGTPPPP	FALSE	FALSE	FALSE	FALSE	FALSE	FALSE	FALSE	FALSE	FALSE	TRUE	FALSE	TRUE	FALSE	FALSE
A1ZAP7	FBgn0034187	CG6967	S707	764	FALSE	0.900995	0.0193505	NA	NA	IKADESNEES	FALSE	FALSE	FALSE	FALSE	FALSE	FALSE	FALSE	FALSE	FALSE	FALSE	FALSE	FALSE	FALSE	FALSE
A1ZAP7	FBgn0034187	CG6967	S711	764	FALSE	0.900995	0.0193505	NA	NA	ESNEESSSEP	FALSE	FALSE	FALSE	FALSE	FALSE	FALSE	FALSE	FALSE	FALSE	FALSE	FALSE	FALSE	FALSE	FALSE
A1ZAP7	FBgn0034187	CG6967	S712	764	FALSE	0.900995	0.0193505	NA	NA	SNEESSSEPE	FALSE	FALSE	FALSE	FALSE	FALSE	FALSE	FALSE	FALSE	FALSE	FALSE	FALSE	FALSE	FALSE	FALSE
A1ZAQ3	FBgn0050456	CG30456	S211	682	FALSE	-0.533075	0.883383	0.507699	0.244125	EVDQISDFET	TRUE	FALSE	FALSE	FALSE	FALSE	FALSE	FALSE	FALSE	FALSE	FALSE	FALSE	FALSE	FALSE	FALSE
A1ZAS3	FBgn0022029	l(2)k01209	S20	561	FALSE	-0.125355	0.628891	NA	NA	SSSASSDSDD	TRUE	FALSE	FALSE	FALSE	FALSE	FALSE	FALSE	FALSE	FALSE	FALSE	FALSE	FALSE	FALSE	FALSE
A1ZAU8	FBgn0263197	Patronin	S1083	1630	FALSE	0.15653	0.125054	0.214902	0.505811	AMAAASGGED	FALSE	FALSE	FALSE	FALSE	FALSE	FALSE	FALSE	FALSE	FALSE	FALSE	FALSE	FALSE	FALSE	FALSE
A1ZAU8	FBgn0263197	Patronin	S1097	1630	FALSE	-0.339277	0.553264	0.214902	0.505811	KGFYISFDDE	FALSE	FALSE	FALSE	FALSE	FALSE	FALSE	FALSE	FALSE	FALSE	FALSE	FALSE	TRUE	FALSE	FALSE
A1ZAU8	FBgn0263197	Patronin	S1176	1630	FALSE	-0.801956	0.190545	0.214902	0.505811	SNSVKSPGNA	FALSE	FALSE	FALSE	FALSE	FALSE	FALSE	FALSE	FALSE	FALSE	TRUE	FALSE	TRUE	FALSE	FALSE
A1ZAU8	FBgn0263197	Patronin	S1203	1630	FALSE	-0.32334	0.677987	0.214902	0.505811	VSGAMSPTSN	FALSE	TRUE	FALSE	FALSE	FALSE	FALSE	TRUE	FALSE	FALSE	FALSE	FALSE	TRUE	FALSE	FALSE
A1ZAU8	FBgn0263197	Patronin	S1421	1630	FALSE	-0.739579	0.0494503	0.214902	0.505811	DYYRGSQDSL	FALSE	TRUE	FALSE	TRUE	FALSE	FALSE	TRUE	FALSE	FALSE	FALSE	FALSE	FALSE	FALSE	FALSE
A1ZAU8	FBgn0263197	Patronin	S426	1630	FALSE	-0.122868	0.621361	0.214902	0.505811	RSRRNSSSED	FALSE	FALSE	FALSE	TRUE	FALSE	TRUE	FALSE	FALSE	FALSE	FALSE	FALSE	FALSE	TRUE	TRUE
A1ZAU8	FBgn0263197	Patronin	S427	1630	FALSE	-0.449797	0.210488	0.214902	0.505811	SRRNSSSEDS	FALSE	FALSE	FALSE	TRUE	FALSE	FALSE	TRUE	FALSE	FALSE	FALSE	FALSE	FALSE	FALSE	TRUE
A1ZAU8	FBgn0263197	Patronin	S460	1630	FALSE	-0.719131	0.105256	0.214902	0.505811	RERKLSNTSV	FALSE	TRUE	FALSE	TRUE	FALSE	TRUE	TRUE	FALSE	FALSE	FALSE	FALSE	FALSE	TRUE	TRUE
A1ZAU8	FBgn0263197	Patronin	S494	1630	FALSE	0.828683	0.0518511	0.214902	0.505811	GYDTDSGSEK	FALSE	FALSE	FALSE	FALSE	FALSE	FALSE	FALSE	FALSE	FALSE	FALSE	FALSE	FALSE	FALSE	FALSE
A1ZAU8	FBgn0263197	Patronin	T447	1630	FALSE	-0.296654	0.6716	0.214902	0.505811	QDQLNTLGRY	FALSE	FALSE	FALSE	FALSE	FALSE	FALSE	FALSE	FALSE	FALSE	FALSE	FALSE	TRUE	FALSE	FALSE
A1ZAU8	FBgn0263197	Patronin	T492	1630	FALSE	0.828683	0.0518511	0.214902	0.505811	QLGYDTDSGS	FALSE	FALSE	FALSE	FALSE	FALSE	FALSE	FALSE	FALSE	FALSE	FALSE	FALSE	FALSE	FALSE	FALSE
A1ZAU8	FBgn0263197	Patronin	T659	1630	FALSE	-0.159948	0.82135	0.214902	0.505811	NESKRTPDMD	FALSE	FALSE	FALSE	FALSE	FALSE	FALSE	FALSE	FALSE	FALSE	FALSE	FALSE	TRUE	FALSE	FALSE
A1ZAV3	FBgn0034240	MESR4	S134	2171	FALSE	-0.731698	0.565207	0.60395	0.183916	LNSRKSTDTP	FALSE	TRUE	FALSE	TRUE	FALSE	FALSE	TRUE	FALSE	FALSE	FALSE	FALSE	FALSE	FALSE	FALSE
A1ZAV3	FBgn0034240	MESR4	S1475	2171	FALSE	-0.702294	0.61791	0.60395	0.183916	KLPMRSSVDD	FALSE	FALSE	FALSE	FALSE	FALSE	FALSE	FALSE	TRUE	FALSE	FALSE	FALSE	FALSE	FALSE	FALSE
A1ZAV3	FBgn0034240	MESR4	S1476	2171	FALSE	-0.694126	0.628582	0.60395	0.183916	LPMRSSVDDL	FALSE	FALSE	FALSE	TRUE	FALSE	FALSE	FALSE	TRUE	FALSE	FALSE	FALSE	TRUE	FALSE	FALSE
A1ZAV3	FBgn0034240	MESR4	S152	2171	FALSE	-0.70671	0.846637	0.60395	0.183916	TTGSPSKDLV	FALSE	FALSE	FALSE	FALSE	FALSE	FALSE	FALSE	FALSE	FALSE	FALSE	FALSE	FALSE	FALSE	FALSE
A1ZAV3	FBgn0034240	MESR4	S236	2171	FALSE	0.549293	0.0125518	0.60395	0.183916	FQPKESDSNE	FALSE	FALSE	FALSE	FALSE	FALSE	FALSE	FALSE	FALSE	FALSE	FALSE	FALSE	FALSE	FALSE	FALSE
A1ZAV3	FBgn0034240	MESR4	S238	2171	FALSE	-0.463079	0.548733	0.60395	0.183916	PKESDSNEVE	FALSE	FALSE	FALSE	FALSE	FALSE	FALSE	FALSE	FALSE	FALSE	FALSE	FALSE	FALSE	FALSE	FALSE
A1ZAV3	FBgn0034240	MESR4	S273	2171	FALSE	-0.45367	0.597328	0.60395	0.183916	NLETDSESGD	FALSE	FALSE	FALSE	FALSE	FALSE	FALSE	FALSE	FALSE	FALSE	FALSE	FALSE	FALSE	FALSE	FALSE
A1ZAV3	FBgn0034240	MESR4	S288	2171	FALSE	0.438863	0.0335591	0.60395	0.183916	IKDNESPVLE	FALSE	FALSE	FALSE	FALSE	FALSE	FALSE	FALSE	FALSE	FALSE	FALSE	FALSE	TRUE	FALSE	FALSE
A1ZAV3	FBgn0034240	MESR4	S29	2171	FALSE	-0.0067629	0.0606213	0.60395	0.183916	GSETGSEEGT	FALSE	FALSE	FALSE	FALSE	FALSE	FALSE	FALSE	FALSE	FALSE	FALSE	FALSE	FALSE	FALSE	FALSE
A1ZAV3	FBgn0034240	MESR4	T135	2171	FALSE	-0.289721	0.355403	0.60395	0.183916	NSRKSTDTPV	FALSE	FALSE	FALSE	TRUE	FALSE	FALSE	FALSE	FALSE	FALSE	FALSE	FALSE	FALSE	FALSE	TRUE
A1ZAV3	FBgn0034240	MESR4	T271	2171	FALSE	-0.45367	0.597328	0.60395	0.183916	VINLETDSES	TRUE	FALSE	FALSE	FALSE	FALSE	FALSE	FALSE	FALSE	FALSE	FALSE	FALSE	FALSE	FALSE	FALSE
A1ZAW5	FBgn0029079	icln	S202	215	FALSE	-0.00290469	0.99075	NA	NA	GVQNLSLDDD	FALSE	FALSE	FALSE	FALSE	FALSE	FALSE	FALSE	FALSE	FALSE	FALSE	FALSE	TRUE	FALSE	FALSE
A1ZAW6	FBgn0050105	CG30105	S136	155	FALSE	0.5343	0.129963	-0.263473	0.418734	LSQPISEEDL	FALSE	FALSE	FALSE	FALSE	FALSE	FALSE	FALSE	FALSE	FALSE	FALSE	FALSE	FALSE	FALSE	FALSE
A1ZAW9	FBgn0034255	Oxp	S5	84	FALSE	0.0204495	0.926088	NA	NA	MSQKSIDLG	FALSE	FALSE	FALSE	FALSE	FALSE	FALSE	FALSE	FALSE	FALSE	FALSE	FALSE	FALSE	FALSE	FALSE
A1ZAX1	FBgn0034258	eIF3c	S15	910	FALSE	-0.297037	0.227563	-0.0889836	0.834722	ESESESSEEE	FALSE	FALSE	FALSE	FALSE	FALSE	FALSE	FALSE	FALSE	FALSE	FALSE	FALSE	FALSE	FALSE	FALSE
A1ZAX1	FBgn0034258	eIF3c	S16	910	FALSE	-0.743942	0.171311	-0.0889836	0.834722	SESESSEEEI	FALSE	FALSE	FALSE	FALSE	FALSE	FALSE	FALSE	FALSE	FALSE	FALSE	FALSE	FALSE	FALSE	FALSE
A1ZAX1	FBgn0034258	eIF3c	S165	910	FALSE	-0.0436151	0.479975	-0.0889836	0.834722	APDQESEAED	FALSE	FALSE	FALSE	FALSE	FALSE	FALSE	FALSE	FALSE	FALSE	FALSE	FALSE	FALSE	FALSE	FALSE
A1ZAX1	FBgn0034258	eIF3c	S176	910	FALSE	0.209907	0.651696	-0.0889836	0.834722	VVALESDGGD	FALSE	FALSE	FALSE	FALSE	FALSE	FALSE	FALSE	FALSE	FALSE	FALSE	FALSE	FALSE	FALSE	FALSE
A1ZAX1	FBgn0034258	eIF3c	S185	910	FALSE	-0.104978	0.617753	-0.0889836	0.834722	DAGDDSDAGV	FALSE	FALSE	FALSE	FALSE	FALSE	FALSE	FALSE	FALSE	FALSE	FALSE	FALSE	FALSE	FALSE	FALSE
A1ZAX1	FBgn0034258	eIF3c	S34	910	FALSE	0.454589	0.240267	-0.0889836	0.834722	SAFQFSDDEE	TRUE	FALSE	FALSE	FALSE	FALSE	FALSE	FALSE	FALSE	FALSE	FALSE	FALSE	FALSE	FALSE	FALSE
A1ZAX8	FBgn0034261	HPS4	S428	858	TRUE	-1.12382	0.0235318	NA	NA	HSRRNSLKVD	FALSE	FALSE	FALSE	TRUE	FALSE	FALSE	FALSE	TRUE	FALSE	FALSE	FALSE	TRUE	FALSE	TRUE
A1ZAX8	FBgn0034261	HPS4	S493	858	FALSE	-0.335598	0.299439	NA	NA	DVSSDSPDFI	FALSE	FALSE	FALSE	FALSE	FALSE	FALSE	FALSE	FALSE	FALSE	FALSE	FALSE	TRUE	FALSE	FALSE
A1ZAY9	FBgn0034272	Ir54a	S212	586	FALSE	-0.162159	0.751844	NA	NA	QILAGSVGRF	FALSE	FALSE	FALSE	FALSE	FALSE	FALSE	FALSE	FALSE	FALSE	FALSE	FALSE	TRUE	FALSE	FALSE
A1ZB79	FBgn0034345	CG5174	S24	202	FALSE	0.0703784	0.678165	NA	NA	NTANLSEPAS	FALSE	FALSE	FALSE	FALSE	FALSE	FALSE	FALSE	FALSE	FALSE	FALSE	FALSE	FALSE	FALSE	FALSE
A1ZB79	FBgn0034345	CG5174	S28	202	FALSE	0.361297	0.0674766	NA	NA	LSEPASPANS	FALSE	FALSE	FALSE	FALSE	FALSE	FALSE	FALSE	FALSE	FALSE	TRUE	FALSE	TRUE	FALSE	FALSE
A1ZB79	FBgn0034345	CG5174	S32	202	FALSE	0.253572	0.148473	NA	NA	ASPANSVASA	FALSE	TRUE	FALSE	FALSE	FALSE	FALSE	TRUE	FALSE	FALSE	FALSE	FALSE	TRUE	FALSE	FALSE
A1ZB79	FBgn0034345	CG5174	S35	202	FALSE	0.000800573	0.996556	NA	NA	ANSVASAEIA	FALSE	FALSE	FALSE	FALSE	FALSE	FALSE	FALSE	FALSE	FALSE	FALSE	FALSE	FALSE	FALSE	FALSE
A1ZB95	FBgn0262476	CG43066	S42	675	FALSE	0.0448798	0.836745	NA	NA	APQRNSVQSV	FALSE	TRUE	FALSE	TRUE	FALSE	FALSE	TRUE	TRUE	FALSE	FALSE	FALSE	TRUE	FALSE	FALSE
A1ZB95	FBgn0262476	CG43066	S45	675	FALSE	0.0145663	0.937451	NA	NA	RNSVQSVDIP	FALSE	FALSE	FALSE	FALSE	FALSE	FALSE	FALSE	FALSE	FALSE	FALSE	FALSE	TRUE	FALSE	FALSE
A1ZBE0	FBgn0034392	MFS15	S423	443	FALSE	0.489122	0.104423	NA	NA	TTRTPSPGGG	FALSE	FALSE	FALSE	TRUE	FALSE	FALSE	FALSE	FALSE	FALSE	FALSE	FALSE	TRUE	FALSE	TRUE
A1ZBE8	FBgn0034400	CG15099	S1360	2599	FALSE	-0.152932	0.453345	NA	NA	TPGENSLNSL	FALSE	TRUE	FALSE	FALSE	FALSE	FALSE	TRUE	FALSE	FALSE	FALSE	FALSE	TRUE	FALSE	FALSE
A1ZBE8	FBgn0034400	CG15099	S1363	2599	FALSE	-0.0277522	0.874483	NA	NA	ENSLNSLEQK	FALSE	FALSE	FALSE	FALSE	FALSE	FALSE	FALSE	FALSE	FALSE	FALSE	FALSE	TRUE	FALSE	FALSE
A1ZBE8	FBgn0034400	CG15099	S1414	2599	FALSE	-0.268705	0.194803	NA	NA	CISKTSTDSN	FALSE	TRUE	FALSE	FALSE	FALSE	FALSE	TRUE	FALSE	FALSE	FALSE	FALSE	FALSE	FALSE	FALSE
A1ZBE8	FBgn0034400	CG15099	S1757	2599	FALSE	0.226163	0.266401	NA	NA	SAGNASPTRL	FALSE	FALSE	TRUE	FALSE	FALSE	FALSE	FALSE	FALSE	TRUE	FALSE	FALSE	TRUE	FALSE	FALSE
A1ZBE8	FBgn0034400	CG15099	S632	2599	FALSE	0.0372264	0.822138	NA	NA	DTGQQSSSDL	FALSE	FALSE	FALSE	FALSE	FALSE	FALSE	FALSE	FALSE	FALSE	FALSE	FALSE	FALSE	FALSE	FALSE
A1ZBE8	FBgn0034400	CG15099	S633	2599	FALSE	0.0372264	0.822138	NA	NA	TGQQSSSDLD	FALSE	FALSE	FALSE	FALSE	FALSE	FALSE	FALSE	FALSE	FALSE	FALSE	FALSE	FALSE	FALSE	FALSE
A1ZBE8	FBgn0034400	CG15099	S814	2599	FALSE	-0.242387	0.249829	NA	NA	SASELSSDSE	FALSE	TRUE	FALSE	FALSE	FALSE	FALSE	TRUE	FALSE	FALSE	FALSE	FALSE	FALSE	FALSE	FALSE
A1ZBE8	FBgn0034400	CG15099	S815	2599	FALSE	-0.264783	0.288919	NA	NA	ASELSSDSEA	TRUE	FALSE	FALSE	FALSE	FALSE	FALSE	FALSE	FALSE	FALSE	FALSE	FALSE	FALSE	FALSE	FALSE
A1ZBE8	FBgn0034400	CG15099	S817	2599	FALSE	0.173565	0.382541	NA	NA	ELSSDSEAQE	FALSE	FALSE	FALSE	FALSE	FALSE	FALSE	FALSE	FALSE	FALSE	FALSE	FALSE	FALSE	FALSE	FALSE
A1ZBE8	FBgn0034400	CG15099	T1235	2599	FALSE	-0.111156	0.564338	NA	NA	DFDDETDLEE	TRUE	FALSE	FALSE	FALSE	FALSE	FALSE	FALSE	FALSE	FALSE	FALSE	FALSE	FALSE	FALSE	FALSE
A1ZBE8	FBgn0034400	CG15099	T1355	2599	FALSE	-0.24377	0.293408	NA	NA	LTREKTPGEN	FALSE	FALSE	FALSE	TRUE	FALSE	FALSE	FALSE	FALSE	FALSE	FALSE	TRUE	TRUE	FALSE	TRUE
A1ZBE8	FBgn0034400	CG15099	T1413	2599	FALSE	-0.268705	0.194803	NA	NA	SCISKTSTDS	FALSE	FALSE	FALSE	FALSE	FALSE	FALSE	TRUE	FALSE	FALSE	FALSE	FALSE	FALSE	FALSE	FALSE
A1ZBE8	FBgn0034400	CG15099	T1415	2599	FALSE	-0.268705	0.194803	NA	NA	ISKTSTDSNI	FALSE	FALSE	FALSE	TRUE	FALSE	FALSE	FALSE	FALSE	FALSE	FALSE	FALSE	FALSE	FALSE	FALSE
A1ZBE9	FBgn0034401	MetRS	S202	1022	FALSE	-0.306061	0.14748	-0.167265	0.650416	PLKRLSLADA	FALSE	FALSE	FALSE	TRUE	FALSE	FALSE	FALSE	TRUE	FALSE	FALSE	FALSE	TRUE	FALSE	FALSE
A1ZBE9	FBgn0034401	MetRS	S953	1022	FALSE	-0.0872335	0.243508	-0.167265	0.650416	AAPAASPAAT	FALSE	FALSE	FALSE	FALSE	FALSE	FALSE	FALSE	FALSE	FALSE	FALSE	FALSE	TRUE	FALSE	FALSE
A1ZBE9	FBgn0034401	MetRS	T1009	1022	FALSE	0.114856	0.794326	-0.167265	0.650416	AALTGTPVAG	FALSE	FALSE	FALSE	FALSE	FALSE	FALSE	FALSE	FALSE	FALSE	FALSE	FALSE	TRUE	FALSE	FALSE
A1ZBF1	FBgn0034403	CG18190	S150	248	FALSE	0.277537	0.0514358	-1.39753	0.0309627	FAKERSPVNA	FALSE	FALSE	FALSE	TRUE	FALSE	FALSE	FALSE	FALSE	FALSE	FALSE	FALSE	TRUE	FALSE	FALSE
A1ZBF6	FBgn0034407	DptB	S88	120	FALSE	0.0562601	0.824122	NA	NA	PNGRHSFDAT	FALSE	FALSE	FALSE	TRUE	FALSE	FALSE	FALSE	FALSE	FALSE	FALSE	FALSE	TRUE	FALSE	FALSE
A1ZBH1	FBgn0034418	CG15118	S538	592	FALSE	-0.0885995	0.726517	NA	NA	NLQSGSPASD	FALSE	TRUE	FALSE	FALSE	FALSE	FALSE	TRUE	FALSE	FALSE	FALSE	FALSE	TRUE	FALSE	FALSE
A1ZBH1	FBgn0034418	CG15118	S541	592	FALSE	-0.202701	0.405946	NA	NA	SGSPASDEDD	TRUE	FALSE	FALSE	FALSE	FALSE	FALSE	FALSE	FALSE	FALSE	FALSE	FALSE	FALSE	FALSE	FALSE
A1ZBH7	FBgn0263395	hppy	S1199	1218	FALSE	-0.213182	0.260702	NA	NA	LLRTGSLGSE	FALSE	TRUE	FALSE	TRUE	FALSE	FALSE	TRUE	FALSE	FALSE	FALSE	TRUE	TRUE	FALSE	TRUE
A1ZBH7	FBgn0263395	hppy	S738	1218	FALSE	0.403811	0.14997	NA	NA	NLLRSSSGET	FALSE	FALSE	FALSE	TRUE	FALSE	FALSE	TRUE	FALSE	FALSE	FALSE	FALSE	FALSE	FALSE	FALSE
A1ZBH7	FBgn0263395	hppy	S739	1218	FALSE	0.403811	0.14997	NA	NA	LLRSSSGETP	FALSE	TRUE	FALSE	TRUE	FALSE	FALSE	TRUE	FALSE	FALSE	FALSE	TRUE	FALSE	FALSE	TRUE
A1ZBH7	FBgn0263395	hppy	S794	1218	FALSE	0.154955	0.427213	NA	NA	RTRSLSDGGT	FALSE	FALSE	FALSE	TRUE	FALSE	TRUE	FALSE	FALSE	FALSE	FALSE	FALSE	FALSE	TRUE	TRUE
A1ZBH8	FBgn0263395	hppy	S467	947	FALSE	0.728543	0.14997	-0.324732	0.249637	NLLRSSSGET	FALSE	FALSE	FALSE	TRUE	FALSE	FALSE	TRUE	FALSE	FALSE	FALSE	FALSE	FALSE	FALSE	FALSE
A1ZBH8	FBgn0263395	hppy	S468	947	FALSE	0.728543	0.14997	-0.324732	0.249637	LLRSSSGETP	FALSE	TRUE	FALSE	TRUE	FALSE	FALSE	TRUE	FALSE	FALSE	FALSE	TRUE	FALSE	FALSE	TRUE
A1ZBH8	FBgn0263395	hppy	S523	947	FALSE	0.479687	0.427213	-0.324732	0.249637	RTRSLSDGGT	FALSE	FALSE	FALSE	TRUE	FALSE	TRUE	FALSE	FALSE	FALSE	FALSE	FALSE	FALSE	TRUE	TRUE
A1ZBH8	FBgn0263395	hppy	S928	947	FALSE	0.11155	0.260702	-0.324732	0.249637	LLRTGSLGSE	FALSE	TRUE	FALSE	TRUE	FALSE	FALSE	TRUE	FALSE	FALSE	FALSE	TRUE	TRUE	FALSE	TRUE
A1ZBK1	FBgn0034437	CG10051	S4	866	FALSE	0.114076	0.576162	NA	NA	MSFSTVDI	FALSE	FALSE	FALSE	FALSE	FALSE	FALSE	FALSE	FALSE	FALSE	FALSE	FALSE	FALSE	FALSE	FALSE
A1ZBM2	FBgn0034451	TBCB	S97	244	FALSE	-0.379111	0.180587	-0.0573436	0.847856	SFATFSFDSA	FALSE	TRUE	FALSE	FALSE	FALSE	FALSE	TRUE	FALSE	FALSE	FALSE	FALSE	TRUE	FALSE	FALSE
A1ZBT6	FBgn0034504	CG8929	S103	567	FALSE	-0.121607	0.577824	NA	NA	KSPPLSPPPR	FALSE	FALSE	FALSE	FALSE	FALSE	FALSE	FALSE	FALSE	FALSE	TRUE	FALSE	TRUE	FALSE	FALSE
A1ZBT6	FBgn0034504	CG8929	S155	567	FALSE	0.295063	0.154618	NA	NA	GGRPRSPPEP	FALSE	FALSE	FALSE	TRUE	FALSE	FALSE	FALSE	FALSE	FALSE	TRUE	FALSE	TRUE	FALSE	TRUE
A1ZBT6	FBgn0034504	CG8929	S184	567	FALSE	-0.28055	0.163336	NA	NA	LGRRRSPPLP	FALSE	FALSE	FALSE	TRUE	FALSE	FALSE	FALSE	FALSE	FALSE	FALSE	TRUE	TRUE	FALSE	TRUE
A1ZBT6	FBgn0034504	CG8929	S213	567	FALSE	-0.104097	0.648411	NA	NA	SKRPPSPPPR	FALSE	FALSE	FALSE	TRUE	FALSE	FALSE	FALSE	FALSE	FALSE	TRUE	FALSE	TRUE	FALSE	TRUE
A1ZBT6	FBgn0034504	CG8929	S42	567	FALSE	-0.254611	0.534083	NA	NA	YIQGESSSGE	FALSE	FALSE	FALSE	FALSE	FALSE	FALSE	FALSE	FALSE	FALSE	FALSE	FALSE	FALSE	FALSE	FALSE
A1ZBT6	FBgn0034504	CG8929	S43	567	FALSE	-0.254611	0.534083	NA	NA	IQGESSSGES	FALSE	FALSE	FALSE	FALSE	FALSE	FALSE	TRUE	FALSE	FALSE	FALSE	FALSE	FALSE	FALSE	FALSE
A1ZBT6	FBgn0034504	CG8929	S44	567	FALSE	-0.254611	0.534083	NA	NA	QGESSSGESE	FALSE	TRUE	FALSE	FALSE	FALSE	FALSE	TRUE	FALSE	FALSE	FALSE	FALSE	FALSE	FALSE	FALSE
A1ZBT6	FBgn0034504	CG8929	S47	567	FALSE	0.560745	0.320458	NA	NA	SSSGESERDG	FALSE	FALSE	FALSE	FALSE	FALSE	FALSE	FALSE	FALSE	FALSE	FALSE	FALSE	FALSE	FALSE	FALSE
A1ZBT6	FBgn0034504	CG8929	S99	567	FALSE	-0.121607	0.577824	NA	NA	SRLRKSPPLS	FALSE	FALSE	FALSE	TRUE	FALSE	FALSE	FALSE	FALSE	FALSE	FALSE	FALSE	TRUE	FALSE	FALSE
A1ZBU6	FBgn0050151	CG30151	S237	282	FALSE	-0.355989	0.435687	0.549086	0.154535	GGPFESKEAT	FALSE	FALSE	FALSE	FALSE	FALSE	FALSE	FALSE	FALSE	FALSE	FALSE	FALSE	FALSE	FALSE	FALSE
A1ZBU6	FBgn0050151	CG30151	S245	282	FALSE	-0.388427	0.444944	0.549086	0.154535	ATIDHSEGGL	FALSE	FALSE	FALSE	FALSE	FALSE	FALSE	FALSE	FALSE	FALSE	FALSE	FALSE	FALSE	FALSE	FALSE
A1ZBU8	FBgn0034512	CG18067	S74	245	FALSE	-0.39857	0.351837	0.241425	0.482278	ITDADSSEED	FALSE	FALSE	FALSE	FALSE	FALSE	FALSE	FALSE	FALSE	FALSE	FALSE	FALSE	FALSE	FALSE	FALSE
A1ZBU8	FBgn0034512	CG18067	S75	245	FALSE	-0.39857	0.351837	0.241425	0.482278	TDADSSEEDS	FALSE	FALSE	FALSE	FALSE	FALSE	FALSE	FALSE	FALSE	FALSE	FALSE	FALSE	FALSE	FALSE	FALSE
A1ZBU8	FBgn0034512	CG18067	S79	245	FALSE	-0.102684	0.473995	0.241425	0.482278	SSEEDSSHDY	FALSE	FALSE	FALSE	FALSE	FALSE	FALSE	FALSE	FALSE	FALSE	FALSE	FALSE	FALSE	FALSE	FALSE
A1ZBU8	FBgn0034512	CG18067	S80	245	FALSE	-0.102684	0.473995	0.241425	0.482278	SEEDSSHDYG	FALSE	FALSE	FALSE	FALSE	FALSE	FALSE	FALSE	FALSE	FALSE	FALSE	FALSE	FALSE	FALSE	FALSE
A1ZBW0	FBgn0267791	HnRNP-K	S63	502	FALSE	-0.0844112	0.567958	-0.0313894	0.91311	YKATVSVDDS	FALSE	FALSE	FALSE	FALSE	FALSE	FALSE	FALSE	FALSE	FALSE	FALSE	FALSE	TRUE	FALSE	FALSE
A1ZBW6	FBgn0034528	CG11180	S104	726	FALSE	-0.657005	0.189912	0.403635	0.264044	DKEPESEEEA	FALSE	FALSE	FALSE	FALSE	FALSE	FALSE	FALSE	FALSE	FALSE	FALSE	FALSE	FALSE	FALSE	FALSE
A1ZBW6	FBgn0034528	CG11180	S250	726	FALSE	-0.17904	0.305016	0.403635	0.264044	KFEQISADND	FALSE	FALSE	FALSE	FALSE	FALSE	FALSE	FALSE	FALSE	FALSE	FALSE	FALSE	FALSE	FALSE	FALSE
A1ZBW6	FBgn0034528	CG11180	S306	726	FALSE	-0.501879	0.595372	0.403635	0.264044	EKLVESEERT	FALSE	FALSE	FALSE	FALSE	FALSE	FALSE	FALSE	FALSE	FALSE	FALSE	FALSE	FALSE	FALSE	FALSE
A1ZBW6	FBgn0034528	CG11180	S336	726	FALSE	-0.172999	0.214057	0.403635	0.264044	KKSKGSSLDE	FALSE	FALSE	FALSE	FALSE	FALSE	FALSE	FALSE	FALSE	FALSE	FALSE	FALSE	FALSE	FALSE	FALSE
A1ZBW6	FBgn0034528	CG11180	S337	726	FALSE	-0.155475	0.325506	0.403635	0.264044	KSKGSSLDEI	FALSE	FALSE	FALSE	TRUE	FALSE	FALSE	FALSE	FALSE	FALSE	FALSE	FALSE	TRUE	FALSE	FALSE
A1ZBW6	FBgn0034528	CG11180	S361	726	FALSE	-0.658586	0.141528	0.403635	0.264044	SKERTSEQPT	FALSE	FALSE	FALSE	TRUE	FALSE	FALSE	FALSE	FALSE	FALSE	FALSE	FALSE	FALSE	FALSE	FALSE
A1ZBW6	FBgn0034528	CG11180	S387	726	FALSE	0.43627	0.0363637	0.403635	0.264044	KSKRSSVDET	FALSE	FALSE	FALSE	TRUE	FALSE	FALSE	FALSE	TRUE	FALSE	FALSE	FALSE	TRUE	FALSE	FALSE
A1ZBW6	FBgn0034528	CG11180	S452	726	FALSE	-0.702951	0.213213	0.403635	0.264044	EIAEDSIEEP	FALSE	FALSE	FALSE	FALSE	FALSE	FALSE	FALSE	FALSE	FALSE	FALSE	FALSE	FALSE	FALSE	FALSE
A1ZBW6	FBgn0034528	CG11180	S608	726	FALSE	0.0452248	0.0483624	0.403635	0.264044	NSGNKSVQSA	FALSE	TRUE	FALSE	FALSE	FALSE	FALSE	TRUE	FALSE	FALSE	FALSE	FALSE	TRUE	FALSE	FALSE
A1ZBW6	FBgn0034528	CG11180	S611	726	FALSE	-0.843367	0.181322	0.403635	0.264044	NKSVQSADED	FALSE	FALSE	FALSE	FALSE	FALSE	FALSE	FALSE	FALSE	FALSE	FALSE	FALSE	FALSE	FALSE	FALSE
A1ZBW6	FBgn0034528	CG11180	S95	726	FALSE	-0.319659	0.613835	0.403635	0.264044	LNGEDSGGID	FALSE	FALSE	FALSE	FALSE	FALSE	FALSE	FALSE	FALSE	FALSE	FALSE	FALSE	FALSE	FALSE	FALSE
A1ZBW6	FBgn0034528	CG11180	T310	726	FALSE	-0.187098	0.351218	0.403635	0.264044	ESEERTDEQP	FALSE	FALSE	FALSE	FALSE	FALSE	FALSE	FALSE	FALSE	FALSE	FALSE	FALSE	FALSE	FALSE	FALSE
A1ZBW6	FBgn0034528	CG11180	T360	726	FALSE	-0.658586	0.141528	0.403635	0.264044	KSKERTSEQP	FALSE	FALSE	FALSE	TRUE	FALSE	FALSE	FALSE	FALSE	FALSE	FALSE	FALSE	FALSE	FALSE	FALSE
A1ZBW7	FBgn0034529	FAM21	S1048	1469	FALSE	-2.13707	0.0625318	1.31084	0.0330564	LQKPTSPVKK	FALSE	FALSE	TRUE	TRUE	FALSE	FALSE	FALSE	FALSE	TRUE	TRUE	FALSE	TRUE	FALSE	FALSE
A1ZBW7	FBgn0034529	FAM21	S1160	1469	FALSE	-0.88776	0.148774	1.31084	0.0330564	ASTRDSPEVE	FALSE	FALSE	FALSE	TRUE	FALSE	FALSE	FALSE	FALSE	FALSE	FALSE	FALSE	TRUE	FALSE	FALSE
A1ZBW7	FBgn0034529	FAM21	S1175	1469	FALSE	-1.27976	0.88515	1.31084	0.0330564	SIKAPSPQYV	FALSE	FALSE	FALSE	TRUE	FALSE	FALSE	FALSE	FALSE	FALSE	FALSE	FALSE	TRUE	FALSE	FALSE
A1ZBW7	FBgn0034529	FAM21	S1241	1469	FALSE	-0.742618	0.0856468	1.31084	0.0330564	PKSYRSFLDS	FALSE	FALSE	FALSE	FALSE	FALSE	FALSE	FALSE	FALSE	FALSE	FALSE	FALSE	TRUE	FALSE	FALSE
A1ZBW7	FBgn0034529	FAM21	S1245	1469	FALSE	-1.24878	0.830886	1.31084	0.0330564	RSFLDSPDAD	FALSE	FALSE	FALSE	FALSE	FALSE	FALSE	FALSE	FALSE	FALSE	FALSE	FALSE	TRUE	FALSE	FALSE
A1ZBW7	FBgn0034529	FAM21	S1254	1469	FALSE	-1.16696	0.413925	1.31084	0.0330564	DDKLFSDLEN	TRUE	FALSE	FALSE	TRUE	FALSE	FALSE	FALSE	FALSE	FALSE	FALSE	FALSE	FALSE	FALSE	FALSE
A1ZBW7	FBgn0034529	FAM21	S1282	1469	FALSE	-1.32486	0.967773	1.31084	0.0330564	NSFLASPDED	FALSE	FALSE	FALSE	FALSE	FALSE	FALSE	FALSE	FALSE	FALSE	FALSE	FALSE	TRUE	FALSE	FALSE
A1ZBW7	FBgn0034529	FAM21	S1380	1469	FALSE	-1.53812	0.365442	1.31084	0.0330564	ATSLFSSDDE	FALSE	FALSE	FALSE	FALSE	FALSE	FALSE	FALSE	FALSE	FALSE	FALSE	FALSE	FALSE	FALSE	FALSE
A1ZBW7	FBgn0034529	FAM21	S1381	1469	FALSE	-1.73085	0.303504	1.31084	0.0330564	TSLFSSDDEE	TRUE	FALSE	FALSE	FALSE	FALSE	FALSE	FALSE	FALSE	FALSE	FALSE	FALSE	FALSE	FALSE	FALSE
A1ZBW7	FBgn0034529	FAM21	S1408	1469	FALSE	-0.73863	0.27518	1.31084	0.0330564	SKSLFSDDDD	TRUE	FALSE	FALSE	FALSE	FALSE	FALSE	FALSE	FALSE	FALSE	FALSE	FALSE	FALSE	FALSE	FALSE
A1ZBW7	FBgn0034529	FAM21	S316	1469	FALSE	-0.812358	0.0619597	1.31084	0.0330564	SSSSSSPAQQ	FALSE	FALSE	FALSE	FALSE	FALSE	FALSE	FALSE	FALSE	FALSE	FALSE	FALSE	TRUE	FALSE	FALSE
A1ZBW7	FBgn0034529	FAM21	S378	1469	FALSE	-1.49055	0.597022	1.31084	0.0330564	PSSSVSPATT	FALSE	TRUE	FALSE	FALSE	FALSE	FALSE	TRUE	FALSE	FALSE	FALSE	FALSE	TRUE	FALSE	FALSE
A1ZBW7	FBgn0034529	FAM21	S422	1469	FALSE	-0.690455	0.109501	1.31084	0.0330564	NLFDDSPPLS	FALSE	FALSE	FALSE	FALSE	FALSE	FALSE	FALSE	FALSE	FALSE	FALSE	FALSE	TRUE	FALSE	FALSE
A1ZBW7	FBgn0034529	FAM21	S426	1469	FALSE	-0.690455	0.109501	1.31084	0.0330564	DSPPLSPTPR	FALSE	FALSE	FALSE	FALSE	FALSE	FALSE	FALSE	FALSE	FALSE	TRUE	FALSE	TRUE	FALSE	FALSE
A1ZBW7	FBgn0034529	FAM21	S448	1469	FALSE	-1.2735	0.831758	1.31084	0.0330564	AIPKRSPVVV	FALSE	FALSE	FALSE	FALSE	FALSE	FALSE	FALSE	FALSE	FALSE	FALSE	FALSE	TRUE	FALSE	FALSE
A1ZBW7	FBgn0034529	FAM21	S580	1469	TRUE	-2.1323	0.0259126	1.31084	0.0330564	TSSGVSPNKN	FALSE	FALSE	TRUE	FALSE	FALSE	FALSE	FALSE	FALSE	TRUE	FALSE	FALSE	TRUE	FALSE	FALSE
A1ZBW7	FBgn0034529	FAM21	S591	1469	FALSE	-0.747542	0.046696	1.31084	0.0330564	ETPVASKKSL	FALSE	TRUE	FALSE	FALSE	FALSE	FALSE	TRUE	FALSE	FALSE	FALSE	FALSE	FALSE	FALSE	FALSE
A1ZBW7	FBgn0034529	FAM21	S594	1469	FALSE	-0.624342	0.0120103	1.31084	0.0330564	VASKKSLFDD	FALSE	FALSE	FALSE	FALSE	FALSE	FALSE	FALSE	TRUE	FALSE	FALSE	FALSE	TRUE	FALSE	FALSE
A1ZBW7	FBgn0034529	FAM21	S664	1469	FALSE	-1.16109	0.468751	1.31084	0.0330564	PILRDSPPPM	FALSE	FALSE	FALSE	TRUE	FALSE	FALSE	FALSE	FALSE	FALSE	FALSE	FALSE	TRUE	FALSE	FALSE
A1ZBW7	FBgn0034529	FAM21	S721	1469	FALSE	-1.25845	0.763863	1.31084	0.0330564	MAEPKSANET	FALSE	FALSE	FALSE	FALSE	FALSE	FALSE	FALSE	FALSE	FALSE	FALSE	FALSE	FALSE	FALSE	FALSE
A1ZBW7	FBgn0034529	FAM21	S765	1469	FALSE	-1.46507	0.472698	1.31084	0.0330564	FNEDFSDDDT	TRUE	FALSE	FALSE	FALSE	FALSE	FALSE	FALSE	FALSE	FALSE	FALSE	FALSE	FALSE	FALSE	FALSE
A1ZBW7	FBgn0034529	FAM21	S772	1469	FALSE	-1.3124	0.993288	1.31084	0.0330564	DDTFLSASMS	FALSE	FALSE	FALSE	FALSE	FALSE	FALSE	FALSE	FALSE	FALSE	FALSE	FALSE	FALSE	FALSE	FALSE
A1ZBW7	FBgn0034529	FAM21	S774	1469	FALSE	-1.303	0.975719	1.31084	0.0330564	TFLSASMSKN	FALSE	FALSE	FALSE	FALSE	FALSE	FALSE	FALSE	FALSE	FALSE	FALSE	FALSE	FALSE	FALSE	FALSE
A1ZBW7	FBgn0034529	FAM21	S776	1469	FALSE	-1.3956	0.662131	1.31084	0.0330564	LSASMSKNEP	FALSE	FALSE	FALSE	FALSE	FALSE	FALSE	FALSE	FALSE	FALSE	FALSE	FALSE	FALSE	FALSE	FALSE
A1ZBW7	FBgn0034529	FAM21	T1047	1469	FALSE	-2.13707	0.0625318	1.31084	0.0330564	ELQKPTSPVK	FALSE	FALSE	FALSE	FALSE	FALSE	FALSE	FALSE	FALSE	TRUE	FALSE	FALSE	FALSE	FALSE	FALSE
A1ZBW7	FBgn0034529	FAM21	T587	1469	FALSE	-1.40966	0.599008	1.31084	0.0330564	NKNVETPVAS	FALSE	FALSE	FALSE	FALSE	FALSE	FALSE	FALSE	FALSE	FALSE	TRUE	FALSE	TRUE	FALSE	FALSE
A1ZBW7	FBgn0034529	FAM21	T607	1469	FALSE	-1.62721	0.113983	1.31084	0.0330564	EDLFGTPKAK	FALSE	FALSE	FALSE	FALSE	FALSE	FALSE	FALSE	FALSE	TRUE	FALSE	FALSE	TRUE	FALSE	FALSE
A1ZBW7	FBgn0034529	FAM21	T693	1469	FALSE	-1.84871	0.247183	1.31084	0.0330564	SAANITKSKD	FALSE	FALSE	FALSE	FALSE	FALSE	FALSE	FALSE	FALSE	FALSE	FALSE	FALSE	FALSE	FALSE	FALSE
A1ZBW7	FBgn0034529	FAM21	T704	1469	FALSE	-1.08988	0.348803	1.31084	0.0330564	FSEDLTDDEL	TRUE	FALSE	FALSE	FALSE	FALSE	FALSE	FALSE	FALSE	FALSE	FALSE	FALSE	FALSE	FALSE	FALSE
A1ZBW7	FBgn0034529	FAM21	T725	1469	FALSE	-0.957575	0.164192	1.31084	0.0330564	KSANETNEFN	FALSE	FALSE	FALSE	FALSE	FALSE	FALSE	FALSE	FALSE	FALSE	FALSE	FALSE	FALSE	FALSE	FALSE
A4UZ58	FBgn0265003	koi	S151	365	FALSE	-0.655243	0.0817992	NA	NA	QVNYDSADEL	FALSE	FALSE	FALSE	FALSE	FALSE	FALSE	FALSE	FALSE	FALSE	FALSE	FALSE	FALSE	FALSE	FALSE
A4UZI0	FBgn0019968	Khc-73	S1468	1899	FALSE	0.112656	0.555321	NA	NA	EEPEDSYSDS	FALSE	FALSE	FALSE	FALSE	FALSE	FALSE	FALSE	FALSE	FALSE	FALSE	FALSE	TRUE	FALSE	FALSE
A4UZI0	FBgn0019968	Khc-73	S1470	1899	FALSE	0.112656	0.555321	NA	NA	PEDSYSDSEY	TRUE	FALSE	FALSE	FALSE	FALSE	FALSE	FALSE	FALSE	FALSE	FALSE	FALSE	FALSE	FALSE	FALSE
A4UZI0	FBgn0019968	Khc-73	S1630	1899	FALSE	0.111338	0.642028	NA	NA	SQNAQSDDDE	TRUE	FALSE	FALSE	FALSE	FALSE	FALSE	FALSE	FALSE	FALSE	FALSE	FALSE	FALSE	FALSE	FALSE
A4UZI0	FBgn0019968	Khc-73	S1691	1899	FALSE	0.15993	0.396496	NA	NA	DELSHSSEDL	FALSE	FALSE	FALSE	FALSE	FALSE	FALSE	FALSE	FALSE	FALSE	FALSE	FALSE	FALSE	FALSE	FALSE
A4UZI0	FBgn0019968	Khc-73	S387	1899	FALSE	-0.217033	0.462534	NA	NA	KHATGSPVGD	FALSE	FALSE	FALSE	FALSE	FALSE	FALSE	FALSE	FALSE	FALSE	FALSE	FALSE	TRUE	FALSE	FALSE
A4UZJ1	FBgn0034075	Asph	S323	557	FALSE	0.66981	0.111313	NA	NA	AKAVESEEQD	FALSE	FALSE	FALSE	FALSE	FALSE	FALSE	FALSE	FALSE	FALSE	FALSE	FALSE	FALSE	FALSE	FALSE
A4UZU8	FBgn0035001	Slik	S359	1365	FALSE	0.703684	0.0669247	-0.126867	0.654343	SASLQSQDID	FALSE	FALSE	FALSE	FALSE	FALSE	FALSE	FALSE	FALSE	FALSE	FALSE	FALSE	FALSE	FALSE	FALSE
A4UZU8	FBgn0035001	Slik	S496	1365	FALSE	0.176677	0.798982	-0.126867	0.654343	APPPPSPLGL	FALSE	FALSE	FALSE	FALSE	FALSE	FALSE	FALSE	FALSE	FALSE	TRUE	FALSE	TRUE	FALSE	FALSE
A4UZU8	FBgn0035001	Slik	S513	1365	FALSE	0.571841	0.0634412	-0.126867	0.654343	SDSQTSPKKL	FALSE	FALSE	TRUE	FALSE	FALSE	FALSE	FALSE	FALSE	TRUE	FALSE	FALSE	TRUE	FALSE	FALSE
A4UZU8	FBgn0035001	Slik	T441	1365	FALSE	-0.26297	0.0621455	-0.126867	0.654343	PSSQQTPPPQ	FALSE	FALSE	FALSE	FALSE	FALSE	FALSE	FALSE	FALSE	FALSE	FALSE	FALSE	TRUE	FALSE	FALSE
A4UZU8	FBgn0035001	Slik	T451	1365	FALSE	-0.154021	0.215435	-0.126867	0.654343	VQQPPTPPAQ	FALSE	FALSE	FALSE	FALSE	FALSE	FALSE	FALSE	FALSE	FALSE	TRUE	FALSE	TRUE	FALSE	FALSE
A4UZU8	FBgn0035001	Slik	T512	1365	FALSE	0.564621	0.0319616	-0.126867	0.654343	ASDSQTSPKK	FALSE	FALSE	FALSE	FALSE	FALSE	FALSE	FALSE	FALSE	TRUE	FALSE	FALSE	FALSE	FALSE	FALSE
A4V0U4	FBgn0032721	CG10602	S480	613	FALSE	-0.128731	0.905629	0.079493	0.891652	LWSSKSVAEL	FALSE	FALSE	FALSE	FALSE	FALSE	FALSE	FALSE	FALSE	FALSE	FALSE	FALSE	TRUE	FALSE	FALSE
A4V3J6	FBgn0001215	Hrb98DE	S110	361	FALSE	-0.237968	0.455189	NA	NA	RQDIDSPNAG	FALSE	FALSE	FALSE	FALSE	FALSE	FALSE	FALSE	FALSE	FALSE	FALSE	FALSE	TRUE	FALSE	FALSE
A4V3W1	FBgn0003371	sgg	S9	575	FALSE	-0.325857	0.0963392	NA	NA	RPRTSSFAEG	FALSE	FALSE	FALSE	TRUE	FALSE	TRUE	FALSE	FALSE	FALSE	FALSE	FALSE	TRUE	TRUE	TRUE
A4V4U5	FBgn0003423	slgA	S108	669	FALSE	-0.375414	0.104763	-0.407756	0.335984	PSPAGSPQRD	FALSE	FALSE	TRUE	FALSE	FALSE	FALSE	FALSE	FALSE	TRUE	FALSE	FALSE	TRUE	FALSE	FALSE
A4VCL2	FBgn0051145	CG31145	S974	980	FALSE	-0.110859	0.574068	NA	NA	GDVDGSETDV	FALSE	FALSE	FALSE	FALSE	FALSE	FALSE	FALSE	FALSE	FALSE	FALSE	FALSE	FALSE	FALSE	FALSE
A4VCL2	FBgn0051145	CG31145	S979	980	FALSE	-0.168293	0.320423	NA	NA	SETDVSS	FALSE	FALSE	FALSE	FALSE	FALSE	FALSE	FALSE	FALSE	FALSE	FALSE	FALSE	FALSE	FALSE	FALSE
A4VCL2	FBgn0051145	CG31145	S980	980	FALSE	-0.168293	0.320423	NA	NA	ETDVSS	FALSE	FALSE	FALSE	FALSE	FALSE	FALSE	FALSE	FALSE	FALSE	FALSE	FALSE	FALSE	FALSE	FALSE
A4VCL2	FBgn0051145	CG31145	T976	980	FALSE	0.0310939	0.863552	NA	NA	VDGSETDVSS	FALSE	TRUE	FALSE	FALSE	FALSE	FALSE	TRUE	FALSE	FALSE	FALSE	FALSE	FALSE	FALSE	FALSE
A8DWJ8	FBgn0085428	Nox	S19	1340	FALSE	0.656785	0.0422842	0.0164075	0.975026	VSSSRSLEIP	FALSE	FALSE	FALSE	FALSE	FALSE	FALSE	FALSE	FALSE	FALSE	FALSE	FALSE	TRUE	FALSE	FALSE
A8DWJ8	FBgn0085428	Nox	S34	1340	FALSE	0.0374424	0.755706	0.0164075	0.975026	SPKKVSFSDE	FALSE	FALSE	FALSE	TRUE	FALSE	FALSE	FALSE	FALSE	FALSE	FALSE	FALSE	TRUE	FALSE	FALSE
A8DWJ8	FBgn0085428	Nox	S951	1340	FALSE	-0.66459	0.116568	0.0164075	0.975026	LEKSISLPDI	FALSE	FALSE	FALSE	TRUE	FALSE	FALSE	FALSE	FALSE	FALSE	FALSE	FALSE	TRUE	FALSE	FALSE
A8DWJ8	FBgn0085428	Nox	S976	1340	FALSE	-0.149572	0.481846	0.0164075	0.975026	LGRSESESAF	FALSE	FALSE	FALSE	TRUE	FALSE	FALSE	FALSE	FALSE	FALSE	FALSE	TRUE	FALSE	FALSE	TRUE
A8DY50	FBgn0053558	mim	S717	1654	FALSE	-0.292614	0.159756	NA	NA	QEMDKSFEDS	FALSE	FALSE	FALSE	FALSE	FALSE	FALSE	FALSE	FALSE	FALSE	FALSE	FALSE	TRUE	FALSE	FALSE
A8DY79	FBgn0259246	brp	S137	1786	FALSE	-0.452472	0.0846139	NA	NA	RSARQSPSAM	FALSE	FALSE	FALSE	TRUE	FALSE	FALSE	FALSE	FALSE	FALSE	FALSE	FALSE	TRUE	FALSE	FALSE
A8DY79	FBgn0259246	brp	S139	1786	FALSE	-0.56684	0.0606382	NA	NA	ARQSPSAMGG	FALSE	FALSE	FALSE	FALSE	FALSE	FALSE	FALSE	FALSE	FALSE	FALSE	FALSE	FALSE	FALSE	FALSE
A8DY79	FBgn0259246	brp	S472	1786	TRUE	-1.45769	0.0181342	NA	NA	MQAHHSSSEG	FALSE	FALSE	FALSE	FALSE	FALSE	FALSE	FALSE	FALSE	FALSE	FALSE	FALSE	FALSE	FALSE	FALSE
A8DY79	FBgn0259246	brp	S473	1786	TRUE	-1.45769	0.0181342	NA	NA	QAHHSSSEGA	FALSE	FALSE	FALSE	FALSE	FALSE	FALSE	FALSE	FALSE	FALSE	FALSE	FALSE	FALSE	FALSE	FALSE
A8DY79	FBgn0259246	brp	S474	1786	FALSE	0.615552	0.250547	NA	NA	AHHSSSEGAL	FALSE	FALSE	FALSE	FALSE	FALSE	FALSE	FALSE	FALSE	FALSE	FALSE	FALSE	FALSE	FALSE	FALSE
A8DY79	FBgn0259246	brp	S480	1786	FALSE	0.344779	0.373189	NA	NA	EGALTSLEEA	FALSE	FALSE	FALSE	FALSE	FALSE	FALSE	FALSE	FALSE	FALSE	FALSE	FALSE	TRUE	FALSE	FALSE
A8DY79	FBgn0259246	brp	S577	1786	FALSE	-0.542777	0.146374	NA	NA	EMGRSSADWE	FALSE	FALSE	FALSE	TRUE	FALSE	FALSE	FALSE	FALSE	FALSE	FALSE	FALSE	FALSE	FALSE	FALSE
A8DY79	FBgn0259246	brp	S60	1786	FALSE	-0.969134	0.0281066	NA	NA	MDEPTSPAGA	FALSE	FALSE	FALSE	FALSE	FALSE	FALSE	FALSE	FALSE	FALSE	TRUE	FALSE	TRUE	FALSE	FALSE
A8DY79	FBgn0259246	brp	T59	1786	FALSE	-0.856829	0.0258793	NA	NA	DMDEPTSPAG	FALSE	FALSE	FALSE	FALSE	FALSE	FALSE	FALSE	FALSE	FALSE	FALSE	FALSE	FALSE	FALSE	FALSE
A8DY81	FBgn0085436	Not1	S1449	2505	FALSE	-0.352208	0.203429	0.0792524	0.784869	PGSVSSPNLP	FALSE	FALSE	FALSE	FALSE	FALSE	FALSE	FALSE	FALSE	FALSE	TRUE	FALSE	TRUE	FALSE	FALSE
A8DY81	FBgn0085436	Not1	S395	2505	FALSE	-0.274228	0.570087	0.0792524	0.784869	SDGNSSSDKK	FALSE	FALSE	FALSE	FALSE	FALSE	FALSE	FALSE	FALSE	FALSE	FALSE	FALSE	FALSE	FALSE	FALSE
A8DY94	FBgn0261698	SLO2	S1646	1774	FALSE	-0.0217707	0.901763	NA	NA	GRRKSSLEEI	FALSE	FALSE	FALSE	TRUE	FALSE	FALSE	FALSE	TRUE	FALSE	FALSE	FALSE	TRUE	FALSE	TRUE
A8DY95	FBgn0033538	CG11883	S742	792	FALSE	-0.0428618	0.822906	NA	NA	MLRRASLDDL	FALSE	FALSE	FALSE	TRUE	FALSE	FALSE	FALSE	TRUE	FALSE	FALSE	FALSE	TRUE	FALSE	TRUE
A8DY95	FBgn0033538	CG11883	T785	792	FALSE	0.380055	0.11531	NA	NA	HIMNSTITEA	FALSE	FALSE	FALSE	FALSE	FALSE	FALSE	FALSE	FALSE	FALSE	FALSE	FALSE	FALSE	FALSE	FALSE
A8DYA3	FBgn0033636	tou	S1580	3131	FALSE	-1.0438	0.170705	0.767013	0.149891	EASLVSPAKT	FALSE	FALSE	TRUE	FALSE	FALSE	FALSE	FALSE	FALSE	TRUE	FALSE	FALSE	TRUE	FALSE	FALSE
A8DYB0	FBgn0033661	CG13185	S4682	5526	FALSE	0.48377	0.685383	-0.587584	0.072738	PEEDDSGESE	FALSE	TRUE	FALSE	FALSE	FALSE	FALSE	TRUE	FALSE	FALSE	FALSE	FALSE	FALSE	FALSE	FALSE
A8DYB0	FBgn0033661	CG13185	S4685	5526	FALSE	0.48377	0.685383	-0.587584	0.072738	DDSGESEEEE	FALSE	FALSE	FALSE	FALSE	FALSE	FALSE	FALSE	FALSE	FALSE	FALSE	FALSE	FALSE	FALSE	FALSE
A8DYB0	FBgn0033661	CG13185	S692	5526	FALSE	0.168802	0.0467287	-0.587584	0.072738	SDLNNSENED	FALSE	FALSE	FALSE	FALSE	FALSE	FALSE	FALSE	FALSE	FALSE	FALSE	FALSE	FALSE	FALSE	FALSE
A8DYB2	FBgn0040759	CG13177	S34	90	FALSE	-0.168464	0.481427	NA	NA	EEADLSTADS	FALSE	FALSE	FALSE	FALSE	FALSE	FALSE	TRUE	FALSE	FALSE	FALSE	FALSE	FALSE	FALSE	FALSE
A8DYC9	FBgn0053156	CG33156	S59	450	FALSE	-0.333205	0.174397	NA	NA	FRRTRSLNAP	FALSE	FALSE	FALSE	TRUE	FALSE	FALSE	FALSE	FALSE	FALSE	FALSE	FALSE	TRUE	FALSE	TRUE
A8DYE2	FBgn0265194	Trpm	S1563	2023	FALSE	-1.72574	0.169623	1.30293	0.0403978	MSLTQSEPDS	FALSE	FALSE	FALSE	FALSE	FALSE	FALSE	FALSE	FALSE	FALSE	FALSE	FALSE	FALSE	FALSE	FALSE
A8DYE2	FBgn0265194	Trpm	S1567	2023	FALSE	-1.72574	0.169623	1.30293	0.0403978	QSEPDSDKDA	TRUE	FALSE	FALSE	FALSE	FALSE	FALSE	FALSE	FALSE	FALSE	FALSE	FALSE	FALSE	FALSE	FALSE
A8DYE2	FBgn0265194	Trpm	S1872	2023	FALSE	-0.987731	0.106371	1.30293	0.0403978	PIRTASVGAA	FALSE	FALSE	FALSE	TRUE	FALSE	FALSE	FALSE	FALSE	FALSE	FALSE	FALSE	TRUE	FALSE	TRUE
A8DYE2	FBgn0265194	Trpm	S1969	2023	FALSE	-1.11965	0.371082	1.30293	0.0403978	KESSSSTDES	FALSE	FALSE	FALSE	FALSE	FALSE	FALSE	TRUE	FALSE	FALSE	FALSE	FALSE	FALSE	FALSE	FALSE
A8DYE9	FBgn0263980	CG43729	S398	546	FALSE	-0.303713	0.144257	NA	NA	GMRGGSVDLP	FALSE	FALSE	FALSE	TRUE	FALSE	FALSE	FALSE	FALSE	FALSE	FALSE	FALSE	TRUE	FALSE	TRUE
A8DYI7	FBgn0010551	Phb2	S92	303	FALSE	-0.491292	0.108699	NA	NA	RPRKISSPTG	FALSE	TRUE	FALSE	TRUE	FALSE	TRUE	TRUE	FALSE	FALSE	FALSE	FALSE	FALSE	TRUE	TRUE
A8DYJ2	FBgn0263391	hts	S478	1833	TRUE	-1.22839	0.0248371	NA	NA	WVAEGSPTHS	FALSE	FALSE	FALSE	FALSE	FALSE	FALSE	FALSE	FALSE	FALSE	FALSE	FALSE	TRUE	FALSE	FALSE
A8DYJ2	FBgn0263391	hts	S614	1833	FALSE	-0.783681	0.0926983	NA	NA	TDTDFSESEA	FALSE	FALSE	FALSE	FALSE	FALSE	FALSE	FALSE	FALSE	FALSE	FALSE	FALSE	FALSE	FALSE	FALSE
A8DYJ2	FBgn0263391	hts	S616	1833	FALSE	-0.686608	0.0426286	NA	NA	TDFSESEAVL	FALSE	FALSE	FALSE	FALSE	FALSE	FALSE	FALSE	FALSE	FALSE	FALSE	FALSE	FALSE	FALSE	FALSE
A8DYJ2	FBgn0263391	hts	S630	1833	FALSE	-0.00379902	0.983546	NA	NA	KKYPQSEPET	FALSE	FALSE	FALSE	FALSE	FALSE	FALSE	FALSE	FALSE	FALSE	FALSE	FALSE	FALSE	FALSE	FALSE
A8DYJ2	FBgn0263391	hts	T480	1833	TRUE	-1.22839	0.0248371	NA	NA	AEGSPTHSTP	FALSE	TRUE	FALSE	FALSE	FALSE	FALSE	TRUE	FALSE	FALSE	FALSE	FALSE	FALSE	FALSE	FALSE
A8DYJ2	FBgn0263391	hts	T586	1833	FALSE	-0.248861	0.327808	NA	NA	PFDNVTDDEL	TRUE	FALSE	FALSE	FALSE	FALSE	FALSE	FALSE	FALSE	FALSE	FALSE	FALSE	FALSE	FALSE	FALSE
A8DYJ2	FBgn0263391	hts	T609	1833	FALSE	-0.420682	0.259658	NA	NA	VHGEYTDTDF	TRUE	FALSE	FALSE	FALSE	FALSE	FALSE	FALSE	FALSE	FALSE	FALSE	FALSE	FALSE	FALSE	FALSE
A8DYJ2	FBgn0263391	hts	T611	1833	FALSE	-0.614896	0.168943	NA	NA	GEYTDTDFSE	FALSE	TRUE	FALSE	FALSE	FALSE	FALSE	TRUE	FALSE	FALSE	FALSE	FALSE	FALSE	FALSE	FALSE
A8DYJ2	FBgn0263391	hts	Y608	1833	FALSE	-0.686608	0.0426286	NA	NA	SVHGEYTDTD	FALSE	FALSE	FALSE	FALSE	FALSE	FALSE	FALSE	FALSE	FALSE	FALSE	FALSE	FALSE	FALSE	FALSE
A8DYK5	FBgn0034598	CG4266	S1050	1306	FALSE	-0.190401	0.404843	NA	NA	GRGRWSDDED	TRUE	FALSE	FALSE	TRUE	FALSE	FALSE	FALSE	FALSE	FALSE	FALSE	FALSE	FALSE	FALSE	FALSE
A8DYK5	FBgn0034598	CG4266	S1121	1306	FALSE	-0.00551534	0.977189	NA	NA	DSNRHSISST	FALSE	TRUE	FALSE	TRUE	FALSE	FALSE	TRUE	TRUE	FALSE	FALSE	FALSE	FALSE	FALSE	FALSE
A8DYK5	FBgn0034598	CG4266	S1123	1306	FALSE	-0.0866615	0.644084	NA	NA	NRHSISSTDE	FALSE	FALSE	FALSE	FALSE	FALSE	FALSE	FALSE	FALSE	FALSE	FALSE	FALSE	FALSE	FALSE	FALSE
A8DYK5	FBgn0034598	CG4266	S1124	1306	FALSE	-0.720497	0.00597382	NA	NA	RHSISSTDEG	FALSE	FALSE	FALSE	FALSE	FALSE	FALSE	FALSE	FALSE	FALSE	FALSE	FALSE	FALSE	FALSE	FALSE
A8DYK5	FBgn0034598	CG4266	S1187	1306	FALSE	0.222	0.427486	NA	NA	PGERASQSAN	FALSE	FALSE	FALSE	TRUE	FALSE	FALSE	FALSE	FALSE	FALSE	FALSE	FALSE	FALSE	FALSE	FALSE
A8DYK5	FBgn0034598	CG4266	S1192	1306	FALSE	0.75882	0.060505	NA	NA	SQSANSPPQE	FALSE	FALSE	FALSE	FALSE	FALSE	FALSE	FALSE	FALSE	FALSE	FALSE	FALSE	TRUE	FALSE	FALSE
A8DYK5	FBgn0034598	CG4266	T396	1306	FALSE	-0.509283	0.0375894	NA	NA	DSRSPTPDRD	FALSE	FALSE	TRUE	TRUE	FALSE	FALSE	FALSE	FALSE	TRUE	FALSE	FALSE	TRUE	FALSE	TRUE
A8DYM2	FBgn0003175	px	S1378	1535	FALSE	0.168939	0.165518	0.114712	0.768825	EDGHKSSPPP	FALSE	FALSE	FALSE	FALSE	FALSE	FALSE	FALSE	FALSE	FALSE	FALSE	FALSE	FALSE	FALSE	FALSE
A8DYM2	FBgn0003175	px	S1379	1535	FALSE	0.300802	0.0740395	0.114712	0.768825	DGHKSSPPPV	FALSE	FALSE	FALSE	FALSE	FALSE	FALSE	FALSE	FALSE	FALSE	FALSE	FALSE	TRUE	FALSE	FALSE
A8DYM2	FBgn0003175	px	S1404	1535	FALSE	-0.134146	0.914777	0.114712	0.768825	PIHPDSSPEN	FALSE	FALSE	FALSE	FALSE	FALSE	FALSE	FALSE	FALSE	FALSE	FALSE	FALSE	FALSE	FALSE	FALSE
A8DYM2	FBgn0003175	px	S1405	1535	FALSE	-0.134146	0.914777	0.114712	0.768825	IHPDSSPENS	FALSE	FALSE	FALSE	FALSE	FALSE	FALSE	FALSE	FALSE	FALSE	FALSE	FALSE	TRUE	FALSE	FALSE
A8DYM2	FBgn0003175	px	S1467	1535	FALSE	0.148006	0.229185	0.114712	0.768825	QRARLSVSPT	FALSE	FALSE	FALSE	TRUE	FALSE	FALSE	FALSE	TRUE	FALSE	FALSE	FALSE	TRUE	FALSE	FALSE
A8DYM2	FBgn0003175	px	S1469	1535	FALSE	0.0230949	0.497072	0.114712	0.768825	ARLSVSPTPT	FALSE	FALSE	FALSE	FALSE	FALSE	FALSE	FALSE	FALSE	FALSE	FALSE	FALSE	TRUE	FALSE	FALSE
A8DYM2	FBgn0003175	px	S1488	1535	FALSE	-0.0362381	0.658028	0.114712	0.768825	DTVSTSGGVT	FALSE	FALSE	FALSE	FALSE	FALSE	FALSE	FALSE	FALSE	FALSE	FALSE	FALSE	FALSE	FALSE	FALSE
A8DYM2	FBgn0003175	px	S804	1535	FALSE	-0.00478946	0.78345	0.114712	0.768825	SNKKRSPPSP	FALSE	TRUE	FALSE	TRUE	FALSE	FALSE	TRUE	FALSE	FALSE	FALSE	FALSE	TRUE	FALSE	FALSE
A8DYM2	FBgn0003175	px	S807	1535	FALSE	0.0717994	0.602255	0.114712	0.768825	KRSPPSPQPP	FALSE	FALSE	FALSE	FALSE	FALSE	FALSE	FALSE	FALSE	FALSE	TRUE	FALSE	TRUE	FALSE	FALSE
A8DYM2	FBgn0003175	px	T1391	1535	FALSE	0.161646	0.236018	0.114712	0.768825	EKKPATPNAA	FALSE	FALSE	FALSE	TRUE	FALSE	FALSE	FALSE	FALSE	FALSE	TRUE	FALSE	TRUE	FALSE	FALSE
A8DYM2	FBgn0003175	px	T1492	1535	FALSE	-0.0362381	0.658028	0.114712	0.768825	TSGGVTSTTS	FALSE	TRUE	FALSE	FALSE	FALSE	FALSE	TRUE	FALSE	FALSE	FALSE	FALSE	FALSE	FALSE	FALSE
A8DYM2	FBgn0003175	px	T1498	1535	FALSE	0.105923	0.263132	0.114712	0.768825	STTSGTTPPP	FALSE	FALSE	FALSE	FALSE	FALSE	FALSE	FALSE	FALSE	FALSE	FALSE	FALSE	FALSE	FALSE	FALSE
A8DYM2	FBgn0003175	px	T1499	1535	FALSE	0.105923	0.263132	0.114712	0.768825	TTSGTTPPPV	FALSE	FALSE	FALSE	FALSE	FALSE	FALSE	FALSE	FALSE	FALSE	FALSE	FALSE	TRUE	FALSE	FALSE
A8DYP0	FBgn0053519	Unc-89	S3574	4218	FALSE	0.0907833	0.630352	-0.200099	0.549853	VAHRRSPSFA	FALSE	FALSE	FALSE	TRUE	FALSE	FALSE	FALSE	FALSE	FALSE	FALSE	FALSE	TRUE	FALSE	FALSE
A8DYP0	FBgn0053519	Unc-89	S498	4218	FALSE	0.0499577	0.42596	-0.200099	0.549853	VRKVVSPPPP	FALSE	FALSE	FALSE	TRUE	FALSE	FALSE	FALSE	FALSE	FALSE	TRUE	FALSE	TRUE	FALSE	FALSE
A8DYP0	FBgn0053519	Unc-89	S517	4218	FALSE	0.24378	0.818685	-0.200099	0.549853	PVKVVSSPPP	FALSE	FALSE	FALSE	TRUE	FALSE	FALSE	FALSE	FALSE	FALSE	FALSE	FALSE	FALSE	FALSE	FALSE
A8DYP0	FBgn0053519	Unc-89	S542	4218	FALSE	-0.0906245	0.240083	-0.200099	0.549853	PQVVTSPVKE	FALSE	FALSE	TRUE	FALSE	FALSE	FALSE	FALSE	FALSE	TRUE	TRUE	FALSE	TRUE	FALSE	FALSE
A8DYP0	FBgn0053519	Unc-89	S575	4218	FALSE	-0.56303	0.0518721	-0.200099	0.549853	PVKAPSPIKE	FALSE	FALSE	TRUE	TRUE	FALSE	FALSE	FALSE	FALSE	TRUE	FALSE	FALSE	TRUE	FALSE	FALSE
A8DYP0	FBgn0053519	Unc-89	S647	4218	FALSE	0.078793	0.550806	-0.200099	0.549853	LEREPSPCSI	FALSE	TRUE	FALSE	TRUE	FALSE	FALSE	TRUE	FALSE	FALSE	FALSE	TRUE	TRUE	FALSE	TRUE
A8DYP0	FBgn0053519	Unc-89	S796	4218	FALSE	0.16508	0.896128	-0.200099	0.549853	LVHTESLEQK	FALSE	FALSE	FALSE	FALSE	FALSE	FALSE	FALSE	FALSE	FALSE	FALSE	FALSE	TRUE	FALSE	FALSE
A8DYP0	FBgn0053519	Unc-89	S936	4218	FALSE	0.138054	0.705395	-0.200099	0.549853	YDRGTSYDST	FALSE	TRUE	FALSE	TRUE	FALSE	FALSE	TRUE	FALSE	FALSE	FALSE	FALSE	TRUE	FALSE	TRUE
A8DYP0	FBgn0053519	Unc-89	T3503	4218	FALSE	-0.0280314	0.340933	-0.200099	0.549853	PGHVYTPENT	FALSE	FALSE	FALSE	FALSE	FALSE	FALSE	FALSE	FALSE	FALSE	TRUE	FALSE	TRUE	FALSE	FALSE
A8DYP0	FBgn0053519	Unc-89	T3507	4218	FALSE	-0.0280314	0.340933	-0.200099	0.549853	YTPENTPEPL	FALSE	FALSE	FALSE	FALSE	FALSE	FALSE	FALSE	FALSE	FALSE	FALSE	FALSE	TRUE	FALSE	FALSE
A8DYP0	FBgn0053519	Unc-89	T532	4218	FALSE	-0.139416	0.284799	-0.200099	0.549853	PAKVATPPPQ	FALSE	FALSE	FALSE	TRUE	FALSE	FALSE	FALSE	FALSE	FALSE	TRUE	FALSE	TRUE	FALSE	FALSE
A8DYP0	FBgn0053519	Unc-89	T541	4218	FALSE	-0.139416	0.284799	-0.200099	0.549853	QPQVVTSPVK	FALSE	FALSE	FALSE	FALSE	FALSE	FALSE	FALSE	FALSE	TRUE	FALSE	FALSE	FALSE	FALSE	FALSE
A8DYW1	FBgn0051638	CG31638	S513	514	FALSE	-0.139557	0.579587	NA	NA	ETEGNSD	FALSE	FALSE	FALSE	FALSE	FALSE	FALSE	FALSE	FALSE	FALSE	FALSE	FALSE	FALSE	FALSE	FALSE
A8DZ06	FBgn0028863	CG4587	S695	1260	FALSE	-1.27509	0.127804	0.244727	0.445716	KERESSGEYS	FALSE	FALSE	FALSE	TRUE	FALSE	FALSE	FALSE	FALSE	FALSE	FALSE	FALSE	FALSE	TRUE	TRUE
A8DZ29	FBgn0023213	eIF4G1	S1445	1919	FALSE	-0.407251	0.0588489	NA	NA	PRNKGSYNKG	FALSE	FALSE	FALSE	FALSE	FALSE	FALSE	FALSE	FALSE	FALSE	FALSE	FALSE	TRUE	FALSE	FALSE
A8DZ29	FBgn0023213	eIF4G1	S1450	1919	FALSE	-0.407251	0.0588489	NA	NA	SYNKGSMERD	FALSE	FALSE	FALSE	FALSE	FALSE	FALSE	FALSE	FALSE	FALSE	FALSE	FALSE	FALSE	FALSE	FALSE
A8DZ29	FBgn0023213	eIF4G1	S1467	1919	FALSE	-0.935952	0.310973	NA	NA	SRTGSSQGSR	FALSE	TRUE	FALSE	TRUE	FALSE	FALSE	TRUE	FALSE	FALSE	FALSE	FALSE	FALSE	FALSE	FALSE
A8DZ29	FBgn0023213	eIF4G1	S1470	1919	FALSE	-0.979405	0.28623	NA	NA	GSSQGSRENS	FALSE	FALSE	FALSE	FALSE	FALSE	FALSE	FALSE	FALSE	FALSE	FALSE	FALSE	FALSE	FALSE	FALSE
A8DZ29	FBgn0023213	eIF4G1	S545	1919	FALSE	-0.595018	0.234802	NA	NA	TSSQGSESRT	FALSE	FALSE	FALSE	FALSE	FALSE	FALSE	FALSE	FALSE	FALSE	FALSE	FALSE	FALSE	FALSE	FALSE
A8DZ29	FBgn0023213	eIF4G1	S620	1919	FALSE	-0.269458	0.205739	NA	NA	TDDAGSTPIS	FALSE	FALSE	FALSE	FALSE	FALSE	FALSE	TRUE	FALSE	FALSE	FALSE	FALSE	FALSE	FALSE	FALSE
A8DZ29	FBgn0023213	eIF4G1	S624	1919	FALSE	-0.269458	0.205739	NA	NA	GSTPISRATE	FALSE	TRUE	FALSE	FALSE	FALSE	FALSE	TRUE	FALSE	FALSE	FALSE	FALSE	FALSE	FALSE	FALSE
A8DZ29	FBgn0023213	eIF4G1	S653	1919	FALSE	-0.584029	0.0926236	NA	NA	HKQAVSNSEI	FALSE	FALSE	FALSE	FALSE	FALSE	FALSE	FALSE	FALSE	FALSE	FALSE	FALSE	FALSE	FALSE	FALSE
A8DZ29	FBgn0023213	eIF4G1	S780	1919	FALSE	-0.0126122	0.94029	NA	NA	LQDVNSLDNN	FALSE	FALSE	FALSE	FALSE	FALSE	FALSE	FALSE	FALSE	FALSE	FALSE	FALSE	TRUE	FALSE	FALSE
A8DZ29	FBgn0023213	eIF4G1	S864	1919	FALSE	-0.259706	0.179222	NA	NA	NEGQWSPNNP	FALSE	FALSE	FALSE	FALSE	FALSE	FALSE	FALSE	FALSE	FALSE	FALSE	FALSE	TRUE	FALSE	FALSE
A8DZ29	FBgn0023213	eIF4G1	S943	1919	FALSE	0.0369912	0.877352	NA	NA	IGKQMSMSGV	FALSE	FALSE	FALSE	TRUE	FALSE	FALSE	FALSE	FALSE	FALSE	FALSE	FALSE	FALSE	FALSE	FALSE
A8DZ29	FBgn0023213	eIF4G1	S965	1919	FALSE	-0.995564	0.102981	NA	NA	IHVNLSLNQD	FALSE	FALSE	FALSE	FALSE	FALSE	FALSE	FALSE	FALSE	FALSE	FALSE	FALSE	TRUE	FALSE	FALSE
A8DZ29	FBgn0023213	eIF4G1	T612	1919	FALSE	-0.182236	0.346282	NA	NA	IVAPITDETD	FALSE	TRUE	FALSE	FALSE	FALSE	FALSE	TRUE	FALSE	FALSE	FALSE	FALSE	FALSE	FALSE	FALSE
A8DZ29	FBgn0023213	eIF4G1	T615	1919	FALSE	-0.182236	0.346282	NA	NA	PITDETDDAG	FALSE	FALSE	FALSE	FALSE	FALSE	FALSE	FALSE	FALSE	FALSE	FALSE	FALSE	FALSE	FALSE	FALSE
A8DZ29	FBgn0023213	eIF4G1	T621	1919	FALSE	-0.269458	0.205739	NA	NA	DDAGSTPISR	FALSE	TRUE	FALSE	FALSE	FALSE	FALSE	TRUE	FALSE	FALSE	FALSE	FALSE	TRUE	FALSE	FALSE
A8E6M1	FBgn0050122	CG30122	S115	1271	FALSE	0.0844458	0.431927	0.14481	0.664083	PEPEQSEPEE	FALSE	FALSE	FALSE	FALSE	FALSE	FALSE	FALSE	FALSE	FALSE	FALSE	FALSE	FALSE	FALSE	FALSE
A8E6M1	FBgn0050122	CG30122	S140	1271	FALSE	0.0656647	0.383919	0.14481	0.664083	AVNEESQPEP	FALSE	FALSE	FALSE	FALSE	FALSE	FALSE	FALSE	FALSE	FALSE	FALSE	FALSE	FALSE	FALSE	FALSE
A8E6M1	FBgn0050122	CG30122	S216	1271	FALSE	-0.314823	0.571401	0.14481	0.664083	QSNGDSQKMD	FALSE	FALSE	FALSE	FALSE	FALSE	FALSE	FALSE	FALSE	FALSE	FALSE	FALSE	FALSE	FALSE	FALSE
A8E6M1	FBgn0050122	CG30122	S538	1271	FALSE	0.623032	0.0389626	0.14481	0.664083	EDGKASSEKD	FALSE	FALSE	FALSE	FALSE	FALSE	FALSE	FALSE	FALSE	FALSE	FALSE	FALSE	FALSE	FALSE	FALSE
A8E6M1	FBgn0050122	CG30122	S539	1271	FALSE	0.63209	0.0364246	0.14481	0.664083	DGKASSEKDE	FALSE	FALSE	FALSE	TRUE	FALSE	FALSE	FALSE	FALSE	FALSE	FALSE	FALSE	FALSE	FALSE	FALSE
A8E6M1	FBgn0050122	CG30122	S586	1271	FALSE	-0.243201	0.678826	0.14481	0.664083	EATEASETAE	FALSE	FALSE	FALSE	FALSE	FALSE	FALSE	FALSE	FALSE	FALSE	FALSE	FALSE	FALSE	FALSE	FALSE
A8E6M1	FBgn0050122	CG30122	S592	1271	FALSE	-0.19196	0.883075	0.14481	0.664083	ETAETSTEKS	FALSE	FALSE	FALSE	FALSE	FALSE	FALSE	TRUE	FALSE	FALSE	FALSE	FALSE	FALSE	FALSE	FALSE
A8E6M1	FBgn0050122	CG30122	S624	1271	FALSE	0.500697	0.0527094	0.14481	0.664083	EDKKPSENND	FALSE	FALSE	FALSE	TRUE	FALSE	FALSE	FALSE	FALSE	FALSE	FALSE	FALSE	FALSE	FALSE	FALSE
A8E6M1	FBgn0050122	CG30122	S63	1271	FALSE	-0.759479	0.455518	0.14481	0.664083	QRRTRSMSRS	FALSE	FALSE	FALSE	TRUE	FALSE	FALSE	FALSE	FALSE	FALSE	FALSE	FALSE	FALSE	FALSE	TRUE
A8E6M1	FBgn0050122	CG30122	S636	1271	FALSE	0.708291	0.0542049	0.14481	0.664083	DEDGPSPNKR	FALSE	FALSE	TRUE	FALSE	FALSE	FALSE	FALSE	FALSE	TRUE	FALSE	FALSE	TRUE	FALSE	FALSE
A8E6M1	FBgn0050122	CG30122	S647	1271	FALSE	-0.0867433	0.757235	0.14481	0.664083	KTDGDSEKAE	FALSE	FALSE	FALSE	FALSE	FALSE	FALSE	FALSE	FALSE	FALSE	FALSE	FALSE	FALSE	FALSE	FALSE
A8E6M1	FBgn0050122	CG30122	S65	1271	FALSE	-0.759479	0.455518	0.14481	0.664083	RTRSMSRSPS	FALSE	FALSE	FALSE	TRUE	FALSE	TRUE	FALSE	FALSE	FALSE	FALSE	FALSE	FALSE	TRUE	TRUE
A8E6M1	FBgn0050122	CG30122	S652	1271	FALSE	0.609133	0.0112233	0.14481	0.664083	SEKAESEKEK	FALSE	FALSE	FALSE	TRUE	FALSE	FALSE	FALSE	FALSE	FALSE	FALSE	FALSE	FALSE	FALSE	FALSE
A8E6M1	FBgn0050122	CG30122	S659	1271	FALSE	-0.190916	0.799792	0.14481	0.664083	KEKDRSQTTE	FALSE	TRUE	FALSE	TRUE	FALSE	FALSE	TRUE	FALSE	FALSE	FALSE	FALSE	FALSE	FALSE	FALSE
A8E6M1	FBgn0050122	CG30122	S67	1271	FALSE	-0.0369061	0.671262	0.14481	0.664083	RSMSRSPSPV	FALSE	FALSE	FALSE	FALSE	FALSE	FALSE	FALSE	FALSE	FALSE	FALSE	FALSE	TRUE	FALSE	FALSE
A8E6M1	FBgn0050122	CG30122	S69	1271	FALSE	-0.0369061	0.671262	0.14481	0.664083	MSRSPSPVQA	FALSE	FALSE	FALSE	TRUE	FALSE	FALSE	FALSE	FALSE	FALSE	FALSE	FALSE	TRUE	FALSE	TRUE
A8E6M1	FBgn0050122	CG30122	T522	1271	FALSE	0.182192	0.143062	0.14481	0.664083	VLDEATADDD	FALSE	FALSE	FALSE	FALSE	FALSE	FALSE	FALSE	FALSE	FALSE	FALSE	FALSE	FALSE	FALSE	FALSE
A8E6M1	FBgn0050122	CG30122	T591	1271	FALSE	-0.19196	0.883075	0.14481	0.664083	SETAETSTEK	FALSE	FALSE	FALSE	FALSE	FALSE	FALSE	FALSE	FALSE	FALSE	FALSE	FALSE	FALSE	FALSE	FALSE
A8E6M1	FBgn0050122	CG30122	T661	1271	FALSE	-0.337626	0.278877	0.14481	0.664083	KDRSQTTEDE	FALSE	FALSE	FALSE	TRUE	FALSE	FALSE	FALSE	FALSE	FALSE	FALSE	FALSE	FALSE	TRUE	TRUE
A8E6M1	FBgn0050122	CG30122	T662	1271	FALSE	-0.420673	0.289105	0.14481	0.664083	DRSQTTEDEY	FALSE	FALSE	FALSE	TRUE	FALSE	FALSE	FALSE	FALSE	FALSE	FALSE	FALSE	FALSE	FALSE	FALSE
A8E6M1	FBgn0050122	CG30122	T871	1271	FALSE	-0.714431	0.165482	0.14481	0.664083	NYTELTGDEA	FALSE	FALSE	FALSE	FALSE	FALSE	FALSE	FALSE	FALSE	FALSE	FALSE	FALSE	FALSE	FALSE	FALSE
A8JNL9	FBgn0035690	CG10274	S241	863	FALSE	-0.302091	0.127837	NA	NA	EFPTGSEEED	FALSE	FALSE	FALSE	FALSE	FALSE	FALSE	FALSE	FALSE	FALSE	FALSE	FALSE	FALSE	FALSE	FALSE
A8JNL9	FBgn0035690	CG10274	T239	863	FALSE	-0.302091	0.127837	NA	NA	DQEFPTGSEE	FALSE	FALSE	FALSE	FALSE	FALSE	FALSE	FALSE	FALSE	FALSE	FALSE	FALSE	FALSE	FALSE	FALSE
A8JNM4	FBgn0261788	Ank2	T2517	2532	FALSE	-0.0526511	0.793185	NA	NA	AQNQITPDND	FALSE	FALSE	FALSE	FALSE	FALSE	FALSE	FALSE	FALSE	FALSE	FALSE	FALSE	TRUE	FALSE	FALSE
A8JNP7	FBgn0028429	I-2	S201	310	FALSE	0.0877833	0.629859	NA	NA	QPSTESIEDD	FALSE	FALSE	FALSE	FALSE	FALSE	FALSE	FALSE	FALSE	FALSE	FALSE	FALSE	FALSE	FALSE	FALSE
A8JNP7	FBgn0028429	I-2	S207	310	FALSE	0.537229	0.301626	NA	NA	IEDDGSSGDD	FALSE	FALSE	FALSE	FALSE	FALSE	FALSE	FALSE	FALSE	FALSE	FALSE	FALSE	FALSE	FALSE	FALSE
A8JNP7	FBgn0028429	I-2	S208	310	FALSE	0.537229	0.301626	NA	NA	EDDGSSGDDQ	FALSE	FALSE	FALSE	FALSE	FALSE	FALSE	FALSE	FALSE	FALSE	FALSE	FALSE	FALSE	FALSE	FALSE
A8JNP7	FBgn0028429	I-2	S265	310	FALSE	0.321547	0.24305	NA	NA	ADSRPSGSSQ	FALSE	TRUE	FALSE	TRUE	FALSE	FALSE	TRUE	FALSE	FALSE	FALSE	FALSE	FALSE	FALSE	FALSE
A8JNP7	FBgn0028429	I-2	S268	310	FALSE	1.12306	0.0639273	NA	NA	RPSGSSQGAS	FALSE	FALSE	FALSE	FALSE	FALSE	FALSE	FALSE	FALSE	FALSE	FALSE	FALSE	FALSE	FALSE	FALSE
A8JNP7	FBgn0028429	I-2	S287	310	FALSE	0.205417	0.502775	NA	NA	TKRSSSQADS	FALSE	FALSE	FALSE	TRUE	FALSE	FALSE	FALSE	FALSE	FALSE	FALSE	FALSE	FALSE	FALSE	TRUE
A8JNP7	FBgn0028429	I-2	S291	310	FALSE	0.296679	0.406184	NA	NA	SSQADSTTSP	FALSE	TRUE	FALSE	FALSE	FALSE	FALSE	TRUE	FALSE	FALSE	FALSE	FALSE	FALSE	FALSE	FALSE
A8JNP7	FBgn0028429	I-2	S294	310	FALSE	0.236429	0.245475	NA	NA	ADSTTSPSTS	FALSE	TRUE	FALSE	FALSE	FALSE	FALSE	TRUE	FALSE	FALSE	FALSE	FALSE	TRUE	FALSE	FALSE
A8JNP7	FBgn0028429	I-2	S296	310	FALSE	0.102675	0.625662	NA	NA	STTSPSTSAG	FALSE	FALSE	FALSE	FALSE	FALSE	FALSE	FALSE	FALSE	FALSE	FALSE	FALSE	FALSE	FALSE	FALSE
A8JNP7	FBgn0028429	I-2	T292	310	FALSE	-0.440778	0.029645	NA	NA	SQADSTTSPS	FALSE	FALSE	FALSE	FALSE	FALSE	FALSE	TRUE	FALSE	FALSE	FALSE	FALSE	FALSE	FALSE	FALSE
A8JNP7	FBgn0028429	I-2	T293	310	FALSE	0.000504004	0.997976	NA	NA	QADSTTSPST	FALSE	TRUE	FALSE	FALSE	FALSE	FALSE	TRUE	FALSE	FALSE	FALSE	FALSE	FALSE	FALSE	FALSE
A8JNP7	FBgn0028429	I-2	T297	310	FALSE	0.102675	0.625662	NA	NA	TTSPSTSAGQ	FALSE	FALSE	FALSE	FALSE	FALSE	FALSE	FALSE	FALSE	FALSE	FALSE	FALSE	FALSE	FALSE	FALSE
A8JNU6	FBgn0010352	Nc73EF	S185	1105	FALSE	-0.308743	0.303928	-0.0189624	0.946459	QFKLPSTTFI	FALSE	FALSE	FALSE	TRUE	FALSE	FALSE	FALSE	FALSE	FALSE	FALSE	FALSE	FALSE	FALSE	FALSE
A8JNV4	FBgn0085284	Blos3	S10	144	FALSE	0.612402	0.059238	NA	NA	VSGEASESDE	FALSE	FALSE	FALSE	FALSE	FALSE	FALSE	FALSE	FALSE	FALSE	FALSE	FALSE	FALSE	FALSE	FALSE
A8JNV4	FBgn0085284	Blos3	S12	144	FALSE	0.612402	0.059238	NA	NA	GEASESDEEL	TRUE	FALSE	FALSE	FALSE	FALSE	FALSE	FALSE	FALSE	FALSE	FALSE	FALSE	FALSE	FALSE	FALSE
A8JNV5	FBgn0025807	Rad9	S442	456	FALSE	0.00119219	0.995201	NA	NA	VPREPSPNTQ	FALSE	TRUE	FALSE	TRUE	FALSE	FALSE	TRUE	FALSE	FALSE	FALSE	FALSE	TRUE	FALSE	TRUE
A8JNV5	FBgn0025807	Rad9	S452	456	FALSE	0.236344	0.192742	NA	NA	VYAPNSDTED	TRUE	FALSE	FALSE	FALSE	FALSE	FALSE	FALSE	FALSE	FALSE	FALSE	FALSE	FALSE	FALSE	FALSE
A8JNV5	FBgn0025807	Rad9	T454	456	FALSE	0.247225	0.292186	NA	NA	APNSDTED	FALSE	FALSE	FALSE	FALSE	FALSE	FALSE	FALSE	FALSE	FALSE	FALSE	FALSE	FALSE	FALSE	FALSE
A8JQT5	FBgn0265082	Cdep	S1067	4273	FALSE	0.0360543	0.595163	-0.182185	0.526566	KVYSSSYPGS	FALSE	FALSE	FALSE	FALSE	FALSE	FALSE	FALSE	FALSE	FALSE	FALSE	FALSE	TRUE	FALSE	FALSE
A8JQT5	FBgn0265082	Cdep	S1379	4273	FALSE	-0.0295642	0.318432	-0.182185	0.526566	SFGSKSPESV	FALSE	TRUE	FALSE	FALSE	FALSE	FALSE	TRUE	FALSE	FALSE	FALSE	FALSE	TRUE	FALSE	FALSE
A8JQT5	FBgn0265082	Cdep	S1462	4273	FALSE	-0.199037	0.446999	-0.182185	0.526566	EKSKQSPEYP	FALSE	FALSE	FALSE	FALSE	FALSE	FALSE	FALSE	FALSE	FALSE	FALSE	FALSE	TRUE	FALSE	FALSE
A8JQT5	FBgn0265082	Cdep	S1953	4273	FALSE	-0.432257	0.0952106	-0.182185	0.526566	NENIPSPILE	FALSE	FALSE	FALSE	FALSE	FALSE	FALSE	FALSE	FALSE	FALSE	FALSE	FALSE	TRUE	FALSE	FALSE
A8JQT5	FBgn0265082	Cdep	S2209	4273	FALSE	-0.0109201	0.336688	-0.182185	0.526566	VSRASSIEST	FALSE	TRUE	FALSE	TRUE	FALSE	FALSE	TRUE	FALSE	FALSE	FALSE	FALSE	FALSE	FALSE	TRUE
A8JQT5	FBgn0265082	Cdep	S2276	4273	FALSE	-0.419213	0.0785313	-0.182185	0.526566	KDKSKSQEET	FALSE	FALSE	FALSE	TRUE	FALSE	FALSE	FALSE	FALSE	FALSE	FALSE	FALSE	FALSE	FALSE	FALSE
A8JQT5	FBgn0265082	Cdep	S2307	4273	TRUE	-1.04408	0.0132159	-0.182185	0.526566	TITMLSPVKD	FALSE	FALSE	TRUE	FALSE	FALSE	FALSE	FALSE	FALSE	TRUE	FALSE	FALSE	TRUE	FALSE	FALSE
A8JQT5	FBgn0265082	Cdep	S2388	4273	FALSE	0.0811034	0.681067	-0.182185	0.526566	EDRNKSFEDS	FALSE	FALSE	FALSE	TRUE	FALSE	FALSE	FALSE	FALSE	FALSE	FALSE	FALSE	TRUE	FALSE	TRUE
A8JQT5	FBgn0265082	Cdep	S2580	4273	FALSE	0.234565	0.764322	-0.182185	0.526566	ECEEPSIEED	FALSE	FALSE	FALSE	FALSE	FALSE	FALSE	FALSE	FALSE	FALSE	FALSE	FALSE	FALSE	FALSE	FALSE
A8JQT5	FBgn0265082	Cdep	S2587	4273	FALSE	0.158938	0.885664	-0.182185	0.526566	EEDENSSERR	FALSE	FALSE	FALSE	FALSE	FALSE	FALSE	FALSE	FALSE	FALSE	FALSE	FALSE	FALSE	FALSE	FALSE
A8JQT5	FBgn0265082	Cdep	S2588	4273	FALSE	0.158938	0.885664	-0.182185	0.526566	EDENSSERRH	FALSE	FALSE	FALSE	FALSE	FALSE	FALSE	FALSE	FALSE	FALSE	FALSE	FALSE	FALSE	FALSE	FALSE
A8JQT5	FBgn0265082	Cdep	S2743	4273	FALSE	0.0181285	0.465052	-0.182185	0.526566	GKEKSSVEEE	FALSE	FALSE	FALSE	TRUE	FALSE	FALSE	FALSE	TRUE	FALSE	FALSE	FALSE	TRUE	FALSE	FALSE
A8JQT5	FBgn0265082	Cdep	S2914	4273	FALSE	0.14102	0.831834	-0.182185	0.526566	VESRGSFETE	FALSE	TRUE	FALSE	TRUE	FALSE	FALSE	TRUE	FALSE	FALSE	FALSE	FALSE	TRUE	FALSE	FALSE
A8JQT5	FBgn0265082	Cdep	S3058	4273	FALSE	-0.803743	0.0185946	-0.182185	0.526566	ASEKSSMEDD	FALSE	FALSE	FALSE	FALSE	FALSE	FALSE	FALSE	FALSE	FALSE	FALSE	FALSE	FALSE	FALSE	FALSE
A8JQT5	FBgn0265082	Cdep	S3357	4273	FALSE	-0.419924	0.102126	-0.182185	0.526566	PRSPLSEDEL	FALSE	FALSE	FALSE	FALSE	FALSE	FALSE	FALSE	FALSE	FALSE	FALSE	FALSE	FALSE	FALSE	FALSE
A8JQT5	FBgn0265082	Cdep	S3837	4273	FALSE	0.32563	0.603554	-0.182185	0.526566	LAKHHSYDDR	FALSE	FALSE	FALSE	TRUE	FALSE	FALSE	FALSE	FALSE	FALSE	FALSE	FALSE	TRUE	FALSE	FALSE
A8JQT5	FBgn0265082	Cdep	S4267	4273	FALSE	-0.250253	0.0268234	-0.182185	0.526566	PKFHDSDELS	FALSE	FALSE	FALSE	FALSE	FALSE	FALSE	FALSE	FALSE	FALSE	FALSE	FALSE	FALSE	FALSE	FALSE
A8JQT5	FBgn0265082	Cdep	S4271	4273	FALSE	-0.250253	0.0268234	-0.182185	0.526566	DSDELSDQ	FALSE	FALSE	FALSE	FALSE	FALSE	FALSE	FALSE	FALSE	FALSE	FALSE	FALSE	FALSE	FALSE	FALSE
A8JQT5	FBgn0265082	Cdep	S490	4273	FALSE	0.220939	0.847762	-0.182185	0.526566	NYAADSPTSQ	FALSE	TRUE	FALSE	FALSE	FALSE	FALSE	TRUE	FALSE	FALSE	FALSE	FALSE	TRUE	FALSE	FALSE
A8JQT5	FBgn0265082	Cdep	S493	4273	FALSE	0.0143726	0.350063	-0.182185	0.526566	ADSPTSQEEA	FALSE	FALSE	FALSE	FALSE	FALSE	FALSE	FALSE	FALSE	FALSE	FALSE	FALSE	FALSE	FALSE	FALSE
A8JQT5	FBgn0265082	Cdep	T492	4273	FALSE	0.106503	0.64678	-0.182185	0.526566	AADSPTSQEE	FALSE	FALSE	FALSE	FALSE	FALSE	FALSE	FALSE	FALSE	FALSE	FALSE	FALSE	FALSE	FALSE	FALSE
A8JQV3	FBgn0037525	CG17816	S259	882	FALSE	-0.412446	0.190114	NA	NA	LEPLVSDTDD	TRUE	FALSE	FALSE	FALSE	FALSE	FALSE	FALSE	FALSE	FALSE	FALSE	FALSE	FALSE	FALSE	FALSE
A8JQV3	FBgn0037525	CG17816	S471	882	FALSE	-1.00639	0.0517405	NA	NA	GALLPSPTRE	FALSE	FALSE	TRUE	FALSE	FALSE	FALSE	FALSE	FALSE	TRUE	FALSE	FALSE	TRUE	FALSE	FALSE
A8JQV3	FBgn0037525	CG17816	S503	882	FALSE	0.28125	0.300298	NA	NA	LSRHGSPQKG	FALSE	FALSE	TRUE	TRUE	FALSE	FALSE	FALSE	FALSE	TRUE	FALSE	TRUE	TRUE	FALSE	TRUE
A8JQV3	FBgn0037525	CG17816	S508	882	FALSE	0.28125	0.300298	NA	NA	SPQKGSPQKG	FALSE	FALSE	TRUE	FALSE	FALSE	FALSE	FALSE	FALSE	TRUE	FALSE	FALSE	TRUE	FALSE	FALSE
A8JQV3	FBgn0037525	CG17816	S534	882	FALSE	-0.261821	0.4318	NA	NA	VAENESPKRQ	FALSE	FALSE	TRUE	FALSE	FALSE	FALSE	FALSE	FALSE	TRUE	FALSE	FALSE	TRUE	FALSE	FALSE
A8JQV3	FBgn0037525	CG17816	S557	882	FALSE	0.595004	0.0918133	NA	NA	TPTTGSGSER	FALSE	FALSE	FALSE	FALSE	FALSE	FALSE	FALSE	FALSE	FALSE	FALSE	FALSE	FALSE	FALSE	FALSE
A8JQV3	FBgn0037525	CG17816	S776	882	FALSE	0.110668	0.581606	NA	NA	TAISISSCSP	FALSE	TRUE	FALSE	FALSE	FALSE	FALSE	TRUE	FALSE	FALSE	FALSE	FALSE	FALSE	FALSE	FALSE
A8JQV3	FBgn0037525	CG17816	S777	882	FALSE	0.166699	0.551006	NA	NA	AISISSCSPQ	FALSE	FALSE	FALSE	FALSE	FALSE	FALSE	FALSE	FALSE	FALSE	FALSE	FALSE	FALSE	FALSE	FALSE
A8JQV3	FBgn0037525	CG17816	S779	882	FALSE	-0.0218181	0.917532	NA	NA	SISSCSPQPP	FALSE	FALSE	FALSE	FALSE	FALSE	FALSE	FALSE	FALSE	FALSE	FALSE	FALSE	TRUE	FALSE	FALSE
A8JQV3	FBgn0037525	CG17816	S804	882	FALSE	-0.123768	0.564448	NA	NA	PTRVKSPEQI	FALSE	FALSE	FALSE	TRUE	FALSE	FALSE	FALSE	FALSE	FALSE	TRUE	FALSE	TRUE	FALSE	TRUE
A8JQV3	FBgn0037525	CG17816	S812	882	FALSE	-0.126988	0.775828	NA	NA	QIIMRSPDPV	FALSE	FALSE	FALSE	FALSE	FALSE	FALSE	FALSE	FALSE	FALSE	FALSE	FALSE	TRUE	FALSE	FALSE
A8JQV3	FBgn0037525	CG17816	S841	882	FALSE	0.456938	0.0812928	NA	NA	DGENYSRPQS	FALSE	FALSE	FALSE	FALSE	FALSE	FALSE	FALSE	FALSE	FALSE	FALSE	FALSE	FALSE	FALSE	FALSE
A8JQV3	FBgn0037525	CG17816	S845	882	FALSE	0.456938	0.0812928	NA	NA	YSRPQSEIKA	FALSE	FALSE	FALSE	TRUE	FALSE	FALSE	FALSE	FALSE	FALSE	FALSE	FALSE	FALSE	FALSE	TRUE
A8JQV3	FBgn0037525	CG17816	S850	882	FALSE	-0.443978	0.17655	NA	NA	SEIKASTPVE	FALSE	FALSE	FALSE	FALSE	FALSE	FALSE	FALSE	FALSE	FALSE	FALSE	FALSE	FALSE	FALSE	FALSE
A8JQV3	FBgn0037525	CG17816	T851	882	FALSE	-0.0965506	0.642664	NA	NA	EIKASTPVEK	FALSE	FALSE	FALSE	TRUE	FALSE	FALSE	FALSE	FALSE	FALSE	FALSE	FALSE	TRUE	FALSE	FALSE
A8JR01	FBgn0085412	CG34383	S547	3090	FALSE	-0.273365	0.368095	0.472029	0.232172	NDGGYSSPSP	FALSE	TRUE	FALSE	FALSE	FALSE	FALSE	TRUE	FALSE	FALSE	FALSE	FALSE	FALSE	FALSE	FALSE
A8JR01	FBgn0085412	CG34383	S548	3090	FALSE	-0.273365	0.368095	0.472029	0.232172	DGGYSSPSPE	FALSE	FALSE	FALSE	FALSE	FALSE	FALSE	FALSE	FALSE	FALSE	FALSE	FALSE	TRUE	FALSE	FALSE
A8JR01	FBgn0085412	CG34383	S550	3090	FALSE	-0.273365	0.368095	0.472029	0.232172	GYSSPSPEHN	FALSE	FALSE	FALSE	FALSE	FALSE	FALSE	FALSE	FALSE	FALSE	FALSE	FALSE	TRUE	FALSE	FALSE
A8JR01	FBgn0085412	CG34383	S740	3090	FALSE	-0.494954	0.88838	0.472029	0.232172	YRRPLSPPSY	FALSE	TRUE	FALSE	TRUE	FALSE	FALSE	TRUE	FALSE	FALSE	TRUE	FALSE	TRUE	FALSE	TRUE
A8JR01	FBgn0085412	CG34383	S826	3090	FALSE	-0.214929	0.223867	0.472029	0.232172	PRPKSSLDIN	FALSE	FALSE	FALSE	TRUE	FALSE	FALSE	FALSE	TRUE	FALSE	FALSE	FALSE	TRUE	FALSE	FALSE
A8JR02	FBgn0085412	CG34383	S1356	2020	FALSE	0.159204	0.444675	-0.00265945	0.993474	QWERLSPNQA	FALSE	FALSE	FALSE	TRUE	FALSE	FALSE	FALSE	FALSE	FALSE	FALSE	FALSE	TRUE	FALSE	FALSE
A8JR02	FBgn0085412	CG34383	S1948	2020	FALSE	0.209993	0.533948	-0.00265945	0.993474	TTPELSPEEK	FALSE	FALSE	FALSE	FALSE	FALSE	FALSE	FALSE	FALSE	FALSE	FALSE	FALSE	TRUE	FALSE	FALSE
A8JR02	FBgn0085412	CG34383	S547	2020	FALSE	0.201324	0.368095	-0.00265945	0.993474	NDGGYSSPSP	FALSE	TRUE	FALSE	FALSE	FALSE	FALSE	TRUE	FALSE	FALSE	FALSE	FALSE	FALSE	FALSE	FALSE
A8JR02	FBgn0085412	CG34383	S548	2020	FALSE	0.201324	0.368095	-0.00265945	0.993474	DGGYSSPSPE	FALSE	FALSE	FALSE	FALSE	FALSE	FALSE	FALSE	FALSE	FALSE	FALSE	FALSE	TRUE	FALSE	FALSE
A8JR02	FBgn0085412	CG34383	S550	2020	FALSE	0.201324	0.368095	-0.00265945	0.993474	GYSSPSPEHN	FALSE	FALSE	FALSE	FALSE	FALSE	FALSE	FALSE	FALSE	FALSE	FALSE	FALSE	TRUE	FALSE	FALSE
A8JR02	FBgn0085412	CG34383	S740	2020	FALSE	-0.0202658	0.88838	-0.00265945	0.993474	YRRPLSPPSY	FALSE	TRUE	FALSE	TRUE	FALSE	FALSE	TRUE	FALSE	FALSE	TRUE	FALSE	TRUE	FALSE	TRUE
A8JR02	FBgn0085412	CG34383	S826	2020	FALSE	0.259759	0.223867	-0.00265945	0.993474	PRPKSSLDIN	FALSE	FALSE	FALSE	TRUE	FALSE	FALSE	FALSE	TRUE	FALSE	FALSE	FALSE	TRUE	FALSE	FALSE
A8JR03	FBgn0085412	CG34383	S1310	1974	FALSE	0.156544	0.444675	NA	NA	QWERLSPNQA	FALSE	FALSE	FALSE	TRUE	FALSE	FALSE	FALSE	FALSE	FALSE	FALSE	FALSE	TRUE	FALSE	FALSE
A8JR03	FBgn0085412	CG34383	S1902	1974	FALSE	0.207333	0.533948	NA	NA	TTPELSPEEK	FALSE	FALSE	FALSE	FALSE	FALSE	FALSE	FALSE	FALSE	FALSE	FALSE	FALSE	TRUE	FALSE	FALSE
A8JR03	FBgn0085412	CG34383	S547	1974	FALSE	0.198664	0.368095	NA	NA	NDGGYSSPSP	FALSE	TRUE	FALSE	FALSE	FALSE	FALSE	TRUE	FALSE	FALSE	FALSE	FALSE	FALSE	FALSE	FALSE
A8JR03	FBgn0085412	CG34383	S548	1974	FALSE	0.198664	0.368095	NA	NA	DGGYSSPSPE	FALSE	FALSE	FALSE	FALSE	FALSE	FALSE	FALSE	FALSE	FALSE	FALSE	FALSE	TRUE	FALSE	FALSE
A8JR03	FBgn0085412	CG34383	S550	1974	FALSE	0.198664	0.368095	NA	NA	GYSSPSPEHN	FALSE	FALSE	FALSE	FALSE	FALSE	FALSE	FALSE	FALSE	FALSE	FALSE	FALSE	TRUE	FALSE	FALSE
A8JR03	FBgn0085412	CG34383	S740	1974	FALSE	-0.0229253	0.88838	NA	NA	YRRPLSPPSY	FALSE	TRUE	FALSE	TRUE	FALSE	FALSE	TRUE	FALSE	FALSE	TRUE	FALSE	TRUE	FALSE	TRUE
A8JR03	FBgn0085412	CG34383	S826	1974	FALSE	0.2571	0.223867	NA	NA	PRPKSSLDIN	FALSE	FALSE	FALSE	TRUE	FALSE	FALSE	FALSE	TRUE	FALSE	FALSE	FALSE	TRUE	FALSE	FALSE
A8JR14	FBgn0026737	CG6171	S18	255	FALSE	-0.347683	0.79546	0.395433	0.455301	AKRKSSEDIT	FALSE	FALSE	FALSE	TRUE	FALSE	FALSE	FALSE	FALSE	FALSE	FALSE	FALSE	FALSE	FALSE	TRUE
A8JR14	FBgn0026737	CG6171	S41	255	FALSE	-0.292182	0.655696	0.395433	0.455301	RKRVKSEEPV	FALSE	FALSE	FALSE	TRUE	FALSE	TRUE	FALSE	FALSE	FALSE	FALSE	FALSE	FALSE	TRUE	TRUE
A8JR58	FBgn0038842	hdly	S35	445	FALSE	-0.053163	0.809136	NA	NA	TNGRPSQEDE	FALSE	FALSE	FALSE	TRUE	FALSE	FALSE	FALSE	FALSE	FALSE	FALSE	FALSE	FALSE	FALSE	FALSE
A8JRE3	FBgn0010328	woc	S1081	1703	FALSE	-0.0132472	0.288714	0.243936	0.528208	DYSARSPSPT	FALSE	FALSE	FALSE	FALSE	FALSE	FALSE	FALSE	FALSE	FALSE	FALSE	FALSE	TRUE	FALSE	FALSE
A8JRE3	FBgn0010328	woc	S1083	1703	FALSE	-0.0132472	0.288714	0.243936	0.528208	SARSPSPTMS	FALSE	FALSE	FALSE	TRUE	FALSE	FALSE	FALSE	FALSE	FALSE	FALSE	FALSE	TRUE	FALSE	TRUE
A8JRE3	FBgn0010328	woc	S1245	1703	FALSE	0.0243061	0.168783	0.243936	0.528208	EEKHESDSDS	TRUE	FALSE	FALSE	TRUE	FALSE	FALSE	FALSE	FALSE	FALSE	FALSE	FALSE	FALSE	FALSE	FALSE
A8JRE3	FBgn0010328	woc	S1247	1703	FALSE	0.0243061	0.168783	0.243936	0.528208	KHESDSDSDN	TRUE	FALSE	FALSE	FALSE	FALSE	FALSE	FALSE	FALSE	FALSE	FALSE	FALSE	FALSE	FALSE	FALSE
A8JRE3	FBgn0010328	woc	S1249	1703	FALSE	0.0243061	0.168783	0.243936	0.528208	ESDSDSDNEI	TRUE	FALSE	FALSE	FALSE	FALSE	FALSE	FALSE	FALSE	FALSE	FALSE	FALSE	FALSE	FALSE	FALSE
A8JRE3	FBgn0010328	woc	S20	1703	FALSE	-0.0716012	0.590355	0.243936	0.528208	NARPESATPR	FALSE	FALSE	FALSE	TRUE	FALSE	FALSE	FALSE	FALSE	FALSE	FALSE	FALSE	FALSE	FALSE	TRUE
A8JRE3	FBgn0010328	woc	S207	1703	FALSE	0.056398	0.392643	0.243936	0.528208	DVDMQSVGAD	FALSE	FALSE	FALSE	FALSE	FALSE	FALSE	FALSE	FALSE	FALSE	FALSE	FALSE	TRUE	FALSE	FALSE
A8JRE3	FBgn0010328	woc	S212	1703	FALSE	0.167338	0.312242	0.243936	0.528208	SVGADSHQAE	FALSE	FALSE	FALSE	FALSE	FALSE	FALSE	FALSE	FALSE	FALSE	FALSE	FALSE	FALSE	FALSE	FALSE
A8JRE3	FBgn0010328	woc	S230	1703	FALSE	0.414107	0.082875	0.243936	0.528208	DEVDTSLEEQ	FALSE	FALSE	FALSE	FALSE	FALSE	FALSE	FALSE	FALSE	FALSE	FALSE	FALSE	TRUE	FALSE	FALSE
A8JRE3	FBgn0010328	woc	S25	1703	TRUE	1.33628	0.00677611	0.243936	0.528208	SATPRSEEQQ	FALSE	FALSE	FALSE	FALSE	FALSE	FALSE	FALSE	FALSE	FALSE	FALSE	FALSE	FALSE	FALSE	FALSE
A8JRE3	FBgn0010328	woc	S339	1703	FALSE	0.127687	0.0861265	0.243936	0.528208	DNDRKSPADA	FALSE	FALSE	FALSE	TRUE	FALSE	FALSE	FALSE	FALSE	FALSE	FALSE	FALSE	TRUE	FALSE	FALSE
A8JRE3	FBgn0010328	woc	S49	1703	FALSE	-0.810995	0.0735783	0.243936	0.528208	LDTPASPPAE	FALSE	FALSE	FALSE	FALSE	FALSE	FALSE	FALSE	FALSE	FALSE	TRUE	FALSE	TRUE	FALSE	FALSE
A8JRE3	FBgn0010328	woc	S614	1703	FALSE	-0.750707	0.0888274	0.243936	0.528208	QPPQNSPTKR	FALSE	FALSE	TRUE	FALSE	FALSE	FALSE	FALSE	FALSE	TRUE	FALSE	FALSE	TRUE	FALSE	FALSE
A8JRE3	FBgn0010328	woc	S76	1703	FALSE	-0.0451037	0.329554	0.243936	0.528208	DFEQISEGSL	FALSE	TRUE	FALSE	FALSE	FALSE	FALSE	TRUE	FALSE	FALSE	FALSE	FALSE	FALSE	FALSE	FALSE
A8JRE3	FBgn0010328	woc	S79	1703	FALSE	-0.0451037	0.329554	0.243936	0.528208	QISEGSLDAD	FALSE	FALSE	FALSE	FALSE	FALSE	FALSE	FALSE	FALSE	FALSE	FALSE	FALSE	TRUE	FALSE	FALSE
A8JRE3	FBgn0010328	woc	S87	1703	FALSE	-0.293204	0.828338	0.243936	0.528208	ADDNQSRDKA	FALSE	FALSE	FALSE	FALSE	FALSE	FALSE	FALSE	FALSE	FALSE	FALSE	FALSE	FALSE	FALSE	FALSE
A8JRE3	FBgn0010328	woc	T229	1703	FALSE	0.29668	0.0901289	0.243936	0.528208	RDEVDTSLEE	FALSE	FALSE	FALSE	FALSE	FALSE	FALSE	FALSE	FALSE	FALSE	FALSE	FALSE	FALSE	FALSE	FALSE
A8JRE3	FBgn0010328	woc	T364	1703	FALSE	-0.0518044	0.268838	0.243936	0.528208	DVSPTTPTDA	FALSE	FALSE	FALSE	FALSE	FALSE	FALSE	FALSE	FALSE	FALSE	TRUE	FALSE	TRUE	FALSE	FALSE
A8JRE3	FBgn0010328	woc	T616	1703	FALSE	-0.231356	0.943535	0.243936	0.528208	PQNSPTKRTD	FALSE	TRUE	FALSE	FALSE	FALSE	FALSE	TRUE	FALSE	FALSE	FALSE	FALSE	FALSE	FALSE	FALSE
A8JRH0	FBgn0085328	CG34299	S28	185	FALSE	0.532016	0.130753	NA	NA	LNNDDSDESP	FALSE	TRUE	FALSE	FALSE	FALSE	FALSE	TRUE	FALSE	FALSE	FALSE	FALSE	FALSE	FALSE	FALSE
A8JRH0	FBgn0085328	CG34299	S31	185	FALSE	0.532016	0.130753	NA	NA	DDSDESPEAV	FALSE	FALSE	FALSE	FALSE	FALSE	FALSE	FALSE	FALSE	FALSE	FALSE	FALSE	TRUE	FALSE	FALSE
A8JRH3	FBgn0082582	tmod	S111	526	FALSE	-0.845581	0.451774	0.454722	0.192062	LLAQLSPEEI	FALSE	FALSE	FALSE	FALSE	FALSE	FALSE	FALSE	FALSE	FALSE	FALSE	FALSE	TRUE	FALSE	FALSE
A8JRH3	FBgn0082582	tmod	S26	526	FALSE	-0.310303	0.481998	0.454722	0.192062	AQSKTSVVTE	FALSE	TRUE	FALSE	FALSE	FALSE	FALSE	TRUE	TRUE	FALSE	FALSE	FALSE	TRUE	FALSE	FALSE
A8JRH3	FBgn0082582	tmod	S508	526	FALSE	-0.503711	0.807887	0.454722	0.192062	MVVPGSRSVT	FALSE	FALSE	FALSE	FALSE	FALSE	FALSE	FALSE	FALSE	FALSE	FALSE	FALSE	FALSE	FALSE	FALSE
A8JRH3	FBgn0082582	tmod	T25	526	FALSE	-0.310303	0.481998	0.454722	0.192062	DAQSKTSVVT	FALSE	FALSE	FALSE	FALSE	FALSE	FALSE	TRUE	TRUE	FALSE	FALSE	FALSE	FALSE	FALSE	FALSE
A8JRH3	FBgn0082582	tmod	T512	526	FALSE	-0.634982	0.351958	0.454722	0.192062	GSRSVTPNYD	FALSE	FALSE	FALSE	TRUE	FALSE	FALSE	FALSE	FALSE	FALSE	FALSE	FALSE	TRUE	FALSE	TRUE
A8JRI1	FBgn0011224	heph	S45	622	FALSE	0.0866596	0.668016	NA	NA	NYLRGSDELL	FALSE	FALSE	FALSE	TRUE	FALSE	FALSE	FALSE	FALSE	FALSE	FALSE	FALSE	FALSE	FALSE	FALSE
A8JTM7	FBgn0261260	mgl	S4635	4769	FALSE	0.0123196	0.84179	-0.0579809	0.910076	TFRHGSNVEF	FALSE	FALSE	FALSE	TRUE	FALSE	FALSE	FALSE	FALSE	FALSE	FALSE	FALSE	FALSE	FALSE	TRUE
A8JUS8	FBgn0029522	CG13373	S15	177	FALSE	0.0532802	0.787175	NA	NA	AKRSRSADGD	FALSE	FALSE	FALSE	TRUE	FALSE	FALSE	FALSE	FALSE	FALSE	FALSE	FALSE	FALSE	FALSE	TRUE
A8JUU1	FBgn0052654	Sec16	S1231	2021	FALSE	0.14969	0.84992	-0.114346	0.788257	DKTVDSDLDS	TRUE	FALSE	FALSE	FALSE	FALSE	FALSE	FALSE	FALSE	FALSE	FALSE	FALSE	FALSE	FALSE	FALSE
A8JUU1	FBgn0052654	Sec16	S1235	2021	FALSE	0.14969	0.84992	-0.114346	0.788257	DSDLDSESAA	FALSE	FALSE	FALSE	FALSE	FALSE	FALSE	FALSE	FALSE	FALSE	FALSE	FALSE	FALSE	FALSE	FALSE
A8JUU1	FBgn0052654	Sec16	S1237	2021	FALSE	-0.0932529	0.239888	-0.114346	0.788257	DLDSESAAGV	FALSE	FALSE	FALSE	FALSE	FALSE	FALSE	FALSE	FALSE	FALSE	FALSE	FALSE	FALSE	FALSE	FALSE
A8JUU1	FBgn0052654	Sec16	S140	2021	FALSE	0.556436	0.137713	-0.114346	0.788257	EPALDSFDNN	FALSE	FALSE	FALSE	FALSE	FALSE	FALSE	FALSE	FALSE	FALSE	FALSE	FALSE	TRUE	FALSE	FALSE
A8JUU1	FBgn0052654	Sec16	S1537	2021	FALSE	0.0216029	0.658402	-0.114346	0.788257	RVSFASPPNA	FALSE	FALSE	FALSE	FALSE	FALSE	FALSE	FALSE	FALSE	FALSE	FALSE	FALSE	TRUE	FALSE	FALSE
A8JUU1	FBgn0052654	Sec16	S1756	2021	FALSE	-0.368286	0.0353765	-0.114346	0.788257	MPKSKSYGDE	FALSE	FALSE	FALSE	TRUE	FALSE	FALSE	FALSE	FALSE	FALSE	FALSE	FALSE	TRUE	FALSE	FALSE
A8JUU1	FBgn0052654	Sec16	S1798	2021	FALSE	0.0456911	0.687748	-0.114346	0.788257	QANSGSDLGA	FALSE	FALSE	FALSE	FALSE	FALSE	FALSE	FALSE	FALSE	FALSE	FALSE	FALSE	FALSE	FALSE	FALSE
A8JUU1	FBgn0052654	Sec16	S589	2021	FALSE	0.563989	0.0670813	-0.114346	0.788257	DGEDTSDGEQ	TRUE	FALSE	FALSE	FALSE	FALSE	FALSE	FALSE	FALSE	FALSE	FALSE	FALSE	FALSE	FALSE	FALSE
A8JUU1	FBgn0052654	Sec16	S710	2021	FALSE	0.557501	0.0464751	-0.114346	0.788257	RRTTASLDLE	FALSE	FALSE	FALSE	FALSE	FALSE	FALSE	FALSE	FALSE	FALSE	FALSE	FALSE	TRUE	FALSE	FALSE
A8JUU1	FBgn0052654	Sec16	S715	2021	FALSE	0.110879	0.987584	-0.114346	0.788257	SLDLESDESD	FALSE	TRUE	FALSE	FALSE	FALSE	FALSE	TRUE	FALSE	FALSE	FALSE	FALSE	FALSE	FALSE	FALSE
A8JUU1	FBgn0052654	Sec16	S718	2021	FALSE	0.110879	0.987584	-0.114346	0.788257	LESDESDEFL	FALSE	FALSE	FALSE	FALSE	FALSE	FALSE	FALSE	FALSE	FALSE	FALSE	FALSE	FALSE	FALSE	FALSE
A8JUU1	FBgn0052654	Sec16	S724	2021	FALSE	0.300387	0.317232	-0.114346	0.788257	DEFLQSERER	FALSE	FALSE	FALSE	FALSE	FALSE	FALSE	FALSE	FALSE	FALSE	FALSE	FALSE	FALSE	FALSE	FALSE
A8JUU1	FBgn0052654	Sec16	S817	2021	FALSE	0.748081	0.0475111	-0.114346	0.788257	SNKYHSGGED	FALSE	FALSE	FALSE	TRUE	FALSE	FALSE	FALSE	FALSE	FALSE	FALSE	FALSE	FALSE	FALSE	FALSE
A8JUU1	FBgn0052654	Sec16	S870	2021	FALSE	-0.251647	0.128455	-0.114346	0.788257	SRHRRSAAEE	FALSE	FALSE	FALSE	TRUE	FALSE	FALSE	FALSE	FALSE	FALSE	FALSE	FALSE	FALSE	FALSE	FALSE
A8JUU1	FBgn0052654	Sec16	T588	2021	TRUE	1.16389	0.0162684	-0.114346	0.788257	ADGEDTSDGE	FALSE	FALSE	FALSE	FALSE	FALSE	FALSE	FALSE	FALSE	FALSE	FALSE	FALSE	FALSE	FALSE	FALSE
A8JUV0	FBgn0265630	sno	S977	1653	FALSE	0.78346	0.0585006	NA	NA	DHDVDSDQRS	FALSE	FALSE	FALSE	FALSE	FALSE	FALSE	FALSE	FALSE	FALSE	FALSE	FALSE	FALSE	FALSE	FALSE
A8JUV4	FBgn0085362	Vml	S37	578	FALSE	-0.661552	0.31244	0.993389	0.0120109	DGFPESEFDY	FALSE	FALSE	FALSE	FALSE	FALSE	FALSE	FALSE	FALSE	FALSE	FALSE	FALSE	FALSE	FALSE	FALSE
A8JUV4	FBgn0085362	Vml	S67	578	FALSE	-1.17551	0.505235	0.993389	0.0120109	SQSSYSPAKD	FALSE	FALSE	TRUE	FALSE	FALSE	FALSE	FALSE	FALSE	TRUE	FALSE	FALSE	TRUE	FALSE	FALSE
A8JUV4	FBgn0085362	Vml	T46	578	FALSE	-1.43178	0.0790911	0.993389	0.0120109	YEERHTREIP	FALSE	FALSE	FALSE	TRUE	FALSE	FALSE	FALSE	FALSE	FALSE	FALSE	FALSE	FALSE	FALSE	FALSE
A8JUV4	FBgn0085362	Vml	Y41	578	FALSE	-0.780654	0.350058	0.993389	0.0120109	ESEFDYEERH	FALSE	FALSE	FALSE	FALSE	FALSE	FALSE	FALSE	FALSE	FALSE	FALSE	FALSE	FALSE	FALSE	FALSE
A8JUX2	FBgn0030613	Rab3-GEF	S1485	2124	FALSE	-0.14453	0.464045	0.310704	0.374708	INTSSSPSPD	FALSE	FALSE	FALSE	FALSE	FALSE	FALSE	FALSE	FALSE	FALSE	FALSE	FALSE	TRUE	FALSE	FALSE
A8JUX2	FBgn0030613	Rab3-GEF	S1487	2124	FALSE	-0.567348	0.159939	0.310704	0.374708	TSSSPSPDSP	FALSE	TRUE	FALSE	FALSE	FALSE	FALSE	TRUE	FALSE	FALSE	FALSE	FALSE	TRUE	FALSE	FALSE
A8JUX2	FBgn0030613	Rab3-GEF	S896	2124	FALSE	-0.812588	0.135822	0.310704	0.374708	TIKMASIEQE	FALSE	FALSE	FALSE	TRUE	FALSE	FALSE	FALSE	FALSE	FALSE	FALSE	FALSE	FALSE	FALSE	FALSE
A8JUX2	FBgn0030613	Rab3-GEF	S923	2124	FALSE	0.0805875	0.233073	0.310704	0.374708	LQRHPSDSES	TRUE	FALSE	FALSE	TRUE	FALSE	FALSE	FALSE	FALSE	FALSE	FALSE	TRUE	FALSE	FALSE	TRUE
A8JUX2	FBgn0030613	Rab3-GEF	S992	2124	FALSE	-0.571534	0.430036	0.310704	0.374708	TTRQSSQEGL	FALSE	FALSE	FALSE	TRUE	FALSE	FALSE	FALSE	FALSE	FALSE	FALSE	FALSE	FALSE	FALSE	TRUE
A8JUZ7	FBgn0029864	CG15894	S1075	1598	FALSE	0.0115602	0.998081	-0.01108	0.972293	KQPPSSATTP	FALSE	TRUE	FALSE	FALSE	FALSE	FALSE	TRUE	FALSE	FALSE	FALSE	FALSE	FALSE	FALSE	FALSE
A8JUZ7	FBgn0029864	CG15894	S539	1598	FALSE	-0.817793	0.0548037	-0.01108	0.972293	LTPTASPKPG	FALSE	FALSE	FALSE	FALSE	FALSE	FALSE	FALSE	FALSE	TRUE	FALSE	FALSE	TRUE	FALSE	FALSE
A8JUZ7	FBgn0029864	CG15894	S581	1598	FALSE	-0.0544231	0.782982	-0.01108	0.972293	RLGKDSPDSP	FALSE	TRUE	FALSE	FALSE	FALSE	FALSE	TRUE	FALSE	FALSE	FALSE	FALSE	TRUE	FALSE	FALSE
A8JUZ7	FBgn0029864	CG15894	S612	1598	FALSE	-0.114669	0.581722	-0.01108	0.972293	GGGGGSQNVT	FALSE	FALSE	FALSE	FALSE	FALSE	FALSE	FALSE	FALSE	FALSE	FALSE	FALSE	FALSE	FALSE	FALSE
A8JUZ7	FBgn0029864	CG15894	S641	1598	FALSE	0.0429642	0.84727	-0.01108	0.972293	SSKSSSPIES	FALSE	FALSE	FALSE	TRUE	FALSE	FALSE	FALSE	FALSE	FALSE	FALSE	FALSE	TRUE	FALSE	FALSE
A8JUZ7	FBgn0029864	CG15894	S723	1598	FALSE	0.337524	0.25011	-0.01108	0.972293	ASMDPSPLPT	FALSE	FALSE	FALSE	FALSE	FALSE	FALSE	FALSE	FALSE	FALSE	FALSE	FALSE	TRUE	FALSE	FALSE
A8JUZ7	FBgn0029864	CG15894	S809	1598	FALSE	0.0469016	0.861567	-0.01108	0.972293	VQRHSSQDSQ	FALSE	TRUE	FALSE	TRUE	FALSE	FALSE	TRUE	FALSE	FALSE	FALSE	FALSE	FALSE	FALSE	TRUE
A8JUZ7	FBgn0029864	CG15894	S845	1598	FALSE	-0.00499336	0.937501	-0.01108	0.972293	MQRLPSVEST	FALSE	TRUE	FALSE	TRUE	FALSE	FALSE	TRUE	FALSE	FALSE	FALSE	FALSE	TRUE	FALSE	TRUE
A8JUZ7	FBgn0029864	CG15894	S848	1598	FALSE	0.350445	0.155855	-0.01108	0.972293	LPSVESTQSA	FALSE	TRUE	FALSE	FALSE	FALSE	FALSE	TRUE	FALSE	FALSE	FALSE	FALSE	FALSE	FALSE	FALSE
A8JUZ7	FBgn0029864	CG15894	S907	1598	FALSE	-0.0613597	0.734196	-0.01108	0.972293	ISKTESQSSQ	FALSE	TRUE	FALSE	TRUE	FALSE	FALSE	TRUE	FALSE	FALSE	FALSE	FALSE	FALSE	FALSE	FALSE
A8JUZ7	FBgn0029864	CG15894	S951	1598	FALSE	-0.279245	0.119047	-0.01108	0.972293	PRGVCSSEEE	FALSE	FALSE	FALSE	FALSE	FALSE	FALSE	FALSE	FALSE	FALSE	FALSE	FALSE	FALSE	FALSE	FALSE
A8JUZ7	FBgn0029864	CG15894	S952	1598	FALSE	-0.279245	0.119047	-0.01108	0.972293	RGVCSSEEEQ	FALSE	FALSE	FALSE	FALSE	FALSE	FALSE	FALSE	FALSE	FALSE	FALSE	FALSE	FALSE	FALSE	FALSE
A8JUZ7	FBgn0029864	CG15894	S973	1598	FALSE	0.719773	0.0424197	-0.01108	0.972293	AKRTKSRPSS	FALSE	TRUE	FALSE	TRUE	FALSE	FALSE	TRUE	FALSE	FALSE	FALSE	FALSE	FALSE	FALSE	TRUE
A8JUZ7	FBgn0029864	CG15894	S976	1598	FALSE	0.719773	0.0424197	-0.01108	0.972293	TKSRPSSEDE	FALSE	FALSE	FALSE	TRUE	FALSE	FALSE	FALSE	FALSE	FALSE	FALSE	FALSE	FALSE	FALSE	FALSE
A8JUZ7	FBgn0029864	CG15894	S977	1598	FALSE	0.719773	0.0424197	-0.01108	0.972293	KSRPSSEDEA	FALSE	FALSE	FALSE	TRUE	FALSE	FALSE	FALSE	FALSE	FALSE	FALSE	FALSE	FALSE	TRUE	TRUE
A8JUZ7	FBgn0029864	CG15894	T1077	1598	FALSE	0.0660001	0.790997	-0.01108	0.972293	PPSSATTPTS	FALSE	TRUE	FALSE	FALSE	FALSE	FALSE	TRUE	FALSE	FALSE	FALSE	FALSE	FALSE	FALSE	FALSE
A8JUZ7	FBgn0029864	CG15894	T1078	1598	FALSE	0.00670132	0.983393	-0.01108	0.972293	PSSATTPTSK	FALSE	TRUE	FALSE	FALSE	FALSE	FALSE	TRUE	FALSE	FALSE	FALSE	FALSE	TRUE	FALSE	FALSE
A8JUZ7	FBgn0029864	CG15894	T1080	1598	FALSE	0.391561	0.149023	-0.01108	0.972293	SATTPTSKGT	FALSE	FALSE	FALSE	FALSE	FALSE	FALSE	TRUE	FALSE	FALSE	FALSE	FALSE	FALSE	FALSE	FALSE
A8JUZ7	FBgn0029864	CG15894	T535	1598	FALSE	-0.817793	0.0548037	-0.01108	0.972293	EEHRLTPTAS	FALSE	FALSE	FALSE	TRUE	FALSE	FALSE	FALSE	FALSE	FALSE	FALSE	FALSE	TRUE	FALSE	FALSE
A8JUZ7	FBgn0029864	CG15894	T616	1598	FALSE	-0.114669	0.581722	-0.01108	0.972293	GSQNVTPSKQ	FALSE	FALSE	TRUE	FALSE	FALSE	FALSE	FALSE	FALSE	TRUE	FALSE	FALSE	TRUE	FALSE	FALSE
A8JUZ7	FBgn0029864	CG15894	T695	1598	FALSE	-0.278035	0.304964	-0.01108	0.972293	HIPLHTPPEE	FALSE	FALSE	FALSE	FALSE	FALSE	FALSE	FALSE	FALSE	FALSE	FALSE	FALSE	TRUE	FALSE	FALSE
A8JUZ8	FBgn0085446	CG34417	S1021	3383	FALSE	-1.40961	0.0715017	0.661292	0.0821398	EGRRVSQDRE	FALSE	FALSE	FALSE	TRUE	FALSE	FALSE	FALSE	FALSE	FALSE	FALSE	FALSE	FALSE	FALSE	TRUE
A8JUZ8	FBgn0085446	CG34417	S1043	3383	FALSE	-1.38796	0.20627	0.661292	0.0821398	SGAPGSPKIP	FALSE	FALSE	FALSE	FALSE	FALSE	FALSE	FALSE	FALSE	TRUE	TRUE	FALSE	TRUE	FALSE	FALSE
A8JUZ8	FBgn0085446	CG34417	S1048	3383	TRUE	-2.01275	0.0446655	0.661292	0.0821398	SPKIPSPRAQ	FALSE	FALSE	FALSE	TRUE	FALSE	FALSE	FALSE	FALSE	TRUE	FALSE	FALSE	TRUE	FALSE	FALSE
A8JUZ8	FBgn0085446	CG34417	S1063	3383	FALSE	-0.717593	0.77886	0.661292	0.0821398	ATRSQSPEKP	FALSE	FALSE	TRUE	TRUE	FALSE	FALSE	FALSE	FALSE	TRUE	FALSE	FALSE	TRUE	FALSE	TRUE
A8JUZ8	FBgn0085446	CG34417	S1260	3383	FALSE	-1.18873	0.160634	0.661292	0.0821398	SETIESPDGG	FALSE	FALSE	FALSE	FALSE	FALSE	FALSE	FALSE	FALSE	FALSE	FALSE	FALSE	TRUE	FALSE	FALSE
A8JUZ8	FBgn0085446	CG34417	S1281	3383	FALSE	-0.491336	0.390771	0.661292	0.0821398	PEVKESPTYR	FALSE	FALSE	FALSE	FALSE	FALSE	FALSE	FALSE	FALSE	FALSE	FALSE	FALSE	TRUE	FALSE	FALSE
A8JUZ8	FBgn0085446	CG34417	S133	3383	FALSE	-0.602109	0.860682	0.661292	0.0821398	TSSEVSPDGR	FALSE	FALSE	FALSE	FALSE	FALSE	FALSE	FALSE	FALSE	FALSE	FALSE	FALSE	TRUE	FALSE	FALSE
A8JUZ8	FBgn0085446	CG34417	S1393	3383	FALSE	-0.123606	0.0552855	0.661292	0.0821398	NPSKKSPKEE	FALSE	FALSE	FALSE	FALSE	FALSE	FALSE	FALSE	FALSE	TRUE	FALSE	FALSE	TRUE	FALSE	FALSE
A8JUZ8	FBgn0085446	CG34417	S1427	3383	FALSE	-0.75635	0.802508	0.661292	0.0821398	PKKGQSPVQF	FALSE	FALSE	FALSE	TRUE	FALSE	FALSE	FALSE	FALSE	FALSE	FALSE	FALSE	TRUE	FALSE	FALSE
A8JUZ8	FBgn0085446	CG34417	S1459	3383	FALSE	-0.535726	0.47665	0.661292	0.0821398	QYPKESPRNP	FALSE	FALSE	FALSE	FALSE	FALSE	FALSE	FALSE	FALSE	TRUE	FALSE	FALSE	TRUE	FALSE	FALSE
A8JUZ8	FBgn0085446	CG34417	S1508	3383	FALSE	-0.736814	0.684766	0.661292	0.0821398	SQQPPSPTAS	FALSE	FALSE	FALSE	FALSE	FALSE	FALSE	FALSE	FALSE	FALSE	TRUE	FALSE	TRUE	FALSE	FALSE
A8JUZ8	FBgn0085446	CG34417	S1512	3383	FALSE	-0.632204	0.875853	0.661292	0.0821398	PSPTASPSVS	FALSE	FALSE	FALSE	FALSE	FALSE	FALSE	FALSE	FALSE	FALSE	FALSE	FALSE	TRUE	FALSE	FALSE
A8JUZ8	FBgn0085446	CG34417	S1514	3383	FALSE	-0.632204	0.875853	0.661292	0.0821398	PTASPSVSPV	FALSE	FALSE	FALSE	FALSE	FALSE	FALSE	FALSE	FALSE	FALSE	FALSE	FALSE	TRUE	FALSE	FALSE
A8JUZ8	FBgn0085446	CG34417	S1519	3383	FALSE	-0.689482	0.877176	0.661292	0.0821398	SVSPVSGRKI	FALSE	FALSE	FALSE	FALSE	FALSE	FALSE	FALSE	FALSE	FALSE	FALSE	FALSE	FALSE	FALSE	FALSE
A8JUZ8	FBgn0085446	CG34417	S1556	3383	FALSE	-0.0956279	0.0675551	0.661292	0.0821398	RPRTPSPTTP	FALSE	TRUE	FALSE	TRUE	FALSE	TRUE	TRUE	FALSE	FALSE	FALSE	FALSE	TRUE	TRUE	TRUE
A8JUZ8	FBgn0085446	CG34417	S1579	3383	FALSE	0.182771	0.0204812	0.661292	0.0821398	VPETESEPEK	FALSE	FALSE	FALSE	FALSE	FALSE	FALSE	FALSE	FALSE	FALSE	FALSE	FALSE	FALSE	FALSE	FALSE
A8JUZ8	FBgn0085446	CG34417	S1585	3383	FALSE	0.625699	0.0195714	0.661292	0.0821398	EPEKDSESET	FALSE	FALSE	FALSE	FALSE	FALSE	FALSE	FALSE	FALSE	FALSE	FALSE	FALSE	FALSE	FALSE	FALSE
A8JUZ8	FBgn0085446	CG34417	S1709	3383	FALSE	-0.572688	0.633726	0.661292	0.0821398	DVDGDSSSPD	FALSE	FALSE	FALSE	FALSE	FALSE	FALSE	FALSE	FALSE	FALSE	FALSE	FALSE	FALSE	FALSE	FALSE
A8JUZ8	FBgn0085446	CG34417	S1710	3383	FALSE	-0.296201	0.15431	0.661292	0.0821398	VDGDSSSPDA	FALSE	FALSE	FALSE	FALSE	FALSE	FALSE	FALSE	FALSE	FALSE	FALSE	FALSE	FALSE	FALSE	FALSE
A8JUZ8	FBgn0085446	CG34417	S1711	3383	FALSE	-0.360572	0.297856	0.661292	0.0821398	DGDSSSPDAS	FALSE	FALSE	FALSE	FALSE	FALSE	FALSE	FALSE	FALSE	FALSE	FALSE	FALSE	TRUE	FALSE	FALSE
A8JUZ8	FBgn0085446	CG34417	S1715	3383	FALSE	-0.362556	0.225455	0.661292	0.0821398	SSPDASPTRV	FALSE	FALSE	TRUE	FALSE	FALSE	FALSE	FALSE	FALSE	TRUE	FALSE	FALSE	TRUE	FALSE	FALSE
A8JUZ8	FBgn0085446	CG34417	S1726	3383	FALSE	-0.618505	0.815313	0.661292	0.0821398	NERRRSSNIS	FALSE	FALSE	FALSE	TRUE	FALSE	FALSE	TRUE	FALSE	FALSE	FALSE	FALSE	FALSE	FALSE	TRUE
A8JUZ8	FBgn0085446	CG34417	S1727	3383	FALSE	-0.618505	0.815313	0.661292	0.0821398	ERRRSSNISV	FALSE	TRUE	FALSE	TRUE	FALSE	FALSE	TRUE	FALSE	FALSE	FALSE	FALSE	FALSE	FALSE	TRUE
A8JUZ8	FBgn0085446	CG34417	S1793	3383	FALSE	-0.989624	0.274964	0.661292	0.0821398	VTRSTSENII	FALSE	FALSE	FALSE	TRUE	FALSE	FALSE	FALSE	FALSE	FALSE	FALSE	FALSE	FALSE	FALSE	TRUE
A8JUZ8	FBgn0085446	CG34417	S1855	3383	FALSE	-0.149869	0.0241975	0.661292	0.0821398	QQAKSSREPS	FALSE	FALSE	FALSE	FALSE	FALSE	FALSE	FALSE	FALSE	FALSE	FALSE	FALSE	FALSE	FALSE	FALSE
A8JUZ8	FBgn0085446	CG34417	S1938	3383	FALSE	-0.626833	0.891588	0.661292	0.0821398	VEAPKSLDYP	FALSE	FALSE	FALSE	FALSE	FALSE	FALSE	FALSE	FALSE	FALSE	FALSE	FALSE	TRUE	FALSE	FALSE
A8JUZ8	FBgn0085446	CG34417	S2092	3383	FALSE	0.864989	0.0317309	0.661292	0.0821398	ELDEESEPEL	FALSE	FALSE	FALSE	FALSE	FALSE	FALSE	FALSE	FALSE	FALSE	FALSE	FALSE	FALSE	FALSE	FALSE
A8JUZ8	FBgn0085446	CG34417	S2109	3383	FALSE	-0.151923	0.340077	0.661292	0.0821398	DDDQTSQLET	FALSE	FALSE	FALSE	FALSE	FALSE	FALSE	FALSE	FALSE	FALSE	FALSE	FALSE	FALSE	FALSE	FALSE
A8JUZ8	FBgn0085446	CG34417	S2257	3383	FALSE	-0.562573	0.700762	0.661292	0.0821398	EPLRQSEDEP	FALSE	FALSE	FALSE	TRUE	FALSE	FALSE	FALSE	FALSE	FALSE	FALSE	FALSE	FALSE	FALSE	FALSE
A8JUZ8	FBgn0085446	CG34417	S226	3383	FALSE	-0.456344	0.358904	0.661292	0.0821398	VVSSSSTVEY	FALSE	FALSE	FALSE	FALSE	FALSE	FALSE	FALSE	FALSE	FALSE	FALSE	FALSE	FALSE	FALSE	FALSE
A8JUZ8	FBgn0085446	CG34417	S2264	3383	FALSE	-0.680582	0.917035	0.661292	0.0821398	DEPEFSPEEE	FALSE	FALSE	FALSE	FALSE	FALSE	FALSE	FALSE	FALSE	FALSE	FALSE	FALSE	TRUE	FALSE	FALSE
A8JUZ8	FBgn0085446	CG34417	S2325	3383	FALSE	-0.582121	0.699539	0.661292	0.0821398	TRGRPSPSTN	FALSE	TRUE	FALSE	TRUE	FALSE	FALSE	TRUE	FALSE	FALSE	FALSE	FALSE	TRUE	FALSE	FALSE
A8JUZ8	FBgn0085446	CG34417	S2327	3383	FALSE	-0.582121	0.699539	0.661292	0.0821398	GRPSPSTNLI	FALSE	FALSE	FALSE	FALSE	FALSE	FALSE	FALSE	FALSE	FALSE	FALSE	FALSE	FALSE	FALSE	FALSE
A8JUZ8	FBgn0085446	CG34417	S2549	3383	FALSE	-0.488323	0.393104	0.661292	0.0821398	HYSRKSSMED	FALSE	FALSE	FALSE	TRUE	FALSE	FALSE	FALSE	FALSE	FALSE	FALSE	FALSE	FALSE	FALSE	FALSE
A8JUZ8	FBgn0085446	CG34417	S2550	3383	FALSE	-0.668402	0.968992	0.661292	0.0821398	YSRKSSMEDD	FALSE	FALSE	FALSE	TRUE	FALSE	FALSE	FALSE	FALSE	FALSE	FALSE	FALSE	FALSE	FALSE	TRUE
A8JUZ8	FBgn0085446	CG34417	S2594	3383	FALSE	-0.409089	0.422797	0.661292	0.0821398	GKDEDSDLEL	TRUE	FALSE	FALSE	FALSE	FALSE	FALSE	FALSE	FALSE	FALSE	FALSE	FALSE	FALSE	FALSE	FALSE
A8JUZ8	FBgn0085446	CG34417	S2668	3383	FALSE	-1.05606	0.217025	0.661292	0.0821398	IRRDQSPAGA	FALSE	FALSE	FALSE	TRUE	FALSE	FALSE	FALSE	FALSE	FALSE	FALSE	FALSE	TRUE	FALSE	TRUE
A8JUZ8	FBgn0085446	CG34417	S2721	3383	FALSE	-0.839336	0.580661	0.661292	0.0821398	KPRERSASPA	FALSE	FALSE	FALSE	TRUE	FALSE	FALSE	FALSE	FALSE	FALSE	FALSE	FALSE	FALSE	TRUE	TRUE
A8JUZ8	FBgn0085446	CG34417	S2723	3383	FALSE	-0.839336	0.580661	0.661292	0.0821398	RERSASPAQK	FALSE	FALSE	FALSE	TRUE	FALSE	TRUE	FALSE	FALSE	FALSE	FALSE	FALSE	TRUE	TRUE	TRUE
A8JUZ8	FBgn0085446	CG34417	S2888	3383	FALSE	-0.83235	0.579097	0.661292	0.0821398	YSDNKSPPRH	FALSE	FALSE	TRUE	FALSE	FALSE	FALSE	FALSE	FALSE	TRUE	FALSE	FALSE	TRUE	FALSE	FALSE
A8JUZ8	FBgn0085446	CG34417	S2991	3383	FALSE	-0.528486	0.520752	0.661292	0.0821398	ETEDDSESND	FALSE	FALSE	FALSE	FALSE	FALSE	FALSE	FALSE	FALSE	FALSE	FALSE	FALSE	FALSE	FALSE	FALSE
A8JUZ8	FBgn0085446	CG34417	S3036	3383	FALSE	-0.955555	0.147244	0.661292	0.0821398	QRQVTSVDDV	FALSE	FALSE	FALSE	TRUE	FALSE	FALSE	FALSE	FALSE	FALSE	FALSE	FALSE	TRUE	FALSE	FALSE
A8JUZ8	FBgn0085446	CG34417	S3056	3383	FALSE	-0.63275	0.894719	0.661292	0.0821398	EEPGDSSEDR	FALSE	FALSE	FALSE	FALSE	FALSE	FALSE	FALSE	FALSE	FALSE	FALSE	FALSE	FALSE	FALSE	FALSE
A8JUZ8	FBgn0085446	CG34417	S462	3383	FALSE	-0.251208	0.236462	0.661292	0.0821398	SSRRFSTETT	FALSE	TRUE	FALSE	TRUE	FALSE	FALSE	TRUE	FALSE	FALSE	FALSE	FALSE	FALSE	FALSE	TRUE
A8JUZ8	FBgn0085446	CG34417	S496	3383	FALSE	-1.03322	0.207611	0.661292	0.0821398	SYAPPSHSPR	FALSE	FALSE	FALSE	FALSE	FALSE	FALSE	FALSE	FALSE	FALSE	FALSE	FALSE	FALSE	FALSE	FALSE
A8JUZ8	FBgn0085446	CG34417	S498	3383	FALSE	-0.235083	0.0899125	0.661292	0.0821398	APPSHSPRQS	FALSE	FALSE	FALSE	FALSE	FALSE	FALSE	FALSE	FALSE	TRUE	FALSE	FALSE	TRUE	FALSE	FALSE
A8JUZ8	FBgn0085446	CG34417	S502	3383	FALSE	-1.08036	0.0934537	0.661292	0.0821398	HSPRQSPAKD	FALSE	FALSE	TRUE	TRUE	FALSE	FALSE	FALSE	FALSE	TRUE	FALSE	FALSE	TRUE	FALSE	FALSE
A8JUZ8	FBgn0085446	CG34417	S572	3383	FALSE	-0.973417	0.252123	0.661292	0.0821398	QEPQRSPQKL	FALSE	FALSE	TRUE	FALSE	FALSE	FALSE	FALSE	FALSE	TRUE	FALSE	FALSE	TRUE	FALSE	FALSE
A8JUZ8	FBgn0085446	CG34417	S691	3383	FALSE	-0.750014	0.690659	0.661292	0.0821398	SQSRPSNTGG	FALSE	FALSE	FALSE	TRUE	FALSE	FALSE	FALSE	FALSE	FALSE	FALSE	FALSE	FALSE	FALSE	FALSE
A8JUZ8	FBgn0085446	CG34417	S732	3383	FALSE	-0.350345	0.288193	0.661292	0.0821398	AASLRSSSPA	FALSE	FALSE	FALSE	FALSE	FALSE	FALSE	FALSE	FALSE	FALSE	FALSE	FALSE	FALSE	FALSE	FALSE
A8JUZ8	FBgn0085446	CG34417	S733	3383	FALSE	-0.676199	0.952221	0.661292	0.0821398	ASLRSSSPAD	FALSE	FALSE	FALSE	TRUE	FALSE	FALSE	FALSE	FALSE	FALSE	FALSE	FALSE	FALSE	FALSE	FALSE
A8JUZ8	FBgn0085446	CG34417	S734	3383	FALSE	-0.856224	0.545382	0.661292	0.0821398	SLRSSSPADS	FALSE	FALSE	FALSE	TRUE	FALSE	FALSE	FALSE	FALSE	FALSE	FALSE	FALSE	TRUE	FALSE	TRUE
A8JUZ8	FBgn0085446	CG34417	S741	3383	FALSE	-0.240918	0.114218	0.661292	0.0821398	ADSTTSVGSH	FALSE	TRUE	FALSE	FALSE	FALSE	FALSE	TRUE	FALSE	FALSE	FALSE	FALSE	TRUE	FALSE	FALSE
A8JUZ8	FBgn0085446	CG34417	S744	3383	FALSE	0.0172948	0.161423	0.661292	0.0821398	TTSVGSHHQT	FALSE	FALSE	FALSE	FALSE	FALSE	FALSE	FALSE	FALSE	FALSE	FALSE	FALSE	FALSE	FALSE	FALSE
A8JUZ8	FBgn0085446	CG34417	S767	3383	FALSE	-0.605389	0.818898	0.661292	0.0821398	EMREGSHDSQ	FALSE	TRUE	FALSE	TRUE	FALSE	FALSE	TRUE	FALSE	FALSE	FALSE	FALSE	FALSE	FALSE	TRUE
A8JUZ8	FBgn0085446	CG34417	S770	3383	FALSE	-0.229508	0.149025	0.661292	0.0821398	EGSHDSQAPS	FALSE	FALSE	FALSE	FALSE	FALSE	FALSE	FALSE	FALSE	FALSE	FALSE	FALSE	FALSE	FALSE	FALSE
A8JUZ8	FBgn0085446	CG34417	S774	3383	FALSE	-0.280293	0.183136	0.661292	0.0821398	DSQAPSESSR	FALSE	TRUE	FALSE	FALSE	FALSE	FALSE	TRUE	FALSE	FALSE	FALSE	FALSE	FALSE	FALSE	FALSE
A8JUZ8	FBgn0085446	CG34417	S776	3383	FALSE	-0.224034	0.177971	0.661292	0.0821398	QAPSESSRIS	FALSE	FALSE	FALSE	FALSE	FALSE	FALSE	TRUE	FALSE	FALSE	FALSE	FALSE	FALSE	FALSE	FALSE
A8JUZ8	FBgn0085446	CG34417	S777	3383	FALSE	-0.0242475	0.0503284	0.661292	0.0821398	APSESSRISS	FALSE	TRUE	FALSE	FALSE	FALSE	FALSE	TRUE	FALSE	FALSE	FALSE	FALSE	FALSE	FALSE	FALSE
A8JUZ8	FBgn0085446	CG34417	S837	3383	FALSE	-0.483587	0.359687	0.661292	0.0821398	TKSSPSPAPA	FALSE	FALSE	FALSE	FALSE	FALSE	FALSE	FALSE	FALSE	FALSE	FALSE	FALSE	TRUE	FALSE	FALSE
A8JUZ8	FBgn0085446	CG34417	S842	3383	FALSE	-0.502848	0.510013	0.661292	0.0821398	SPAPASPTTA	FALSE	TRUE	FALSE	FALSE	FALSE	FALSE	TRUE	FALSE	FALSE	TRUE	FALSE	TRUE	FALSE	FALSE
A8JUZ8	FBgn0085446	CG34417	T1283	3383	FALSE	-0.524553	0.501384	0.661292	0.0821398	VKESPTYRKK	FALSE	FALSE	FALSE	FALSE	FALSE	FALSE	FALSE	FALSE	FALSE	FALSE	FALSE	TRUE	FALSE	FALSE
A8JUZ8	FBgn0085446	CG34417	T1510	3383	FALSE	-0.632204	0.875853	0.661292	0.0821398	QPPSPTASPS	FALSE	FALSE	FALSE	FALSE	FALSE	FALSE	FALSE	FALSE	FALSE	FALSE	FALSE	FALSE	FALSE	FALSE
A8JUZ8	FBgn0085446	CG34417	T1554	3383	FALSE	-0.0956279	0.0675551	0.661292	0.0821398	SQRPRTPSPT	FALSE	FALSE	FALSE	TRUE	FALSE	FALSE	FALSE	FALSE	FALSE	TRUE	FALSE	TRUE	FALSE	TRUE
A8JUZ8	FBgn0085446	CG34417	T1577	3383	FALSE	0.174812	0.0282021	0.661292	0.0821398	ERVPETESEP	FALSE	FALSE	FALSE	FALSE	FALSE	FALSE	FALSE	FALSE	FALSE	FALSE	FALSE	FALSE	FALSE	FALSE
A8JUZ8	FBgn0085446	CG34417	T1866	3383	FALSE	-1.25047	0.0680613	0.661292	0.0821398	DRIVPTPVPA	FALSE	FALSE	FALSE	FALSE	FALSE	FALSE	FALSE	FALSE	FALSE	TRUE	FALSE	TRUE	FALSE	FALSE
A8JUZ8	FBgn0085446	CG34417	T1945	3383	FALSE	-1.03314	0.0633234	0.661292	0.0821398	DYPVNTPDTD	FALSE	TRUE	FALSE	FALSE	FALSE	FALSE	TRUE	FALSE	FALSE	TRUE	FALSE	TRUE	FALSE	FALSE
A8JUZ8	FBgn0085446	CG34417	T1948	3383	FALSE	-1.08026	0.106145	0.661292	0.0821398	VNTPDTDESL	FALSE	TRUE	FALSE	FALSE	FALSE	FALSE	TRUE	FALSE	FALSE	FALSE	FALSE	FALSE	FALSE	FALSE
A8JUZ8	FBgn0085446	CG34417	T2100	3383	FALSE	-0.0124058	0.106001	0.661292	0.0821398	ELDRDTDVED	TRUE	FALSE	FALSE	TRUE	FALSE	FALSE	FALSE	FALSE	FALSE	FALSE	FALSE	FALSE	FALSE	FALSE
A8JUZ8	FBgn0085446	CG34417	T2108	3383	FALSE	-0.151923	0.340077	0.661292	0.0821398	EDDDQTSQLE	FALSE	FALSE	FALSE	FALSE	FALSE	FALSE	FALSE	FALSE	FALSE	FALSE	FALSE	FALSE	FALSE	FALSE
A8JUZ8	FBgn0085446	CG34417	T227	3383	FALSE	-0.663728	0.98924	0.661292	0.0821398	VSSSSTVEYG	FALSE	FALSE	FALSE	FALSE	FALSE	FALSE	FALSE	FALSE	FALSE	FALSE	FALSE	TRUE	FALSE	FALSE
A8JUZ8	FBgn0085446	CG34417	T2328	3383	FALSE	-0.582121	0.699539	0.661292	0.0821398	RPSPSTNLIT	FALSE	FALSE	FALSE	FALSE	FALSE	FALSE	FALSE	FALSE	FALSE	FALSE	FALSE	FALSE	FALSE	FALSE
A8JUZ8	FBgn0085446	CG34417	T2860	3383	FALSE	-0.368112	0.263249	0.661292	0.0821398	LKKKATPPAE	FALSE	FALSE	FALSE	TRUE	FALSE	FALSE	FALSE	FALSE	FALSE	FALSE	FALSE	TRUE	FALSE	FALSE
A8JUZ8	FBgn0085446	CG34417	T463	3383	FALSE	-0.527165	0.718194	0.661292	0.0821398	SRRFSTETTS	FALSE	TRUE	FALSE	TRUE	FALSE	FALSE	TRUE	FALSE	FALSE	FALSE	FALSE	FALSE	FALSE	TRUE
A8JUZ8	FBgn0085446	CG34417	T465	3383	FALSE	-0.375259	0.208929	0.661292	0.0821398	RFSTETTSET	FALSE	FALSE	FALSE	FALSE	FALSE	FALSE	TRUE	FALSE	FALSE	FALSE	FALSE	FALSE	FALSE	FALSE
A8JUZ8	FBgn0085446	CG34417	T466	3383	FALSE	-0.314711	0.125856	0.661292	0.0821398	FSTETTSETV	FALSE	TRUE	FALSE	FALSE	FALSE	FALSE	TRUE	FALSE	FALSE	FALSE	FALSE	FALSE	FALSE	FALSE
A8JUZ8	FBgn0085446	CG34417	T469	3383	FALSE	-0.331647	0.210018	0.661292	0.0821398	ETTSETVEEY	FALSE	FALSE	FALSE	FALSE	FALSE	FALSE	FALSE	FALSE	FALSE	FALSE	FALSE	TRUE	FALSE	FALSE
A8JUZ8	FBgn0085446	CG34417	T740	3383	FALSE	-0.412631	0.341383	0.661292	0.0821398	PADSTTSVGS	FALSE	FALSE	FALSE	FALSE	FALSE	FALSE	TRUE	FALSE	FALSE	FALSE	FALSE	FALSE	FALSE	FALSE
A8JUZ8	FBgn0085446	CG34417	T748	3383	FALSE	-0.251686	0.248556	0.661292	0.0821398	GSHHQTPRSS	FALSE	TRUE	FALSE	FALSE	FALSE	FALSE	TRUE	FALSE	TRUE	FALSE	FALSE	TRUE	FALSE	FALSE
A8JUZ8	FBgn0085446	CG34417	T782	3383	FALSE	-0.373708	0.223658	0.661292	0.0821398	SRISSTTVTR	FALSE	TRUE	FALSE	TRUE	FALSE	FALSE	TRUE	FALSE	FALSE	FALSE	FALSE	FALSE	FALSE	FALSE
A8JUZ8	FBgn0085446	CG34417	T783	3383	FALSE	-0.373708	0.223658	0.661292	0.0821398	RISSTTVTRH	FALSE	FALSE	FALSE	FALSE	FALSE	FALSE	FALSE	FALSE	FALSE	FALSE	FALSE	TRUE	FALSE	FALSE
A8JUZ8	FBgn0085446	CG34417	T785	3383	FALSE	-0.373708	0.223658	0.661292	0.0821398	SSTTVTRHTT	FALSE	TRUE	FALSE	FALSE	FALSE	FALSE	TRUE	FALSE	FALSE	FALSE	FALSE	FALSE	FALSE	FALSE
A8JUZ8	FBgn0085446	CG34417	T844	3383	FALSE	-0.557282	0.567232	0.661292	0.0821398	APASPTTAAP	FALSE	FALSE	FALSE	FALSE	FALSE	FALSE	FALSE	FALSE	FALSE	FALSE	FALSE	FALSE	FALSE	FALSE
A8JUZ8	FBgn0085446	CG34417	T845	3383	FALSE	-0.846908	0.29483	0.661292	0.0821398	PASPTTAAPP	FALSE	FALSE	FALSE	FALSE	FALSE	FALSE	FALSE	FALSE	FALSE	FALSE	FALSE	FALSE	FALSE	FALSE
A8JV00	FBgn0085446	CG34417	S1021	4979	FALSE	-1.52298	0.0715017	0.774662	0.0523378	EGRRVSQDRE	FALSE	FALSE	FALSE	TRUE	FALSE	FALSE	FALSE	FALSE	FALSE	FALSE	FALSE	FALSE	FALSE	TRUE
A8JV00	FBgn0085446	CG34417	S1043	4979	FALSE	-1.50133	0.20627	0.774662	0.0523378	SGAPGSPKIP	FALSE	FALSE	FALSE	FALSE	FALSE	FALSE	FALSE	FALSE	TRUE	TRUE	FALSE	TRUE	FALSE	FALSE
A8JV00	FBgn0085446	CG34417	S1048	4979	TRUE	-2.12612	0.0446655	0.774662	0.0523378	SPKIPSPRAQ	FALSE	FALSE	FALSE	TRUE	FALSE	FALSE	FALSE	FALSE	TRUE	FALSE	FALSE	TRUE	FALSE	FALSE
A8JV00	FBgn0085446	CG34417	S1063	4979	FALSE	-0.830964	0.77886	0.774662	0.0523378	ATRSQSPEKP	FALSE	FALSE	TRUE	TRUE	FALSE	FALSE	FALSE	FALSE	TRUE	FALSE	FALSE	TRUE	FALSE	TRUE
A8JV00	FBgn0085446	CG34417	S1260	4979	FALSE	-1.3021	0.160634	0.774662	0.0523378	SETIESPDGG	FALSE	FALSE	FALSE	FALSE	FALSE	FALSE	FALSE	FALSE	FALSE	FALSE	FALSE	TRUE	FALSE	FALSE
A8JV00	FBgn0085446	CG34417	S1281	4979	FALSE	-0.604706	0.390771	0.774662	0.0523378	PEVKESPTYR	FALSE	FALSE	FALSE	FALSE	FALSE	FALSE	FALSE	FALSE	FALSE	FALSE	FALSE	TRUE	FALSE	FALSE
A8JV00	FBgn0085446	CG34417	S133	4979	FALSE	-0.715479	0.860682	0.774662	0.0523378	TSSEVSPDGR	FALSE	FALSE	FALSE	FALSE	FALSE	FALSE	FALSE	FALSE	FALSE	FALSE	FALSE	TRUE	FALSE	FALSE
A8JV00	FBgn0085446	CG34417	S1393	4979	FALSE	-0.236976	0.0552855	0.774662	0.0523378	NPSKKSPKEE	FALSE	FALSE	FALSE	FALSE	FALSE	FALSE	FALSE	FALSE	TRUE	FALSE	FALSE	TRUE	FALSE	FALSE
A8JV00	FBgn0085446	CG34417	S1427	4979	FALSE	-0.869721	0.802508	0.774662	0.0523378	PKKGQSPVQF	FALSE	FALSE	FALSE	TRUE	FALSE	FALSE	FALSE	FALSE	FALSE	FALSE	FALSE	TRUE	FALSE	FALSE
A8JV00	FBgn0085446	CG34417	S1459	4979	FALSE	-0.649097	0.47665	0.774662	0.0523378	QYPKESPRNP	FALSE	FALSE	FALSE	FALSE	FALSE	FALSE	FALSE	FALSE	TRUE	FALSE	FALSE	TRUE	FALSE	FALSE
A8JV00	FBgn0085446	CG34417	S1508	4979	FALSE	-0.850184	0.684766	0.774662	0.0523378	SQQPPSPTAS	FALSE	FALSE	FALSE	FALSE	FALSE	FALSE	FALSE	FALSE	FALSE	TRUE	FALSE	TRUE	FALSE	FALSE
A8JV00	FBgn0085446	CG34417	S1512	4979	FALSE	-0.745574	0.875853	0.774662	0.0523378	PSPTASPSVS	FALSE	FALSE	FALSE	FALSE	FALSE	FALSE	FALSE	FALSE	FALSE	FALSE	FALSE	TRUE	FALSE	FALSE
A8JV00	FBgn0085446	CG34417	S1514	4979	FALSE	-0.745574	0.875853	0.774662	0.0523378	PTASPSVSPV	FALSE	FALSE	FALSE	FALSE	FALSE	FALSE	FALSE	FALSE	FALSE	FALSE	FALSE	TRUE	FALSE	FALSE
A8JV00	FBgn0085446	CG34417	S1519	4979	FALSE	-0.802852	0.877176	0.774662	0.0523378	SVSPVSGRKI	FALSE	FALSE	FALSE	FALSE	FALSE	FALSE	FALSE	FALSE	FALSE	FALSE	FALSE	FALSE	FALSE	FALSE
A8JV00	FBgn0085446	CG34417	S1556	4979	FALSE	-0.208998	0.0675551	0.774662	0.0523378	RPRTPSPTTP	FALSE	TRUE	FALSE	TRUE	FALSE	TRUE	TRUE	FALSE	FALSE	FALSE	FALSE	TRUE	TRUE	TRUE
A8JV00	FBgn0085446	CG34417	S1579	4979	FALSE	0.0694005	0.0204812	0.774662	0.0523378	VPETESEPEK	FALSE	FALSE	FALSE	FALSE	FALSE	FALSE	FALSE	FALSE	FALSE	FALSE	FALSE	FALSE	FALSE	FALSE
A8JV00	FBgn0085446	CG34417	S1585	4979	FALSE	0.512328	0.0195714	0.774662	0.0523378	EPEKDSESET	FALSE	FALSE	FALSE	FALSE	FALSE	FALSE	FALSE	FALSE	FALSE	FALSE	FALSE	FALSE	FALSE	FALSE
A8JV00	FBgn0085446	CG34417	S1709	4979	FALSE	-0.686059	0.633726	0.774662	0.0523378	DVDGDSSSPD	FALSE	FALSE	FALSE	FALSE	FALSE	FALSE	FALSE	FALSE	FALSE	FALSE	FALSE	FALSE	FALSE	FALSE
A8JV00	FBgn0085446	CG34417	S1710	4979	FALSE	-0.409571	0.15431	0.774662	0.0523378	VDGDSSSPDA	FALSE	FALSE	FALSE	FALSE	FALSE	FALSE	FALSE	FALSE	FALSE	FALSE	FALSE	FALSE	FALSE	FALSE
A8JV00	FBgn0085446	CG34417	S1711	4979	FALSE	-0.473943	0.297856	0.774662	0.0523378	DGDSSSPDAS	FALSE	FALSE	FALSE	FALSE	FALSE	FALSE	FALSE	FALSE	FALSE	FALSE	FALSE	TRUE	FALSE	FALSE
A8JV00	FBgn0085446	CG34417	S1715	4979	FALSE	-0.475927	0.225455	0.774662	0.0523378	SSPDASPTRV	FALSE	FALSE	TRUE	FALSE	FALSE	FALSE	FALSE	FALSE	TRUE	FALSE	FALSE	TRUE	FALSE	FALSE
A8JV00	FBgn0085446	CG34417	S1726	4979	FALSE	-0.731875	0.815313	0.774662	0.0523378	NERRRSSNIS	FALSE	FALSE	FALSE	TRUE	FALSE	FALSE	TRUE	FALSE	FALSE	FALSE	FALSE	FALSE	FALSE	TRUE
A8JV00	FBgn0085446	CG34417	S1727	4979	FALSE	-0.731875	0.815313	0.774662	0.0523378	ERRRSSNISV	FALSE	TRUE	FALSE	TRUE	FALSE	FALSE	TRUE	FALSE	FALSE	FALSE	FALSE	FALSE	FALSE	TRUE
A8JV00	FBgn0085446	CG34417	S1793	4979	FALSE	-1.10299	0.274964	0.774662	0.0523378	VTRSTSENII	FALSE	FALSE	FALSE	TRUE	FALSE	FALSE	FALSE	FALSE	FALSE	FALSE	FALSE	FALSE	FALSE	TRUE
A8JV00	FBgn0085446	CG34417	S1855	4979	FALSE	-0.263239	0.0241975	0.774662	0.0523378	QQAKSSREPS	FALSE	FALSE	FALSE	FALSE	FALSE	FALSE	FALSE	FALSE	FALSE	FALSE	FALSE	FALSE	FALSE	FALSE
A8JV00	FBgn0085446	CG34417	S1938	4979	FALSE	-0.740203	0.891588	0.774662	0.0523378	VEAPKSLDYP	FALSE	FALSE	FALSE	FALSE	FALSE	FALSE	FALSE	FALSE	FALSE	FALSE	FALSE	TRUE	FALSE	FALSE
A8JV00	FBgn0085446	CG34417	S2092	4979	FALSE	0.751619	0.0317309	0.774662	0.0523378	ELDEESEPEL	FALSE	FALSE	FALSE	FALSE	FALSE	FALSE	FALSE	FALSE	FALSE	FALSE	FALSE	FALSE	FALSE	FALSE
A8JV00	FBgn0085446	CG34417	S2109	4979	FALSE	-0.265293	0.340077	0.774662	0.0523378	DDDQTSQLET	FALSE	FALSE	FALSE	FALSE	FALSE	FALSE	FALSE	FALSE	FALSE	FALSE	FALSE	FALSE	FALSE	FALSE
A8JV00	FBgn0085446	CG34417	S2257	4979	FALSE	-0.675943	0.700762	0.774662	0.0523378	EPLRQSEDEP	FALSE	FALSE	FALSE	TRUE	FALSE	FALSE	FALSE	FALSE	FALSE	FALSE	FALSE	FALSE	FALSE	FALSE
A8JV00	FBgn0085446	CG34417	S226	4979	FALSE	-0.569714	0.358904	0.774662	0.0523378	VVSSSSTVEY	FALSE	FALSE	FALSE	FALSE	FALSE	FALSE	FALSE	FALSE	FALSE	FALSE	FALSE	FALSE	FALSE	FALSE
A8JV00	FBgn0085446	CG34417	S2264	4979	FALSE	-0.793953	0.917035	0.774662	0.0523378	DEPEFSPEEE	FALSE	FALSE	FALSE	FALSE	FALSE	FALSE	FALSE	FALSE	FALSE	FALSE	FALSE	TRUE	FALSE	FALSE
A8JV00	FBgn0085446	CG34417	S2325	4979	FALSE	-0.695492	0.699539	0.774662	0.0523378	TRGRPSPSTN	FALSE	TRUE	FALSE	TRUE	FALSE	FALSE	TRUE	FALSE	FALSE	FALSE	FALSE	TRUE	FALSE	FALSE
A8JV00	FBgn0085446	CG34417	S2327	4979	FALSE	-0.695492	0.699539	0.774662	0.0523378	GRPSPSTNLI	FALSE	FALSE	FALSE	FALSE	FALSE	FALSE	FALSE	FALSE	FALSE	FALSE	FALSE	FALSE	FALSE	FALSE
A8JV00	FBgn0085446	CG34417	S2549	4979	FALSE	-0.601693	0.393104	0.774662	0.0523378	HYSRKSSMED	FALSE	FALSE	FALSE	TRUE	FALSE	FALSE	FALSE	FALSE	FALSE	FALSE	FALSE	FALSE	FALSE	FALSE
A8JV00	FBgn0085446	CG34417	S2550	4979	FALSE	-0.781772	0.968992	0.774662	0.0523378	YSRKSSMEDD	FALSE	FALSE	FALSE	TRUE	FALSE	FALSE	FALSE	FALSE	FALSE	FALSE	FALSE	FALSE	FALSE	TRUE
A8JV00	FBgn0085446	CG34417	S2594	4979	FALSE	-0.522459	0.422797	0.774662	0.0523378	GKDEDSDLEL	TRUE	FALSE	FALSE	FALSE	FALSE	FALSE	FALSE	FALSE	FALSE	FALSE	FALSE	FALSE	FALSE	FALSE
A8JV00	FBgn0085446	CG34417	S2668	4979	FALSE	-1.16943	0.217025	0.774662	0.0523378	IRRDQSPAGA	FALSE	FALSE	FALSE	TRUE	FALSE	FALSE	FALSE	FALSE	FALSE	FALSE	FALSE	TRUE	FALSE	TRUE
A8JV00	FBgn0085446	CG34417	S2721	4979	FALSE	-0.952706	0.580661	0.774662	0.0523378	KPRERSASPA	FALSE	FALSE	FALSE	TRUE	FALSE	FALSE	FALSE	FALSE	FALSE	FALSE	FALSE	FALSE	TRUE	TRUE
A8JV00	FBgn0085446	CG34417	S2723	4979	FALSE	-0.952706	0.580661	0.774662	0.0523378	RERSASPAQK	FALSE	FALSE	FALSE	TRUE	FALSE	TRUE	FALSE	FALSE	FALSE	FALSE	FALSE	TRUE	TRUE	TRUE
A8JV00	FBgn0085446	CG34417	S2888	4979	FALSE	-0.94572	0.579097	0.774662	0.0523378	YSDNKSPPRH	FALSE	FALSE	TRUE	FALSE	FALSE	FALSE	FALSE	FALSE	TRUE	FALSE	FALSE	TRUE	FALSE	FALSE
A8JV00	FBgn0085446	CG34417	S2991	4979	FALSE	-0.641856	0.520752	0.774662	0.0523378	ETEDDSESND	FALSE	FALSE	FALSE	FALSE	FALSE	FALSE	FALSE	FALSE	FALSE	FALSE	FALSE	FALSE	FALSE	FALSE
A8JV00	FBgn0085446	CG34417	S3036	4979	FALSE	-1.06893	0.147244	0.774662	0.0523378	QRQVTSVDDV	FALSE	FALSE	FALSE	TRUE	FALSE	FALSE	FALSE	FALSE	FALSE	FALSE	FALSE	TRUE	FALSE	FALSE
A8JV00	FBgn0085446	CG34417	S3056	4979	FALSE	-0.74612	0.894719	0.774662	0.0523378	EEPGDSSEDR	FALSE	FALSE	FALSE	FALSE	FALSE	FALSE	FALSE	FALSE	FALSE	FALSE	FALSE	FALSE	FALSE	FALSE
A8JV00	FBgn0085446	CG34417	S3371	4979	FALSE	-0.857472	0.687965	0.774662	0.0523378	TGSRLSVPSK	FALSE	TRUE	FALSE	TRUE	FALSE	FALSE	TRUE	TRUE	FALSE	FALSE	FALSE	TRUE	FALSE	FALSE
A8JV00	FBgn0085446	CG34417	S3374	4979	FALSE	-0.79306	0.921332	0.774662	0.0523378	RLSVPSKEDS	FALSE	FALSE	FALSE	FALSE	FALSE	FALSE	FALSE	FALSE	FALSE	FALSE	FALSE	FALSE	FALSE	FALSE
A8JV00	FBgn0085446	CG34417	S3378	4979	FALSE	-0.79306	0.921332	0.774662	0.0523378	PSKEDSGTES	FALSE	FALSE	FALSE	TRUE	FALSE	FALSE	FALSE	FALSE	FALSE	FALSE	FALSE	FALSE	FALSE	FALSE
A8JV00	FBgn0085446	CG34417	S3477	4979	FALSE	-0.0822271	0.129592	0.774662	0.0523378	EVETGSPEPD	FALSE	FALSE	FALSE	FALSE	FALSE	FALSE	FALSE	FALSE	FALSE	FALSE	FALSE	TRUE	FALSE	FALSE
A8JV00	FBgn0085446	CG34417	S4129	4979	FALSE	-0.587073	0.425025	0.774662	0.0523378	FKKRPSLPNA	FALSE	FALSE	FALSE	TRUE	FALSE	FALSE	FALSE	TRUE	FALSE	FALSE	FALSE	TRUE	FALSE	FALSE
A8JV00	FBgn0085446	CG34417	S462	4979	FALSE	-0.364578	0.236462	0.774662	0.0523378	SSRRFSTETT	FALSE	TRUE	FALSE	TRUE	FALSE	FALSE	TRUE	FALSE	FALSE	FALSE	FALSE	FALSE	FALSE	TRUE
A8JV00	FBgn0085446	CG34417	S4646	4979	FALSE	-0.922809	0.566215	0.774662	0.0523378	ELRRKSLGNV	FALSE	FALSE	FALSE	TRUE	FALSE	FALSE	FALSE	TRUE	FALSE	FALSE	FALSE	TRUE	FALSE	TRUE
A8JV00	FBgn0085446	CG34417	S496	4979	FALSE	-1.14659	0.207611	0.774662	0.0523378	SYAPPSHSPR	FALSE	FALSE	FALSE	FALSE	FALSE	FALSE	FALSE	FALSE	FALSE	FALSE	FALSE	FALSE	FALSE	FALSE
A8JV00	FBgn0085446	CG34417	S498	4979	FALSE	-0.348453	0.0899125	0.774662	0.0523378	APPSHSPRQS	FALSE	FALSE	FALSE	FALSE	FALSE	FALSE	FALSE	FALSE	TRUE	FALSE	FALSE	TRUE	FALSE	FALSE
A8JV00	FBgn0085446	CG34417	S502	4979	FALSE	-1.19373	0.0934537	0.774662	0.0523378	HSPRQSPAKD	FALSE	FALSE	TRUE	TRUE	FALSE	FALSE	FALSE	FALSE	TRUE	FALSE	FALSE	TRUE	FALSE	FALSE
A8JV00	FBgn0085446	CG34417	S572	4979	FALSE	-1.08679	0.252123	0.774662	0.0523378	QEPQRSPQKL	FALSE	FALSE	TRUE	FALSE	FALSE	FALSE	FALSE	FALSE	TRUE	FALSE	FALSE	TRUE	FALSE	FALSE
A8JV00	FBgn0085446	CG34417	S691	4979	FALSE	-0.863384	0.690659	0.774662	0.0523378	SQSRPSNTGG	FALSE	FALSE	FALSE	TRUE	FALSE	FALSE	FALSE	FALSE	FALSE	FALSE	FALSE	FALSE	FALSE	FALSE
A8JV00	FBgn0085446	CG34417	S732	4979	FALSE	-0.463715	0.288193	0.774662	0.0523378	AASLRSSSPA	FALSE	FALSE	FALSE	FALSE	FALSE	FALSE	FALSE	FALSE	FALSE	FALSE	FALSE	FALSE	FALSE	FALSE
A8JV00	FBgn0085446	CG34417	S733	4979	FALSE	-0.789569	0.952221	0.774662	0.0523378	ASLRSSSPAD	FALSE	FALSE	FALSE	TRUE	FALSE	FALSE	FALSE	FALSE	FALSE	FALSE	FALSE	FALSE	FALSE	FALSE
A8JV00	FBgn0085446	CG34417	S734	4979	FALSE	-0.969594	0.545382	0.774662	0.0523378	SLRSSSPADS	FALSE	FALSE	FALSE	TRUE	FALSE	FALSE	FALSE	FALSE	FALSE	FALSE	FALSE	TRUE	FALSE	TRUE
A8JV00	FBgn0085446	CG34417	S741	4979	FALSE	-0.354288	0.114218	0.774662	0.0523378	ADSTTSVGSH	FALSE	TRUE	FALSE	FALSE	FALSE	FALSE	TRUE	FALSE	FALSE	FALSE	FALSE	TRUE	FALSE	FALSE
A8JV00	FBgn0085446	CG34417	S744	4979	FALSE	-0.0960754	0.161423	0.774662	0.0523378	TTSVGSHHQT	FALSE	FALSE	FALSE	FALSE	FALSE	FALSE	FALSE	FALSE	FALSE	FALSE	FALSE	FALSE	FALSE	FALSE
A8JV00	FBgn0085446	CG34417	S767	4979	FALSE	-0.718759	0.818898	0.774662	0.0523378	EMREGSHDSQ	FALSE	TRUE	FALSE	TRUE	FALSE	FALSE	TRUE	FALSE	FALSE	FALSE	FALSE	FALSE	FALSE	TRUE
A8JV00	FBgn0085446	CG34417	S770	4979	FALSE	-0.342879	0.149025	0.774662	0.0523378	EGSHDSQAPS	FALSE	FALSE	FALSE	FALSE	FALSE	FALSE	FALSE	FALSE	FALSE	FALSE	FALSE	FALSE	FALSE	FALSE
A8JV00	FBgn0085446	CG34417	S774	4979	FALSE	-0.393663	0.183136	0.774662	0.0523378	DSQAPSESSR	FALSE	TRUE	FALSE	FALSE	FALSE	FALSE	TRUE	FALSE	FALSE	FALSE	FALSE	FALSE	FALSE	FALSE
A8JV00	FBgn0085446	CG34417	S776	4979	FALSE	-0.337404	0.177971	0.774662	0.0523378	QAPSESSRIS	FALSE	FALSE	FALSE	FALSE	FALSE	FALSE	TRUE	FALSE	FALSE	FALSE	FALSE	FALSE	FALSE	FALSE
A8JV00	FBgn0085446	CG34417	S777	4979	FALSE	-0.137618	0.0503284	0.774662	0.0523378	APSESSRISS	FALSE	TRUE	FALSE	FALSE	FALSE	FALSE	TRUE	FALSE	FALSE	FALSE	FALSE	FALSE	FALSE	FALSE
A8JV00	FBgn0085446	CG34417	S837	4979	FALSE	-0.596957	0.359687	0.774662	0.0523378	TKSSPSPAPA	FALSE	FALSE	FALSE	FALSE	FALSE	FALSE	FALSE	FALSE	FALSE	FALSE	FALSE	TRUE	FALSE	FALSE
A8JV00	FBgn0085446	CG34417	S842	4979	FALSE	-0.616218	0.510013	0.774662	0.0523378	SPAPASPTTA	FALSE	TRUE	FALSE	FALSE	FALSE	FALSE	TRUE	FALSE	FALSE	TRUE	FALSE	TRUE	FALSE	FALSE
A8JV00	FBgn0085446	CG34417	T1283	4979	FALSE	-0.637923	0.501384	0.774662	0.0523378	VKESPTYRKK	FALSE	FALSE	FALSE	FALSE	FALSE	FALSE	FALSE	FALSE	FALSE	FALSE	FALSE	TRUE	FALSE	FALSE
A8JV00	FBgn0085446	CG34417	T1510	4979	FALSE	-0.745574	0.875853	0.774662	0.0523378	QPPSPTASPS	FALSE	FALSE	FALSE	FALSE	FALSE	FALSE	FALSE	FALSE	FALSE	FALSE	FALSE	FALSE	FALSE	FALSE
A8JV00	FBgn0085446	CG34417	T1554	4979	FALSE	-0.208998	0.0675551	0.774662	0.0523378	SQRPRTPSPT	FALSE	FALSE	FALSE	TRUE	FALSE	FALSE	FALSE	FALSE	FALSE	TRUE	FALSE	TRUE	FALSE	TRUE
A8JV00	FBgn0085446	CG34417	T1577	4979	FALSE	0.0614413	0.0282021	0.774662	0.0523378	ERVPETESEP	FALSE	FALSE	FALSE	FALSE	FALSE	FALSE	FALSE	FALSE	FALSE	FALSE	FALSE	FALSE	FALSE	FALSE
A8JV00	FBgn0085446	CG34417	T1866	4979	FALSE	-1.36384	0.0680613	0.774662	0.0523378	DRIVPTPVPA	FALSE	FALSE	FALSE	FALSE	FALSE	FALSE	FALSE	FALSE	FALSE	TRUE	FALSE	TRUE	FALSE	FALSE
A8JV00	FBgn0085446	CG34417	T1945	4979	FALSE	-1.14651	0.0633234	0.774662	0.0523378	DYPVNTPDTD	FALSE	TRUE	FALSE	FALSE	FALSE	FALSE	TRUE	FALSE	FALSE	TRUE	FALSE	TRUE	FALSE	FALSE
A8JV00	FBgn0085446	CG34417	T1948	4979	FALSE	-1.19363	0.106145	0.774662	0.0523378	VNTPDTDESL	FALSE	TRUE	FALSE	FALSE	FALSE	FALSE	TRUE	FALSE	FALSE	FALSE	FALSE	FALSE	FALSE	FALSE
A8JV00	FBgn0085446	CG34417	T2100	4979	FALSE	-0.125776	0.106001	0.774662	0.0523378	ELDRDTDVED	TRUE	FALSE	FALSE	TRUE	FALSE	FALSE	FALSE	FALSE	FALSE	FALSE	FALSE	FALSE	FALSE	FALSE
A8JV00	FBgn0085446	CG34417	T2108	4979	FALSE	-0.265293	0.340077	0.774662	0.0523378	EDDDQTSQLE	FALSE	FALSE	FALSE	FALSE	FALSE	FALSE	FALSE	FALSE	FALSE	FALSE	FALSE	FALSE	FALSE	FALSE
A8JV00	FBgn0085446	CG34417	T227	4979	FALSE	-0.777099	0.98924	0.774662	0.0523378	VSSSSTVEYG	FALSE	FALSE	FALSE	FALSE	FALSE	FALSE	FALSE	FALSE	FALSE	FALSE	FALSE	TRUE	FALSE	FALSE
A8JV00	FBgn0085446	CG34417	T2328	4979	FALSE	-0.695492	0.699539	0.774662	0.0523378	RPSPSTNLIT	FALSE	FALSE	FALSE	FALSE	FALSE	FALSE	FALSE	FALSE	FALSE	FALSE	FALSE	FALSE	FALSE	FALSE
A8JV00	FBgn0085446	CG34417	T2860	4979	FALSE	-0.481482	0.263249	0.774662	0.0523378	LKKKATPPAE	FALSE	FALSE	FALSE	TRUE	FALSE	FALSE	FALSE	FALSE	FALSE	FALSE	FALSE	TRUE	FALSE	FALSE
A8JV00	FBgn0085446	CG34417	T463	4979	FALSE	-0.640536	0.718194	0.774662	0.0523378	SRRFSTETTS	FALSE	TRUE	FALSE	TRUE	FALSE	FALSE	TRUE	FALSE	FALSE	FALSE	FALSE	FALSE	FALSE	TRUE
A8JV00	FBgn0085446	CG34417	T465	4979	FALSE	-0.488629	0.208929	0.774662	0.0523378	RFSTETTSET	FALSE	FALSE	FALSE	FALSE	FALSE	FALSE	TRUE	FALSE	FALSE	FALSE	FALSE	FALSE	FALSE	FALSE
A8JV00	FBgn0085446	CG34417	T466	4979	FALSE	-0.428082	0.125856	0.774662	0.0523378	FSTETTSETV	FALSE	TRUE	FALSE	FALSE	FALSE	FALSE	TRUE	FALSE	FALSE	FALSE	FALSE	FALSE	FALSE	FALSE
A8JV00	FBgn0085446	CG34417	T469	4979	FALSE	-0.445017	0.210018	0.774662	0.0523378	ETTSETVEEY	FALSE	FALSE	FALSE	FALSE	FALSE	FALSE	FALSE	FALSE	FALSE	FALSE	FALSE	TRUE	FALSE	FALSE
A8JV00	FBgn0085446	CG34417	T740	4979	FALSE	-0.526001	0.341383	0.774662	0.0523378	PADSTTSVGS	FALSE	FALSE	FALSE	FALSE	FALSE	FALSE	TRUE	FALSE	FALSE	FALSE	FALSE	FALSE	FALSE	FALSE
A8JV00	FBgn0085446	CG34417	T748	4979	FALSE	-0.365056	0.248556	0.774662	0.0523378	GSHHQTPRSS	FALSE	TRUE	FALSE	FALSE	FALSE	FALSE	TRUE	FALSE	TRUE	FALSE	FALSE	TRUE	FALSE	FALSE
A8JV00	FBgn0085446	CG34417	T782	4979	FALSE	-0.487078	0.223658	0.774662	0.0523378	SRISSTTVTR	FALSE	TRUE	FALSE	TRUE	FALSE	FALSE	TRUE	FALSE	FALSE	FALSE	FALSE	FALSE	FALSE	FALSE
A8JV00	FBgn0085446	CG34417	T783	4979	FALSE	-0.487078	0.223658	0.774662	0.0523378	RISSTTVTRH	FALSE	FALSE	FALSE	FALSE	FALSE	FALSE	FALSE	FALSE	FALSE	FALSE	FALSE	TRUE	FALSE	FALSE
A8JV00	FBgn0085446	CG34417	T785	4979	FALSE	-0.487078	0.223658	0.774662	0.0523378	SSTTVTRHTT	FALSE	TRUE	FALSE	FALSE	FALSE	FALSE	TRUE	FALSE	FALSE	FALSE	FALSE	FALSE	FALSE	FALSE
A8JV00	FBgn0085446	CG34417	T844	4979	FALSE	-0.670652	0.567232	0.774662	0.0523378	APASPTTAAP	FALSE	FALSE	FALSE	FALSE	FALSE	FALSE	FALSE	FALSE	FALSE	FALSE	FALSE	FALSE	FALSE	FALSE
A8JV00	FBgn0085446	CG34417	T845	4979	FALSE	-0.960278	0.29483	0.774662	0.0523378	PASPTTAAPP	FALSE	FALSE	FALSE	FALSE	FALSE	FALSE	FALSE	FALSE	FALSE	FALSE	FALSE	FALSE	FALSE	FALSE
A8JV02	FBgn0085446	CG34417	S133	862	FALSE	-0.558343	0.860682	0.617526	0.247117	TSSEVSPDGR	FALSE	FALSE	FALSE	FALSE	FALSE	FALSE	FALSE	FALSE	FALSE	FALSE	FALSE	TRUE	FALSE	FALSE
A8JV02	FBgn0085446	CG34417	S226	862	FALSE	-0.412577	0.358904	0.617526	0.247117	VVSSSSTVEY	FALSE	FALSE	FALSE	FALSE	FALSE	FALSE	FALSE	FALSE	FALSE	FALSE	FALSE	FALSE	FALSE	FALSE
A8JV02	FBgn0085446	CG34417	S462	862	FALSE	-0.207442	0.236462	0.617526	0.247117	SSRRFSTETT	FALSE	TRUE	FALSE	TRUE	FALSE	FALSE	TRUE	FALSE	FALSE	FALSE	FALSE	FALSE	FALSE	TRUE
A8JV02	FBgn0085446	CG34417	S496	862	FALSE	-0.989449	0.207611	0.617526	0.247117	SYAPPSHSPR	FALSE	FALSE	FALSE	FALSE	FALSE	FALSE	FALSE	FALSE	FALSE	FALSE	FALSE	FALSE	FALSE	FALSE
A8JV02	FBgn0085446	CG34417	S498	862	FALSE	-0.191317	0.0899125	0.617526	0.247117	APPSHSPRQS	FALSE	FALSE	FALSE	FALSE	FALSE	FALSE	FALSE	FALSE	TRUE	FALSE	FALSE	TRUE	FALSE	FALSE
A8JV02	FBgn0085446	CG34417	S502	862	FALSE	-1.0366	0.0934537	0.617526	0.247117	HSPRQSPAKD	FALSE	FALSE	TRUE	TRUE	FALSE	FALSE	FALSE	FALSE	TRUE	FALSE	FALSE	TRUE	FALSE	FALSE
A8JV02	FBgn0085446	CG34417	S572	862	FALSE	-0.929651	0.252123	0.617526	0.247117	QEPQRSPQKL	FALSE	FALSE	TRUE	FALSE	FALSE	FALSE	FALSE	FALSE	TRUE	FALSE	FALSE	TRUE	FALSE	FALSE
A8JV02	FBgn0085446	CG34417	S691	862	FALSE	-0.706248	0.690659	0.617526	0.247117	SQSRPSNTGG	FALSE	FALSE	FALSE	TRUE	FALSE	FALSE	FALSE	FALSE	FALSE	FALSE	FALSE	FALSE	FALSE	FALSE
A8JV02	FBgn0085446	CG34417	S732	862	FALSE	-0.306579	0.288193	0.617526	0.247117	AASLRSSSPA	FALSE	FALSE	FALSE	FALSE	FALSE	FALSE	FALSE	FALSE	FALSE	FALSE	FALSE	FALSE	FALSE	FALSE
A8JV02	FBgn0085446	CG34417	S733	862	FALSE	-0.632433	0.952221	0.617526	0.247117	ASLRSSSPAD	FALSE	FALSE	FALSE	TRUE	FALSE	FALSE	FALSE	FALSE	FALSE	FALSE	FALSE	FALSE	FALSE	FALSE
A8JV02	FBgn0085446	CG34417	S734	862	FALSE	-0.812458	0.545382	0.617526	0.247117	SLRSSSPADS	FALSE	FALSE	FALSE	TRUE	FALSE	FALSE	FALSE	FALSE	FALSE	FALSE	FALSE	TRUE	FALSE	TRUE
A8JV02	FBgn0085446	CG34417	S741	862	FALSE	-0.197152	0.114218	0.617526	0.247117	ADSTTSVGSH	FALSE	TRUE	FALSE	FALSE	FALSE	FALSE	TRUE	FALSE	FALSE	FALSE	FALSE	TRUE	FALSE	FALSE
A8JV02	FBgn0085446	CG34417	S744	862	FALSE	0.0610608	0.161423	0.617526	0.247117	TTSVGSHHQT	FALSE	FALSE	FALSE	FALSE	FALSE	FALSE	FALSE	FALSE	FALSE	FALSE	FALSE	FALSE	FALSE	FALSE
A8JV02	FBgn0085446	CG34417	S767	862	FALSE	-0.561623	0.818898	0.617526	0.247117	EMREGSHDSQ	FALSE	TRUE	FALSE	TRUE	FALSE	FALSE	TRUE	FALSE	FALSE	FALSE	FALSE	FALSE	FALSE	TRUE
A8JV02	FBgn0085446	CG34417	S770	862	FALSE	-0.185742	0.149025	0.617526	0.247117	EGSHDSQAPS	FALSE	FALSE	FALSE	FALSE	FALSE	FALSE	FALSE	FALSE	FALSE	FALSE	FALSE	FALSE	FALSE	FALSE
A8JV02	FBgn0085446	CG34417	S774	862	FALSE	-0.236527	0.183136	0.617526	0.247117	DSQAPSESSR	FALSE	TRUE	FALSE	FALSE	FALSE	FALSE	TRUE	FALSE	FALSE	FALSE	FALSE	FALSE	FALSE	FALSE
A8JV02	FBgn0085446	CG34417	S776	862	FALSE	-0.180268	0.177971	0.617526	0.247117	QAPSESSRIS	FALSE	FALSE	FALSE	FALSE	FALSE	FALSE	TRUE	FALSE	FALSE	FALSE	FALSE	FALSE	FALSE	FALSE
A8JV02	FBgn0085446	CG34417	S777	862	FALSE	0.0195185	0.0503284	0.617526	0.247117	APSESSRISS	FALSE	TRUE	FALSE	FALSE	FALSE	FALSE	TRUE	FALSE	FALSE	FALSE	FALSE	FALSE	FALSE	FALSE
A8JV02	FBgn0085446	CG34417	T227	862	FALSE	-0.619962	0.98924	0.617526	0.247117	VSSSSTVEYG	FALSE	FALSE	FALSE	FALSE	FALSE	FALSE	FALSE	FALSE	FALSE	FALSE	FALSE	TRUE	FALSE	FALSE
A8JV02	FBgn0085446	CG34417	T463	862	FALSE	-0.483399	0.718194	0.617526	0.247117	SRRFSTETTS	FALSE	TRUE	FALSE	TRUE	FALSE	FALSE	TRUE	FALSE	FALSE	FALSE	FALSE	FALSE	FALSE	TRUE
A8JV02	FBgn0085446	CG34417	T465	862	FALSE	-0.331493	0.208929	0.617526	0.247117	RFSTETTSET	FALSE	FALSE	FALSE	FALSE	FALSE	FALSE	TRUE	FALSE	FALSE	FALSE	FALSE	FALSE	FALSE	FALSE
A8JV02	FBgn0085446	CG34417	T466	862	FALSE	-0.270945	0.125856	0.617526	0.247117	FSTETTSETV	FALSE	TRUE	FALSE	FALSE	FALSE	FALSE	TRUE	FALSE	FALSE	FALSE	FALSE	FALSE	FALSE	FALSE
A8JV02	FBgn0085446	CG34417	T469	862	FALSE	-0.287881	0.210018	0.617526	0.247117	ETTSETVEEY	FALSE	FALSE	FALSE	FALSE	FALSE	FALSE	FALSE	FALSE	FALSE	FALSE	FALSE	TRUE	FALSE	FALSE
A8JV02	FBgn0085446	CG34417	T740	862	FALSE	-0.368865	0.341383	0.617526	0.247117	PADSTTSVGS	FALSE	FALSE	FALSE	FALSE	FALSE	FALSE	TRUE	FALSE	FALSE	FALSE	FALSE	FALSE	FALSE	FALSE
A8JV02	FBgn0085446	CG34417	T748	862	FALSE	-0.20792	0.248556	0.617526	0.247117	GSHHQTPRSS	FALSE	TRUE	FALSE	FALSE	FALSE	FALSE	TRUE	FALSE	TRUE	FALSE	FALSE	TRUE	FALSE	FALSE
A8JV02	FBgn0085446	CG34417	T782	862	FALSE	-0.329942	0.223658	0.617526	0.247117	SRISSTTVTR	FALSE	TRUE	FALSE	TRUE	FALSE	FALSE	TRUE	FALSE	FALSE	FALSE	FALSE	FALSE	FALSE	FALSE
A8JV02	FBgn0085446	CG34417	T783	862	FALSE	-0.329942	0.223658	0.617526	0.247117	RISSTTVTRH	FALSE	FALSE	FALSE	FALSE	FALSE	FALSE	FALSE	FALSE	FALSE	FALSE	FALSE	TRUE	FALSE	FALSE
A8JV02	FBgn0085446	CG34417	T785	862	FALSE	-0.329942	0.223658	0.617526	0.247117	SSTTVTRHTT	FALSE	TRUE	FALSE	FALSE	FALSE	FALSE	TRUE	FALSE	FALSE	FALSE	FALSE	FALSE	FALSE	FALSE
A8JV07	FBgn0030738	CG9915	S102	820	FALSE	0.508881	0.0615148	0.208872	0.595936	SHKSRSGSVH	FALSE	FALSE	FALSE	TRUE	FALSE	FALSE	FALSE	FALSE	FALSE	FALSE	FALSE	FALSE	FALSE	FALSE
A8JV07	FBgn0030738	CG9915	S104	820	FALSE	0.0417893	0.373474	0.208872	0.595936	KSRSGSVHSA	FALSE	TRUE	FALSE	TRUE	FALSE	FALSE	TRUE	FALSE	FALSE	FALSE	FALSE	TRUE	TRUE	TRUE
A8JV07	FBgn0030738	CG9915	S107	820	FALSE	0.0417893	0.373474	0.208872	0.595936	SGSVHSAASG	FALSE	TRUE	FALSE	FALSE	FALSE	FALSE	TRUE	FALSE	FALSE	FALSE	FALSE	FALSE	FALSE	FALSE
A8JV07	FBgn0030738	CG9915	S110	820	FALSE	-0.0169323	0.577022	0.208872	0.595936	VHSAASGRRS	FALSE	FALSE	FALSE	FALSE	FALSE	FALSE	FALSE	FALSE	FALSE	FALSE	FALSE	FALSE	FALSE	FALSE
A8JV07	FBgn0030738	CG9915	S142	820	FALSE	0.39138	0.0515285	0.208872	0.595936	SGSRHSGAAP	FALSE	FALSE	FALSE	TRUE	FALSE	FALSE	FALSE	FALSE	FALSE	FALSE	FALSE	FALSE	FALSE	FALSE
A8JV07	FBgn0030738	CG9915	S148	820	FALSE	-0.0276098	0.501062	0.208872	0.595936	GAAPGSPAGS	FALSE	FALSE	FALSE	FALSE	FALSE	FALSE	FALSE	FALSE	FALSE	TRUE	FALSE	TRUE	FALSE	FALSE
A8JV07	FBgn0030738	CG9915	S152	820	FALSE	-0.144944	0.814577	0.208872	0.595936	GSPAGSRRSR	FALSE	TRUE	FALSE	FALSE	FALSE	FALSE	TRUE	FALSE	FALSE	FALSE	FALSE	FALSE	FALSE	FALSE
A8JV07	FBgn0030738	CG9915	S451	820	FALSE	-0.0752291	0.595526	0.208872	0.595936	GSRSRSGSAA	FALSE	FALSE	FALSE	TRUE	FALSE	FALSE	FALSE	FALSE	FALSE	FALSE	FALSE	FALSE	FALSE	TRUE
A8JV07	FBgn0030738	CG9915	S468	820	FALSE	0.783265	0.0180234	0.208872	0.595936	KRRAISESDD	FALSE	FALSE	FALSE	TRUE	FALSE	FALSE	FALSE	FALSE	FALSE	FALSE	FALSE	FALSE	TRUE	TRUE
A8JV07	FBgn0030738	CG9915	S470	820	FALSE	0.783265	0.0180234	0.208872	0.595936	RAISESDDDG	TRUE	FALSE	FALSE	FALSE	FALSE	FALSE	FALSE	FALSE	FALSE	FALSE	FALSE	FALSE	FALSE	FALSE
A8JV07	FBgn0030738	CG9915	S510	820	FALSE	0.0243106	0.324566	0.208872	0.595936	DKITESSDDE	FALSE	FALSE	FALSE	FALSE	FALSE	FALSE	FALSE	FALSE	FALSE	FALSE	FALSE	FALSE	FALSE	FALSE
A8JV07	FBgn0030738	CG9915	S511	820	FALSE	-0.101069	0.585246	0.208872	0.595936	KITESSDDEN	TRUE	FALSE	FALSE	FALSE	FALSE	FALSE	FALSE	FALSE	FALSE	FALSE	FALSE	FALSE	FALSE	FALSE
A8JV07	FBgn0030738	CG9915	S59	820	FALSE	0.0135089	0.253319	0.208872	0.595936	KSKSKSPSPA	FALSE	FALSE	FALSE	TRUE	FALSE	FALSE	FALSE	FALSE	FALSE	FALSE	FALSE	TRUE	FALSE	FALSE
A8JV07	FBgn0030738	CG9915	S61	820	FALSE	-0.0780671	0.495273	0.208872	0.595936	KSKSPSPAPK	FALSE	FALSE	FALSE	TRUE	FALSE	FALSE	FALSE	FALSE	FALSE	FALSE	FALSE	TRUE	FALSE	FALSE
A8JV07	FBgn0030738	CG9915	S720	820	FALSE	-0.526721	0.22435	0.208872	0.595936	RHRHKSPDTE	FALSE	TRUE	FALSE	TRUE	FALSE	TRUE	TRUE	FALSE	FALSE	FALSE	FALSE	TRUE	TRUE	TRUE
A8JV07	FBgn0030738	CG9915	S78	820	FALSE	0.000420926	0.376152	0.208872	0.595936	AIADRSRSRS	FALSE	FALSE	FALSE	FALSE	FALSE	FALSE	FALSE	FALSE	FALSE	FALSE	FALSE	FALSE	FALSE	FALSE
A8JV07	FBgn0030738	CG9915	T487	820	FALSE	-0.103368	0.59775	0.208872	0.595936	VKITDTDNEE	TRUE	FALSE	FALSE	FALSE	FALSE	FALSE	FALSE	FALSE	FALSE	FALSE	FALSE	FALSE	FALSE	FALSE
A8JV07	FBgn0030738	CG9915	T723	820	FALSE	-0.264768	0.82259	0.208872	0.595936	HKSPDTEPSS	FALSE	TRUE	FALSE	FALSE	FALSE	FALSE	TRUE	FALSE	FALSE	FALSE	FALSE	FALSE	FALSE	FALSE
A8JV18	FBgn0061200	Nup153	S1002	1929	FALSE	0.0167229	0.972168	NA	NA	KVNNFSPLIT	FALSE	FALSE	FALSE	FALSE	FALSE	FALSE	FALSE	FALSE	FALSE	FALSE	FALSE	TRUE	FALSE	FALSE
A8JV18	FBgn0061200	Nup153	S132	1929	FALSE	0.400213	0.232618	NA	NA	DLDDGSDAKG	FALSE	FALSE	FALSE	FALSE	FALSE	FALSE	FALSE	FALSE	FALSE	FALSE	FALSE	FALSE	FALSE	FALSE
A8JV18	FBgn0061200	Nup153	S31	1929	FALSE	-0.0841142	0.70417	NA	NA	ELPEESEEEE	FALSE	FALSE	FALSE	FALSE	FALSE	FALSE	FALSE	FALSE	FALSE	FALSE	FALSE	FALSE	FALSE	FALSE
A8JV18	FBgn0061200	Nup153	S41	1929	FALSE	0.00686707	0.96856	NA	NA	EEEDESSAGA	FALSE	FALSE	FALSE	FALSE	FALSE	FALSE	FALSE	FALSE	FALSE	FALSE	FALSE	FALSE	FALSE	FALSE
A8JV18	FBgn0061200	Nup153	S42	1929	FALSE	0.00686707	0.96856	NA	NA	EEDESSAGAL	FALSE	FALSE	FALSE	FALSE	FALSE	FALSE	FALSE	FALSE	FALSE	FALSE	FALSE	FALSE	FALSE	FALSE
A8JV18	FBgn0061200	Nup153	S49	1929	FALSE	-0.140434	0.644252	NA	NA	GALRESDSNN	FALSE	FALSE	FALSE	TRUE	FALSE	FALSE	FALSE	FALSE	FALSE	FALSE	FALSE	FALSE	FALSE	FALSE
A8JV18	FBgn0061200	Nup153	S51	1929	FALSE	-0.000515618	0.997782	NA	NA	LRESDSNNSI	FALSE	TRUE	FALSE	FALSE	FALSE	FALSE	TRUE	FALSE	FALSE	FALSE	FALSE	FALSE	FALSE	FALSE
A8JV18	FBgn0061200	Nup153	T22	1929	FALSE	-0.535077	0.0752804	NA	NA	KKHPLTPLKE	FALSE	FALSE	TRUE	FALSE	FALSE	FALSE	FALSE	FALSE	TRUE	TRUE	FALSE	TRUE	FALSE	FALSE
A8JV25	FBgn0030796	CG4829	S5	687	FALSE	0.286253	0.163596	NA	NA	MVHHSNEDA	FALSE	FALSE	FALSE	FALSE	FALSE	FALSE	FALSE	FALSE	FALSE	FALSE	FALSE	FALSE	FALSE	FALSE
A8QI34	FBgn0267363	JYalpha	S358	1009	FALSE	0.0439939	0.874729	NA	NA	VETLGSTSTI	FALSE	TRUE	FALSE	FALSE	FALSE	FALSE	TRUE	FALSE	FALSE	FALSE	FALSE	FALSE	FALSE	FALSE
A8QI34	FBgn0267363	JYalpha	S708	1009	FALSE	-0.55271	0.120779	NA	NA	DGVNDSPALK	FALSE	FALSE	FALSE	FALSE	FALSE	FALSE	FALSE	FALSE	FALSE	FALSE	FALSE	TRUE	FALSE	FALSE
A8WHL4	FBgn0023097	bon	S1079	1125	FALSE	-0.335105	0.12762	-0.124192	0.787846	RNTSNSPALL	FALSE	FALSE	FALSE	FALSE	FALSE	FALSE	FALSE	FALSE	FALSE	FALSE	FALSE	TRUE	FALSE	FALSE
A8WHL4	FBgn0023097	bon	S813	1125	FALSE	-0.211216	0.253612	-0.124192	0.787846	NPKTPSPSTH	FALSE	TRUE	FALSE	TRUE	FALSE	FALSE	TRUE	FALSE	FALSE	FALSE	FALSE	TRUE	FALSE	FALSE
A8WHL4	FBgn0023097	bon	S815	1125	FALSE	-0.063506	0.428928	-0.124192	0.787846	KTPSPSTHEN	FALSE	FALSE	FALSE	FALSE	FALSE	FALSE	FALSE	FALSE	FALSE	FALSE	FALSE	FALSE	FALSE	FALSE
A8WHL4	FBgn0023097	bon	T811	1125	FALSE	-0.211216	0.253612	-0.124192	0.787846	STNPKTPSPS	FALSE	FALSE	FALSE	FALSE	FALSE	FALSE	FALSE	FALSE	FALSE	TRUE	FALSE	TRUE	FALSE	FALSE
A8Y4V5	FBgn0069969	CG40498	S242	268	FALSE	-0.0310243	0.713852	-0.0350346	0.900064	RSSGISPIDL	FALSE	FALSE	FALSE	FALSE	FALSE	FALSE	FALSE	FALSE	FALSE	FALSE	FALSE	TRUE	FALSE	FALSE
A8Y535	FBgn0260008	UQCR-11	T58	85	FALSE	-0.0571409	0.620598	0.171468	0.612407	GRSKTTETCI	FALSE	FALSE	FALSE	TRUE	FALSE	FALSE	FALSE	FALSE	FALSE	FALSE	FALSE	FALSE	FALSE	FALSE
B3DN53	FBgn0259876	Cap-G	S1050	1299	FALSE	-0.264877	0.432471	NA	NA	LLGPQSPNPE	FALSE	FALSE	FALSE	FALSE	FALSE	FALSE	FALSE	FALSE	FALSE	TRUE	FALSE	TRUE	FALSE	FALSE
B3DN53	FBgn0259876	Cap-G	S1181	1299	FALSE	-0.0193765	0.904893	NA	NA	TKNTNSPTDS	FALSE	FALSE	FALSE	FALSE	FALSE	FALSE	FALSE	FALSE	FALSE	FALSE	FALSE	TRUE	FALSE	FALSE
B3DN53	FBgn0259876	Cap-G	S954	1299	FALSE	0.0985371	0.59333	NA	NA	PDEGESDEEY	TRUE	FALSE	FALSE	FALSE	FALSE	FALSE	FALSE	FALSE	FALSE	FALSE	FALSE	FALSE	FALSE	FALSE
B3LF78	FBgn0028734	Fmr1	S370	646	FALSE	-0.220291	0.427001	NA	NA	SERGYSSDIE	FALSE	FALSE	FALSE	TRUE	FALSE	FALSE	FALSE	FALSE	FALSE	FALSE	FALSE	FALSE	FALSE	TRUE
B3LF78	FBgn0028734	Fmr1	S371	646	FALSE	-0.332457	0.347625	NA	NA	ERGYSSDIES	TRUE	FALSE	FALSE	TRUE	FALSE	FALSE	FALSE	FALSE	FALSE	FALSE	FALSE	FALSE	FALSE	FALSE
B3LF78	FBgn0028734	Fmr1	S501	646	FALSE	-0.0717207	0.859465	NA	NA	VERADSNSSY	FALSE	TRUE	FALSE	TRUE	FALSE	FALSE	TRUE	FALSE	FALSE	FALSE	FALSE	FALSE	FALSE	TRUE
B3LF78	FBgn0028734	Fmr1	S503	646	FALSE	-0.0717207	0.859465	NA	NA	RADSNSSYEG	FALSE	FALSE	FALSE	FALSE	FALSE	FALSE	FALSE	FALSE	FALSE	FALSE	FALSE	FALSE	FALSE	FALSE
B3LF78	FBgn0028734	Fmr1	S504	646	FALSE	0.231446	0.326648	NA	NA	ADSNSSYEGS	FALSE	FALSE	FALSE	FALSE	FALSE	FALSE	FALSE	FALSE	FALSE	FALSE	FALSE	TRUE	FALSE	FALSE
B3LF78	FBgn0028734	Fmr1	S619	646	FALSE	-0.143265	0.799815	NA	NA	RNKNRSNNHT	FALSE	FALSE	FALSE	TRUE	FALSE	FALSE	FALSE	FALSE	FALSE	FALSE	FALSE	FALSE	FALSE	FALSE
B6JUP5	FBgn0283440	solo	S22	1031	FALSE	-0.430358	0.325029	0.616718	0.251402	RGGDWSDDED	TRUE	FALSE	FALSE	FALSE	FALSE	FALSE	FALSE	FALSE	FALSE	FALSE	FALSE	FALSE	FALSE	FALSE
B6JUP5	FBgn0283440	solo	S30	1031	FALSE	-0.309897	0.257111	0.616718	0.251402	EDTAKSFSGE	FALSE	FALSE	FALSE	FALSE	FALSE	FALSE	FALSE	FALSE	FALSE	FALSE	FALSE	TRUE	FALSE	FALSE
B6JUP5	FBgn0283440	solo	S32	1031	FALSE	-0.494007	0.484006	0.616718	0.251402	TAKSFSGEAE	FALSE	FALSE	FALSE	TRUE	FALSE	FALSE	FALSE	FALSE	FALSE	FALSE	FALSE	FALSE	FALSE	FALSE
B6JUP5	FBgn0283440	solo	S43	1031	FALSE	-0.148758	0.124739	0.616718	0.251402	DGVGGSGGEG	FALSE	FALSE	FALSE	FALSE	FALSE	FALSE	FALSE	FALSE	FALSE	FALSE	FALSE	FALSE	FALSE	FALSE
B6JUP5	FBgn0283440	solo	T27	1031	FALSE	-0.990279	0.119163	0.616718	0.251402	SDDEDTAKSF	FALSE	TRUE	FALSE	FALSE	FALSE	FALSE	TRUE	FALSE	FALSE	FALSE	FALSE	FALSE	FALSE	FALSE
B6VQA0	FBgn0052601	betaNACtes3	S243	262	TRUE	1.22942	0.0185218	-0.420935	0.181233	SDYYDSADEQ	FALSE	FALSE	FALSE	FALSE	FALSE	FALSE	FALSE	FALSE	FALSE	FALSE	FALSE	FALSE	FALSE	FALSE
B6VQA0	FBgn0052601	betaNACtes3	S258	262	FALSE	0.299161	0.637743	-0.420935	0.181233	YRAQVSEDED	FALSE	FALSE	FALSE	FALSE	FALSE	FALSE	FALSE	FALSE	FALSE	FALSE	FALSE	FALSE	FALSE	FALSE
B7YZD8	FBgn0033504	CAP	S1066	2412	FALSE	-0.679394	0.773264	0.763927	0.0454031	RELRKSLSPP	FALSE	FALSE	FALSE	TRUE	FALSE	FALSE	FALSE	TRUE	FALSE	FALSE	FALSE	TRUE	FALSE	FALSE
B7YZD8	FBgn0033504	CAP	S1068	2412	FALSE	-0.564907	0.523201	0.763927	0.0454031	LRKSLSPPAP	FALSE	FALSE	FALSE	TRUE	FALSE	FALSE	FALSE	FALSE	FALSE	FALSE	FALSE	TRUE	FALSE	FALSE
B7YZD8	FBgn0033504	CAP	S110	2412	FALSE	-0.0373499	0.0791941	0.763927	0.0454031	QKEADSDAEM	TRUE	FALSE	FALSE	FALSE	FALSE	FALSE	FALSE	FALSE	FALSE	FALSE	FALSE	FALSE	FALSE	FALSE
B7YZD8	FBgn0033504	CAP	S2038	2412	FALSE	-1.30702	0.164553	0.763927	0.0454031	VSSPLSPVEQ	FALSE	FALSE	FALSE	FALSE	FALSE	FALSE	FALSE	FALSE	FALSE	TRUE	FALSE	TRUE	FALSE	FALSE
B7YZD8	FBgn0033504	CAP	S2134	2412	FALSE	-1.34655	0.0511177	0.763927	0.0454031	TPSQKSPIAL	FALSE	FALSE	FALSE	FALSE	FALSE	FALSE	FALSE	FALSE	FALSE	FALSE	FALSE	TRUE	FALSE	FALSE
B7YZD8	FBgn0033504	CAP	S374	2412	FALSE	-0.786168	0.919292	0.763927	0.0454031	DTAPKSPKEV	FALSE	FALSE	FALSE	FALSE	FALSE	FALSE	FALSE	FALSE	TRUE	TRUE	FALSE	TRUE	FALSE	FALSE
B7YZD8	FBgn0033504	CAP	S710	2412	FALSE	0.122339	0.0152871	0.763927	0.0454031	REGEQSREST	FALSE	TRUE	FALSE	FALSE	FALSE	FALSE	TRUE	FALSE	FALSE	FALSE	FALSE	FALSE	FALSE	FALSE
B7YZD8	FBgn0033504	CAP	S713	2412	FALSE	0.0509415	0.0119586	0.763927	0.0454031	EQSRESTPVN	FALSE	FALSE	FALSE	TRUE	FALSE	FALSE	FALSE	FALSE	FALSE	FALSE	FALSE	FALSE	FALSE	FALSE
B7YZD8	FBgn0033504	CAP	T714	2412	FALSE	0.122339	0.0152871	0.763927	0.0454031	QSRESTPVNA	FALSE	FALSE	FALSE	TRUE	FALSE	FALSE	FALSE	FALSE	FALSE	FALSE	FALSE	TRUE	FALSE	TRUE
B7YZD8	FBgn0033504	CAP	T721	2412	FALSE	0.0193304	0.0117855	0.763927	0.0454031	VNANPTLASS	FALSE	TRUE	FALSE	FALSE	FALSE	FALSE	TRUE	FALSE	FALSE	FALSE	FALSE	TRUE	FALSE	FALSE
B7YZE0	FBgn0033504	CAP	S1066	1883	FALSE	0.0845324	0.773264	NA	NA	RELRKSLSPP	FALSE	FALSE	FALSE	TRUE	FALSE	FALSE	FALSE	TRUE	FALSE	FALSE	FALSE	TRUE	FALSE	FALSE
B7YZE0	FBgn0033504	CAP	S1068	1883	FALSE	0.19902	0.523201	NA	NA	LRKSLSPPAP	FALSE	FALSE	FALSE	TRUE	FALSE	FALSE	FALSE	FALSE	FALSE	FALSE	FALSE	TRUE	FALSE	FALSE
B7YZE0	FBgn0033504	CAP	S110	1883	FALSE	0.726577	0.0791941	NA	NA	QKEADSDAEM	TRUE	FALSE	FALSE	FALSE	FALSE	FALSE	FALSE	FALSE	FALSE	FALSE	FALSE	FALSE	FALSE	FALSE
B7YZE0	FBgn0033504	CAP	S374	1883	FALSE	-0.0222408	0.919292	NA	NA	DTAPKSPKEV	FALSE	FALSE	FALSE	FALSE	FALSE	FALSE	FALSE	FALSE	TRUE	TRUE	FALSE	TRUE	FALSE	FALSE
B7YZE0	FBgn0033504	CAP	S710	1883	FALSE	0.886266	0.0152871	NA	NA	REGEQSREST	FALSE	TRUE	FALSE	FALSE	FALSE	FALSE	TRUE	FALSE	FALSE	FALSE	FALSE	FALSE	FALSE	FALSE
B7YZE0	FBgn0033504	CAP	S713	1883	FALSE	0.814868	0.0119586	NA	NA	EQSRESTPVN	FALSE	FALSE	FALSE	TRUE	FALSE	FALSE	FALSE	FALSE	FALSE	FALSE	FALSE	FALSE	FALSE	FALSE
B7YZE0	FBgn0033504	CAP	T714	1883	FALSE	0.886266	0.0152871	NA	NA	QSRESTPVNA	FALSE	FALSE	FALSE	TRUE	FALSE	FALSE	FALSE	FALSE	FALSE	FALSE	FALSE	TRUE	FALSE	TRUE
B7YZE0	FBgn0033504	CAP	T721	1883	FALSE	0.783257	0.0117855	NA	NA	VNANPTLASS	FALSE	TRUE	FALSE	FALSE	FALSE	FALSE	TRUE	FALSE	FALSE	FALSE	FALSE	TRUE	FALSE	FALSE
B7YZE6	FBgn0000289	cg	S239	773	FALSE	-0.656078	0.186704	NA	NA	EDNEDSQGEA	FALSE	FALSE	FALSE	FALSE	FALSE	FALSE	FALSE	FALSE	FALSE	FALSE	FALSE	FALSE	FALSE	FALSE
B7YZE6	FBgn0000289	cg	S256	773	FALSE	-1.13468	0.0963256	NA	NA	GTLELSPKTE	FALSE	TRUE	FALSE	FALSE	FALSE	FALSE	TRUE	FALSE	TRUE	FALSE	FALSE	TRUE	FALSE	FALSE
B7YZE6	FBgn0000289	cg	S268	773	FALSE	-0.372933	0.123188	NA	NA	ESMHFSETDA	FALSE	FALSE	FALSE	FALSE	FALSE	FALSE	FALSE	FALSE	FALSE	FALSE	FALSE	FALSE	FALSE	FALSE
B7YZE6	FBgn0000289	cg	T270	773	FALSE	0.323516	0.389843	NA	NA	MHFSETDATI	FALSE	TRUE	FALSE	FALSE	FALSE	FALSE	TRUE	FALSE	FALSE	FALSE	FALSE	FALSE	FALSE	FALSE
B7YZG5	FBgn0013733	shot	S107	5486	FALSE	-0.45016	0.155608	0.0108657	0.976723	TGSASSPLYE	FALSE	FALSE	FALSE	FALSE	FALSE	FALSE	FALSE	FALSE	FALSE	FALSE	FALSE	TRUE	FALSE	FALSE
B7YZG5	FBgn0013733	shot	S1912	5486	FALSE	-0.391478	0.14343	0.0108657	0.976723	VSRIISEPIA	FALSE	FALSE	FALSE	TRUE	FALSE	FALSE	FALSE	FALSE	FALSE	FALSE	FALSE	FALSE	FALSE	TRUE
B7YZG5	FBgn0013733	shot	S2291	5486	FALSE	-0.682377	0.285791	0.0108657	0.976723	LIRPESPARK	FALSE	FALSE	TRUE	TRUE	FALSE	FALSE	FALSE	FALSE	TRUE	TRUE	TRUE	TRUE	FALSE	TRUE
B7YZG5	FBgn0013733	shot	S2341	5486	FALSE	-0.325601	0.216538	0.0108657	0.976723	FGSRRSSQDG	FALSE	FALSE	FALSE	TRUE	FALSE	FALSE	FALSE	FALSE	FALSE	FALSE	FALSE	FALSE	FALSE	FALSE
B7YZG5	FBgn0013733	shot	S2342	5486	FALSE	-0.254217	0.412313	0.0108657	0.976723	GSRRSSQDGF	FALSE	FALSE	FALSE	TRUE	FALSE	FALSE	FALSE	FALSE	FALSE	FALSE	FALSE	FALSE	FALSE	TRUE
B7YZG5	FBgn0013733	shot	S3998	5486	FALSE	-0.0901508	0.8098	0.0108657	0.976723	TKKRGSSLDD	FALSE	FALSE	FALSE	TRUE	FALSE	FALSE	FALSE	FALSE	FALSE	FALSE	FALSE	FALSE	FALSE	FALSE
B7YZG5	FBgn0013733	shot	S3999	5486	FALSE	-0.0901508	0.8098	0.0108657	0.976723	KKRGSSLDDI	FALSE	FALSE	FALSE	TRUE	FALSE	FALSE	FALSE	FALSE	FALSE	FALSE	FALSE	TRUE	TRUE	TRUE
B7YZG5	FBgn0013733	shot	S5287	5486	FALSE	0.273339	0.310294	0.0108657	0.976723	SSLSASTPDS	FALSE	FALSE	FALSE	FALSE	FALSE	FALSE	TRUE	FALSE	FALSE	FALSE	FALSE	FALSE	FALSE	FALSE
B7YZG5	FBgn0013733	shot	S5291	5486	FALSE	0.0250445	0.875134	0.0108657	0.976723	ASTPDSLSDN	FALSE	FALSE	FALSE	FALSE	FALSE	FALSE	FALSE	FALSE	FALSE	FALSE	FALSE	TRUE	FALSE	FALSE
B7YZG5	FBgn0013733	shot	S5293	5486	FALSE	-0.262976	0.300156	0.0108657	0.976723	TPDSLSDNEG	TRUE	FALSE	FALSE	FALSE	FALSE	FALSE	FALSE	FALSE	FALSE	FALSE	FALSE	FALSE	FALSE	FALSE
B7YZG5	FBgn0013733	shot	S5349	5486	FALSE	0.227367	0.371139	0.0108657	0.976723	PSRHGSTLSL	FALSE	TRUE	FALSE	TRUE	FALSE	FALSE	TRUE	FALSE	FALSE	FALSE	FALSE	FALSE	FALSE	TRUE
B7YZG5	FBgn0013733	shot	S5352	5486	FALSE	0.114197	0.604511	0.0108657	0.976723	HGSTLSLDST	FALSE	TRUE	FALSE	FALSE	FALSE	FALSE	TRUE	FALSE	FALSE	FALSE	FALSE	TRUE	FALSE	FALSE
B7YZG5	FBgn0013733	shot	S5355	5486	FALSE	0.114197	0.604511	0.0108657	0.976723	TLSLDSTDDH	FALSE	FALSE	FALSE	FALSE	FALSE	FALSE	FALSE	FALSE	FALSE	FALSE	FALSE	FALSE	FALSE	FALSE
B7YZG5	FBgn0013733	shot	S5362	5486	FALSE	0.227367	0.371139	0.0108657	0.976723	DDHTPSRIPQ	FALSE	FALSE	FALSE	FALSE	FALSE	FALSE	FALSE	FALSE	FALSE	FALSE	FALSE	FALSE	FALSE	FALSE
B7YZG5	FBgn0013733	shot	S5370	5486	FALSE	-0.729413	0.020548	0.0108657	0.976723	PQRKPSTGST	FALSE	TRUE	FALSE	TRUE	FALSE	FALSE	TRUE	FALSE	FALSE	FALSE	FALSE	FALSE	FALSE	TRUE
B7YZG5	FBgn0013733	shot	S5373	5486	FALSE	-0.729413	0.020548	0.0108657	0.976723	KPSTGSTASG	FALSE	TRUE	FALSE	FALSE	FALSE	FALSE	TRUE	FALSE	FALSE	FALSE	FALSE	FALSE	FALSE	FALSE
B7YZG5	FBgn0013733	shot	S5444	5486	FALSE	-0.0785047	0.752385	0.0108657	0.976723	IRRNISGSST	FALSE	TRUE	FALSE	TRUE	FALSE	FALSE	TRUE	FALSE	FALSE	FALSE	FALSE	FALSE	FALSE	TRUE
B7YZG5	FBgn0013733	shot	T5288	5486	FALSE	0.0832193	0.711655	0.0108657	0.976723	SLSASTPDSL	FALSE	TRUE	FALSE	FALSE	FALSE	FALSE	TRUE	FALSE	FALSE	FALSE	FALSE	TRUE	FALSE	FALSE
B7YZG5	FBgn0013733	shot	T5350	5486	FALSE	-0.0489973	0.838282	0.0108657	0.976723	SRHGSTLSLD	FALSE	FALSE	FALSE	TRUE	FALSE	FALSE	FALSE	FALSE	FALSE	FALSE	FALSE	TRUE	FALSE	FALSE
B7YZG5	FBgn0013733	shot	T5360	5486	TRUE	-1.09812	0.0337424	0.0108657	0.976723	STDDHTPSRI	FALSE	FALSE	TRUE	FALSE	FALSE	FALSE	FALSE	FALSE	TRUE	FALSE	FALSE	TRUE	FALSE	FALSE
B7YZG5	FBgn0013733	shot	T5371	5486	FALSE	-0.729413	0.020548	0.0108657	0.976723	QRKPSTGSTA	FALSE	TRUE	FALSE	TRUE	FALSE	FALSE	TRUE	FALSE	FALSE	FALSE	FALSE	FALSE	FALSE	FALSE
B7YZG5	FBgn0013733	shot	T5374	5486	FALSE	-0.729413	0.020548	0.0108657	0.976723	PSTGSTASGT	FALSE	FALSE	FALSE	FALSE	FALSE	FALSE	FALSE	FALSE	FALSE	FALSE	FALSE	FALSE	FALSE	FALSE
B7YZG5	FBgn0013733	shot	T5379	5486	FALSE	-0.729413	0.020548	0.0108657	0.976723	TASGTTPRPA	FALSE	FALSE	FALSE	FALSE	FALSE	FALSE	FALSE	FALSE	TRUE	FALSE	FALSE	TRUE	FALSE	FALSE
B7YZG5	FBgn0013733	shot	T5475	5486	FALSE	0.319648	0.652911	0.0108657	0.976723	RTSRGTTPTE	FALSE	TRUE	FALSE	TRUE	FALSE	FALSE	TRUE	FALSE	FALSE	FALSE	FALSE	FALSE	FALSE	FALSE
B7YZH4	FBgn0265194	Trpm	S1479	1939	FALSE	-0.422812	0.169623	NA	NA	MSLTQSEPDS	FALSE	FALSE	FALSE	FALSE	FALSE	FALSE	FALSE	FALSE	FALSE	FALSE	FALSE	FALSE	FALSE	FALSE
B7YZH4	FBgn0265194	Trpm	S1483	1939	FALSE	-0.422812	0.169623	NA	NA	QSEPDSDKDA	TRUE	FALSE	FALSE	FALSE	FALSE	FALSE	FALSE	FALSE	FALSE	FALSE	FALSE	FALSE	FALSE	FALSE
B7YZH4	FBgn0265194	Trpm	S1788	1939	FALSE	0.315198	0.106371	NA	NA	PIRTASVGAA	FALSE	FALSE	FALSE	TRUE	FALSE	FALSE	FALSE	FALSE	FALSE	FALSE	FALSE	TRUE	FALSE	TRUE
B7YZH4	FBgn0265194	Trpm	S1885	1939	FALSE	0.183276	0.371082	NA	NA	KESSSSTDES	FALSE	FALSE	FALSE	FALSE	FALSE	FALSE	TRUE	FALSE	FALSE	FALSE	FALSE	FALSE	FALSE	FALSE
B7YZI1	FBgn0034180	Ehbp1	S610	994	FALSE	0.369793	0.114662	NA	NA	LLHQNSFDEE	FALSE	FALSE	FALSE	FALSE	FALSE	FALSE	FALSE	FALSE	FALSE	FALSE	FALSE	TRUE	FALSE	FALSE
B7YZI1	FBgn0034180	Ehbp1	S759	994	FALSE	-0.0401106	0.858837	NA	NA	VKSGGSIESP	FALSE	TRUE	FALSE	FALSE	FALSE	FALSE	TRUE	FALSE	FALSE	FALSE	FALSE	FALSE	FALSE	FALSE
B7YZI1	FBgn0034180	Ehbp1	S762	994	FALSE	-0.0401106	0.858837	NA	NA	GGSIESPTRP	FALSE	FALSE	TRUE	FALSE	FALSE	FALSE	FALSE	FALSE	TRUE	FALSE	FALSE	TRUE	FALSE	FALSE
B7YZI1	FBgn0034180	Ehbp1	S797	994	FALSE	-0.14223	0.510592	NA	NA	LKEPGSPSHR	FALSE	FALSE	FALSE	FALSE	FALSE	FALSE	FALSE	FALSE	FALSE	TRUE	FALSE	TRUE	FALSE	FALSE
B7YZI1	FBgn0034180	Ehbp1	S803	994	FALSE	-0.14223	0.510592	NA	NA	PSHRLSDPKV	FALSE	FALSE	FALSE	TRUE	FALSE	FALSE	FALSE	FALSE	FALSE	FALSE	FALSE	FALSE	FALSE	FALSE
B7YZI1	FBgn0034180	Ehbp1	T673	994	FALSE	0.31743	0.310692	NA	NA	MLSCQTTPPQ	FALSE	FALSE	FALSE	FALSE	FALSE	FALSE	FALSE	FALSE	FALSE	FALSE	FALSE	FALSE	FALSE	FALSE
B7YZI1	FBgn0034180	Ehbp1	T674	994	FALSE	0.31743	0.310692	NA	NA	LSCQTTPPQD	FALSE	FALSE	FALSE	FALSE	FALSE	FALSE	FALSE	FALSE	FALSE	FALSE	FALSE	TRUE	FALSE	FALSE
B7YZK4	FBgn0259682	Jabba	S262	438	FALSE	-0.10813	0.423248	0.283769	0.523132	SSEGISSGEV	FALSE	FALSE	FALSE	FALSE	FALSE	FALSE	FALSE	FALSE	FALSE	FALSE	FALSE	FALSE	FALSE	FALSE
B7YZK4	FBgn0259682	Jabba	S263	438	FALSE	0.0790685	0.0916821	0.283769	0.523132	SEGISSGEVD	FALSE	FALSE	FALSE	FALSE	FALSE	FALSE	FALSE	FALSE	FALSE	FALSE	FALSE	FALSE	FALSE	FALSE
B7YZK4	FBgn0259682	Jabba	S305	438	FALSE	-0.488212	0.498252	0.283769	0.523132	NITTTSNGNN	FALSE	FALSE	FALSE	FALSE	FALSE	FALSE	FALSE	FALSE	FALSE	FALSE	FALSE	FALSE	FALSE	FALSE
B7YZK4	FBgn0259682	Jabba	S393	438	FALSE	-0.327443	0.825472	0.283769	0.523132	EEANNSVPQT	FALSE	FALSE	FALSE	FALSE	FALSE	FALSE	FALSE	FALSE	FALSE	FALSE	FALSE	TRUE	FALSE	FALSE
B7YZK4	FBgn0259682	Jabba	T302	438	FALSE	0.639491	0.00930921	0.283769	0.523132	GKLNITTTSN	FALSE	TRUE	FALSE	FALSE	FALSE	FALSE	TRUE	FALSE	FALSE	FALSE	FALSE	FALSE	FALSE	FALSE
B7YZK4	FBgn0259682	Jabba	T304	438	FALSE	0.125103	0.133414	0.283769	0.523132	LNITTTSNGN	FALSE	FALSE	FALSE	FALSE	FALSE	FALSE	FALSE	FALSE	FALSE	FALSE	FALSE	FALSE	FALSE	FALSE
B7YZK4	FBgn0259682	Jabba	T397	438	FALSE	-0.409612	0.491298	0.283769	0.523132	NSVPQTPETE	FALSE	TRUE	FALSE	FALSE	FALSE	FALSE	TRUE	FALSE	FALSE	TRUE	FALSE	TRUE	FALSE	FALSE
[truncated: 14,976 more rows]
