# Supplementary material for: Nutritional stress-induced regulation of microtubule organization and mRNP transport by HDAC1 controlled α-tubulin acetylation
Source: Commun Biol. 2023 Jul 25;6:776. doi: 10.1038/s42003-023-05138-w (PMC10368696; doi:10.1038/s42003-023-05138-w)
Supplement: Supplementary file 5 — Supplementary Data 3 [file 42003_2023_5138_MOESM5_ESM.xlsx]

## Sheet: PP_down
105 Down (>logFC1 & P <0.05)	Benjamini Hochberg
GO term	p-value	Nr. of proteins	Genes	GO_term
cytoskeleton organization	8.0499e-11	30	FBgn0000182,FBgn0000283,FBgn0001233,FBgn0001624,FBgn0003721,FBgn0004117,FBgn0004169,FBgn0013733,FBgn0024238,FBgn0027932,FBgn0030276,FBgn0039250,FBgn0041775,FBgn0044324,FBgn0085446,FBgn0086906,FBgn0250788,FBgn0259108,FBgn0259212,FBgn0259246,FBgn0260399,FBgn0260986,FBgn0261618,FBgn0261788,FBgn0261822,FBgn0263391,FBgn0263987,FBgn0264693,FBgn0266521,FBgn0266579	GO:0007010
microtubule cytoskeleton organization	1.04288e-06	19	FBgn0000182,FBgn0001233,FBgn0001624,FBgn0013733,FBgn0030276,FBgn0039250,FBgn0041775,FBgn0044324,FBgn0250788,FBgn0259108,FBgn0259212,FBgn0260399,FBgn0260986,FBgn0261618,FBgn0261788,FBgn0263391,FBgn0264693,FBgn0266521,FBgn0266579	GO:0000226
organelle organization	1.50458e-06	44	FBgn0000182,FBgn0000283,FBgn0000392,FBgn0001233,FBgn0001624,FBgn0002872,FBgn0003721,FBgn0004117,FBgn0004169,FBgn0004875,FBgn0005624,FBgn0013733,FBgn0024183,FBgn0024238,FBgn0027932,FBgn0030054,FBgn0030276,FBgn0030366,FBgn0034261,FBgn0037810,FBgn0038476,FBgn0039250,FBgn0041775,FBgn0044324,FBgn0046214,FBgn0085446,FBgn0086906,FBgn0250788,FBgn0259108,FBgn0259212,FBgn0259246,FBgn0260399,FBgn0260986,FBg…	GO:0006996
microtubule-based process	3.75159e-05	19	FBgn0000182,FBgn0001233,FBgn0001624,FBgn0013733,FBgn0030276,FBgn0039250,FBgn0041775,FBgn0044324,FBgn0250788,FBgn0259108,FBgn0259212,FBgn0260399,FBgn0260986,FBgn0261618,FBgn0261788,FBgn0263391,FBgn0264693,FBgn0266521,FBgn0266579	GO:0007017
negative regulation of cellular process	4.47859e-05	32	FBgn0000182,FBgn0000283,FBgn0000392,FBgn0001233,FBgn0001624,FBgn0002609,FBgn0002872,FBgn0003165,FBgn0005624,FBgn0011725,FBgn0013733,FBgn0028429,FBgn0028471,FBgn0028582,FBgn0030366,FBgn0034261,FBgn0037707,FBgn0041775,FBgn0044324,FBgn0046214,FBgn0052251,FBgn0250788,FBgn0259108,FBgn0260399,FBgn0261788,FBgn0261885,FBgn0262519,FBgn0263198,FBgn0263391,FBgn0263855,FBgn0263987,FBgn0266579	GO:0048523
regulation of cellular component organization	4.92764e-05	25	FBgn0000283,FBgn0000392,FBgn0001233,FBgn0001624,FBgn0002872,FBgn0003165,FBgn0003721,FBgn0004117,FBgn0004875,FBgn0013733,FBgn0027932,FBgn0030276,FBgn0032465,FBgn0044324,FBgn0046214,FBgn0250788,FBgn0259108,FBgn0259212,FBgn0260399,FBgn0261788,FBgn0262519,FBgn0263391,FBgn0263855,FBgn0263987,FBgn0266521	GO:0051128
cellular component organization or biogenesis	5.10876e-05	53	FBgn0000182,FBgn0000283,FBgn0000392,FBgn0001233,FBgn0001624,FBgn0002872,FBgn0003165,FBgn0003721,FBgn0004117,FBgn0004169,FBgn0004875,FBgn0005624,FBgn0010292,FBgn0013733,FBgn0024183,FBgn0024238,FBgn0027932,FBgn0030054,FBgn0030276,FBgn0030366,FBgn0032465,FBgn0034261,FBgn0037137,FBgn0037810,FBgn0038476,FBgn0039250,FBgn0039560,FBgn0039868,FBgn0041775,FBgn0044324,FBgn0046214,FBgn0051004,FBgn0052344,FBg…	GO:0071840
negative regulation of biological process	9.6322e-05	34	FBgn0000182,FBgn0000283,FBgn0000392,FBgn0001233,FBgn0001624,FBgn0002609,FBgn0002872,FBgn0003165,FBgn0005624,FBgn0011725,FBgn0013733,FBgn0024183,FBgn0028429,FBgn0028471,FBgn0028582,FBgn0030366,FBgn0033062,FBgn0034261,FBgn0037707,FBgn0041775,FBgn0044324,FBgn0046214,FBgn0052251,FBgn0250788,FBgn0259108,FBgn0260399,FBgn0261788,FBgn0261885,FBgn0262519,FBgn0263198,FBgn0263391,FBgn0263855,FBgn0263987,FBg…	GO:0048519
supramolecular fiber organization	0.000311029	13	FBgn0003721,FBgn0004117,FBgn0004169,FBgn0013733,FBgn0024238,FBgn0086906,FBgn0250788,FBgn0259108,FBgn0261822,FBgn0263391,FBgn0263987,FBgn0264693,FBgn0266521	GO:0097435
regulation of biological process	0.000331437	59	FBgn0000182,FBgn0000283,FBgn0000392,FBgn0001233,FBgn0001624,FBgn0002609,FBgn0002872,FBgn0003165,FBgn0003721,FBgn0003977,FBgn0004117,FBgn0004169,FBgn0004875,FBgn0005624,FBgn0011725,FBgn0013272,FBgn0013733,FBgn0017561,FBgn0024183,FBgn0027932,FBgn0028429,FBgn0028471,FBgn0028582,FBgn0030276,FBgn0030366,FBgn0030631,FBgn0032465,FBgn0033062,FBgn0034261,FBgn0034529,FBgn0036340,FBgn0037344,FBgn0037707,FBg…	GO:0050789
biological regulation	0.000352191	63	FBgn0000182,FBgn0000283,FBgn0000392,FBgn0001233,FBgn0001624,FBgn0002609,FBgn0002872,FBgn0003165,FBgn0003721,FBgn0003977,FBgn0004117,FBgn0004169,FBgn0004875,FBgn0005624,FBgn0005671,FBgn0011725,FBgn0013272,FBgn0013733,FBgn0017561,FBgn0023458,FBgn0024183,FBgn0027932,FBgn0028429,FBgn0028471,FBgn0028582,FBgn0030276,FBgn0030366,FBgn0030631,FBgn0032465,FBgn0033062,FBgn0034261,FBgn0034529,FBgn0036340,FBg…	GO:0065007
cellular component organization	0.000445098	49	FBgn0000182,FBgn0000283,FBgn0000392,FBgn0001233,FBgn0001624,FBgn0002872,FBgn0003165,FBgn0003721,FBgn0004117,FBgn0004169,FBgn0004875,FBgn0005624,FBgn0013733,FBgn0024183,FBgn0024238,FBgn0027932,FBgn0030054,FBgn0030276,FBgn0030366,FBgn0032465,FBgn0034261,FBgn0037810,FBgn0038476,FBgn0039250,FBgn0039560,FBgn0041775,FBgn0044324,FBgn0046214,FBgn0051004,FBgn0085446,FBgn0086906,FBgn0250788,FBgn0259108,FBg…	GO:0016043
mRNA metabolic process	0.00063982	16	FBgn0003165,FBgn0003977,FBgn0011725,FBgn0028471,FBgn0029941,FBgn0030631,FBgn0031390,FBgn0033062,FBgn0035253,FBgn0036340,FBgn0036450,FBgn0037344,FBgn0037707,FBgn0039229,FBgn0263198,FBgn0263594	GO:0016071
actin cytoskeleton organization	0.00100123	13	FBgn0000182,FBgn0003721,FBgn0004117,FBgn0004169,FBgn0013733,FBgn0024238,FBgn0027932,FBgn0041775,FBgn0085446,FBgn0086906,FBgn0261822,FBgn0263391,FBgn0263987	GO:0030036
regulation of cytoskeleton organization	0.00107538	10	FBgn0000283,FBgn0004117,FBgn0013733,FBgn0027932,FBgn0250788,FBgn0259108,FBgn0260399,FBgn0263391,FBgn0263987,FBgn0266521	GO:0051493
RNA processing	0.00111244	19	FBgn0003977,FBgn0010292,FBgn0024807,FBgn0028471,FBgn0029941,FBgn0030631,FBgn0031314,FBgn0031390,FBgn0033062,FBgn0035253,FBgn0036340,FBgn0036450,FBgn0037137,FBgn0037344,FBgn0037707,FBgn0039229,FBgn0052344,FBgn0263198,FBgn0263594	GO:0006396
mRNA processing	0.00113942	14	FBgn0003977,FBgn0028471,FBgn0029941,FBgn0030631,FBgn0031390,FBgn0033062,FBgn0035253,FBgn0036340,FBgn0036450,FBgn0037344,FBgn0037707,FBgn0039229,FBgn0263198,FBgn0263594	GO:0006397
cell cycle	0.0011935	21	FBgn0000182,FBgn0000392,FBgn0001233,FBgn0001624,FBgn0003165,FBgn0004875,FBgn0005624,FBgn0030054,FBgn0030276,FBgn0039250,FBgn0044324,FBgn0052251,FBgn0086906,FBgn0259212,FBgn0260399,FBgn0260986,FBgn0261618,FBgn0262519,FBgn0263391,FBgn0263855,FBgn0264693	GO:0007049
negative regulation of macromolecule metabolic process	0.00123619	22	FBgn0000182,FBgn0000283,FBgn0000392,FBgn0001233,FBgn0001624,FBgn0002609,FBgn0002872,FBgn0003165,FBgn0005624,FBgn0011725,FBgn0024183,FBgn0028429,FBgn0028471,FBgn0030366,FBgn0033062,FBgn0034261,FBgn0037707,FBgn0046214,FBgn0260399,FBgn0262519,FBgn0263198,FBgn0263855	GO:0010605
negative regulation of nitrogen compound metabolic process	0.00126127	19	FBgn0000182,FBgn0000283,FBgn0000392,FBgn0001624,FBgn0002609,FBgn0002872,FBgn0003165,FBgn0005624,FBgn0011725,FBgn0028429,FBgn0028471,FBgn0030366,FBgn0034261,FBgn0037707,FBgn0046214,FBgn0260399,FBgn0262519,FBgn0263198,FBgn0263855	GO:0051172
actin filament-based process	0.00127427	13	FBgn0000182,FBgn0003721,FBgn0004117,FBgn0004169,FBgn0013733,FBgn0024238,FBgn0027932,FBgn0041775,FBgn0085446,FBgn0086906,FBgn0261822,FBgn0263391,FBgn0263987	GO:0030029
regulation of gene expression, epigenetic	0.00148618	11	FBgn0000283,FBgn0002872,FBgn0003165,FBgn0003977,FBgn0005624,FBgn0024183,FBgn0030366,FBgn0033062,FBgn0034261,FBgn0046214,FBgn0263855	GO:0040029
regulation of cellular component biogenesis	0.00153989	13	FBgn0000392,FBgn0001233,FBgn0001624,FBgn0003165,FBgn0003721,FBgn0004117,FBgn0004875,FBgn0013733,FBgn0250788,FBgn0259108,FBgn0261788,FBgn0263391,FBgn0263987	GO:0044087
gene silencing	0.00218183	11	FBgn0000283,FBgn0001233,FBgn0002872,FBgn0003165,FBgn0005624,FBgn0024183,FBgn0030366,FBgn0033062,FBgn0034261,FBgn0046214,FBgn0263855	GO:0016458
regulation of organelle organization	0.00234003	15	FBgn0000283,FBgn0002872,FBgn0004117,FBgn0013733,FBgn0027932,FBgn0044324,FBgn0046214,FBgn0250788,FBgn0259108,FBgn0260399,FBgn0262519,FBgn0263391,FBgn0263855,FBgn0263987,FBgn0266521	GO:0033043
negative regulation of metabolic process	0.00239187	22	FBgn0000182,FBgn0000283,FBgn0000392,FBgn0001233,FBgn0001624,FBgn0002609,FBgn0002872,FBgn0003165,FBgn0005624,FBgn0011725,FBgn0024183,FBgn0028429,FBgn0028471,FBgn0030366,FBgn0033062,FBgn0034261,FBgn0037707,FBgn0046214,FBgn0260399,FBgn0262519,FBgn0263198,FBgn0263855	GO:0009892
regulation of cellular process	0.00241992	53	FBgn0000182,FBgn0000283,FBgn0000392,FBgn0001233,FBgn0001624,FBgn0002609,FBgn0002872,FBgn0003165,FBgn0003721,FBgn0003977,FBgn0004117,FBgn0004875,FBgn0005624,FBgn0011725,FBgn0013272,FBgn0013733,FBgn0027932,FBgn0028429,FBgn0028471,FBgn0028582,FBgn0030276,FBgn0030366,FBgn0030631,FBgn0032465,FBgn0034261,FBgn0036340,FBgn0037344,FBgn0037707,FBgn0038868,FBgn0039229,FBgn0041775,FBgn0044324,FBgn0046214,FBg…	GO:0050794
protein depolymerization	0.00254414	5	FBgn0013733,FBgn0250788,FBgn0259108,FBgn0263391,FBgn0266521	GO:0051261
regulation of multicellular organismal process	0.00297165	20	FBgn0000392,FBgn0001233,FBgn0001624,FBgn0002609,FBgn0003165,FBgn0003977,FBgn0004169,FBgn0004875,FBgn0013733,FBgn0017561,FBgn0027932,FBgn0028582,FBgn0030276,FBgn0041775,FBgn0086906,FBgn0250788,FBgn0259108,FBgn0259212,FBgn0261788,FBgn0261885	GO:0051239
cell development	0.00299231	29	FBgn0000182,FBgn0000392,FBgn0001233,FBgn0001624,FBgn0002609,FBgn0003165,FBgn0003721,FBgn0003977,FBgn0004117,FBgn0004169,FBgn0004875,FBgn0005624,FBgn0011725,FBgn0013733,FBgn0027932,FBgn0030276,FBgn0031390,FBgn0086906,FBgn0250788,FBgn0259108,FBgn0261788,FBgn0261822,FBgn0261885,FBgn0263391,FBgn0263594,FBgn0263987,FBgn0264693,FBgn0266521,FBgn0266579	GO:0048468
developmental process	0.00301227	46	FBgn0000182,FBgn0000283,FBgn0000392,FBgn0001233,FBgn0001624,FBgn0002609,FBgn0003165,FBgn0003721,FBgn0003977,FBgn0004117,FBgn0004169,FBgn0004875,FBgn0005624,FBgn0011725,FBgn0013272,FBgn0013733,FBgn0023458,FBgn0027932,FBgn0028582,FBgn0030054,FBgn0030276,FBgn0031390,FBgn0032465,FBgn0033448,FBgn0036340,FBgn0038476,FBgn0039560,FBgn0041775,FBgn0044324,FBgn0085444,FBgn0085446,FBgn0086906,FBgn0250788,FBg…	GO:0032502
negative regulation of cellular metabolic process	0.00303587	19	FBgn0000182,FBgn0000283,FBgn0000392,FBgn0001624,FBgn0002609,FBgn0002872,FBgn0003165,FBgn0005624,FBgn0011725,FBgn0028429,FBgn0028471,FBgn0030366,FBgn0034261,FBgn0037707,FBgn0046214,FBgn0260399,FBgn0262519,FBgn0263198,FBgn0263855	GO:0031324
anatomical structure development	0.00304208	44	FBgn0000182,FBgn0000283,FBgn0000392,FBgn0001233,FBgn0001624,FBgn0002609,FBgn0003165,FBgn0003721,FBgn0003977,FBgn0004117,FBgn0004169,FBgn0004875,FBgn0005624,FBgn0011725,FBgn0013272,FBgn0013733,FBgn0023458,FBgn0027932,FBgn0028582,FBgn0030054,FBgn0030276,FBgn0031390,FBgn0033448,FBgn0036340,FBgn0038476,FBgn0039560,FBgn0041775,FBgn0044324,FBgn0085444,FBgn0085446,FBgn0086906,FBgn0250788,FBgn0259108,FBg…	GO:0048856
alternative mRNA splicing, via spliceosome	0.00370327	7	FBgn0003977,FBgn0030631,FBgn0035253,FBgn0036340,FBgn0037344,FBgn0037707,FBgn0039229	GO:0000380
multicellular organism development	0.00393072	40	FBgn0000283,FBgn0000392,FBgn0001233,FBgn0001624,FBgn0002609,FBgn0003165,FBgn0003721,FBgn0003977,FBgn0004117,FBgn0004169,FBgn0004875,FBgn0005624,FBgn0013272,FBgn0013733,FBgn0023458,FBgn0027932,FBgn0028582,FBgn0030054,FBgn0030276,FBgn0033448,FBgn0036340,FBgn0038476,FBgn0039560,FBgn0041775,FBgn0044324,FBgn0085444,FBgn0086906,FBgn0250788,FBgn0259108,FBgn0259212,FBgn0261618,FBgn0261788,FBgn0261822,FBg…	GO:0007275
cell cycle process	0.00404768	17	FBgn0000392,FBgn0001233,FBgn0001624,FBgn0004875,FBgn0030054,FBgn0039250,FBgn0044324,FBgn0052251,FBgn0086906,FBgn0259212,FBgn0260399,FBgn0260986,FBgn0261618,FBgn0262519,FBgn0263391,FBgn0263855,FBgn0264693	GO:0022402
sarcomere organization	0.00413348	5	FBgn0004117,FBgn0004169,FBgn0086906,FBgn0261822,FBgn0263391	GO:0045214
female gamete generation	0.00431573	18	FBgn0000182,FBgn0000392,FBgn0001233,FBgn0001624,FBgn0003165,FBgn0003721,FBgn0003977,FBgn0004875,FBgn0011725,FBgn0030276,FBgn0031390,FBgn0260399,FBgn0260986,FBgn0263391,FBgn0263594,FBgn0263855,FBgn0263987,FBgn0266521	GO:0007292
cellular developmental process	0.004677	32	FBgn0000182,FBgn0000392,FBgn0001233,FBgn0001624,FBgn0002609,FBgn0003165,FBgn0003721,FBgn0003977,FBgn0004117,FBgn0004169,FBgn0004875,FBgn0005624,FBgn0011725,FBgn0013733,FBgn0027932,FBgn0028582,FBgn0030276,FBgn0031390,FBgn0038476,FBgn0086906,FBgn0250788,FBgn0259108,FBgn0259212,FBgn0261788,FBgn0261822,FBgn0261885,FBgn0263391,FBgn0263594,FBgn0263987,FBgn0264693,FBgn0266521,FBgn0266579	GO:0048869
negative regulation of gene expression	0.00481891	18	FBgn0000182,FBgn0000283,FBgn0000392,FBgn0001233,FBgn0001624,FBgn0002609,FBgn0002872,FBgn0003165,FBgn0005624,FBgn0011725,FBgn0024183,FBgn0028471,FBgn0030366,FBgn0033062,FBgn0034261,FBgn0046214,FBgn0262519,FBgn0263855	GO:0010629
negative regulation of organelle organization	0.00501702	7	FBgn0013733,FBgn0044324,FBgn0250788,FBgn0262519,FBgn0263391,FBgn0263855,FBgn0263987	GO:0010639
microtubule depolymerization	0.00512476	4	FBgn0013733,FBgn0250788,FBgn0259108,FBgn0266521	GO:0007019
RNA metabolic process	0.00570795	34	FBgn0000283,FBgn0001624,FBgn0002609,FBgn0002872,FBgn0003165,FBgn0003977,FBgn0005624,FBgn0010292,FBgn0011725,FBgn0024807,FBgn0028471,FBgn0028582,FBgn0029941,FBgn0030366,FBgn0030631,FBgn0031314,FBgn0031390,FBgn0033062,FBgn0035253,FBgn0036340,FBgn0036450,FBgn0037137,FBgn0037344,FBgn0037707,FBgn0038868,FBgn0039229,FBgn0046214,FBgn0052344,FBgn0085444,FBgn0261885,FBgn0262519,FBgn0263198,FBgn0263594,FBg…	GO:0016070
regulation of protein depolymerization	0.00574028	4	FBgn0013733,FBgn0250788,FBgn0259108,FBgn0263391	GO:1901879
cellular component biogenesis	0.00576219	28	FBgn0000392,FBgn0001233,FBgn0001624,FBgn0003165,FBgn0003721,FBgn0004117,FBgn0004169,FBgn0004875,FBgn0010292,FBgn0013733,FBgn0024238,FBgn0030054,FBgn0034261,FBgn0037137,FBgn0039560,FBgn0039868,FBgn0051004,FBgn0052344,FBgn0086906,FBgn0259108,FBgn0261618,FBgn0261788,FBgn0261822,FBgn0263391,FBgn0263594,FBgn0263987,FBgn0264693,FBgn0266521	GO:0044085
negative regulation of nucleobase-containing compound metabolic process	0.00577655	14	FBgn0000283,FBgn0001624,FBgn0002609,FBgn0002872,FBgn0003165,FBgn0005624,FBgn0028471,FBgn0030366,FBgn0034261,FBgn0037707,FBgn0046214,FBgn0262519,FBgn0263198,FBgn0263855	GO:0045934
gamete generation	0.00579333	22	FBgn0000182,FBgn0000392,FBgn0001233,FBgn0001624,FBgn0003165,FBgn0003721,FBgn0003977,FBgn0004875,FBgn0011725,FBgn0027932,FBgn0030276,FBgn0031390,FBgn0032465,FBgn0260399,FBgn0260986,FBgn0261618,FBgn0262519,FBgn0263391,FBgn0263594,FBgn0263855,FBgn0263987,FBgn0266521	GO:0007276
regulation of microtubule-based process	0.00581473	6	FBgn0013733,FBgn0250788,FBgn0259108,FBgn0260399,FBgn0264693,FBgn0266521	GO:0032886
regulation of mRNA metabolic process	0.0058524	8	FBgn0003165,FBgn0003977,FBgn0028471,FBgn0030631,FBgn0036340,FBgn0037344,FBgn0037707,FBgn0039229	GO:1903311
cell differentiation	0.005893	31	FBgn0000182,FBgn0000392,FBgn0001233,FBgn0001624,FBgn0002609,FBgn0003165,FBgn0003721,FBgn0003977,FBgn0004117,FBgn0004169,FBgn0004875,FBgn0005624,FBgn0011725,FBgn0013733,FBgn0027932,FBgn0028582,FBgn0030276,FBgn0031390,FBgn0086906,FBgn0250788,FBgn0259108,FBgn0259212,FBgn0261788,FBgn0261822,FBgn0261885,FBgn0263391,FBgn0263594,FBgn0263987,FBgn0264693,FBgn0266521,FBgn0266579	GO:0030154
negative regulation of transposition	0.00616362	4	FBgn0001233,FBgn0037707,FBgn0041775,FBgn0263198	GO:0010529
cellular localization	0.0062175	22	FBgn0000283,FBgn0000392,FBgn0001233,FBgn0001624,FBgn0003721,FBgn0004875,FBgn0027932,FBgn0030276,FBgn0031390,FBgn0035771,FBgn0039250,FBgn0041775,FBgn0044324,FBgn0259108,FBgn0259212,FBgn0261618,FBgn0261822,FBgn0262519,FBgn0263594,FBgn0263987,FBgn0264693,FBgn0266521	GO:0051641
RNA splicing, via transesterification reactions	0.0073036	11	FBgn0003977,FBgn0029941,FBgn0030631,FBgn0033062,FBgn0035253,FBgn0036340,FBgn0037344,FBgn0037707,FBgn0039229,FBgn0263198,FBgn0263594	GO:0000375
RNA splicing, via transesterification reactions with bulged adenosine as nucleophile	0.0073036	11	FBgn0003977,FBgn0029941,FBgn0030631,FBgn0033062,FBgn0035253,FBgn0036340,FBgn0037344,FBgn0037707,FBgn0039229,FBgn0263198,FBgn0263594	GO:0000377
mRNA splicing, via spliceosome	0.0073036	11	FBgn0003977,FBgn0029941,FBgn0030631,FBgn0033062,FBgn0035253,FBgn0036340,FBgn0037344,FBgn0037707,FBgn0039229,FBgn0263198,FBgn0263594	GO:0000398
regulation of multicellular organismal development	0.00745332	16	FBgn0000392,FBgn0001624,FBgn0002609,FBgn0003165,FBgn0003977,FBgn0004875,FBgn0013733,FBgn0027932,FBgn0028582,FBgn0030276,FBgn0041775,FBgn0250788,FBgn0259108,FBgn0259212,FBgn0261788,FBgn0261885	GO:2000026
nucleic acid metabolic process	0.00762538	36	FBgn0000283,FBgn0001624,FBgn0002609,FBgn0002872,FBgn0003165,FBgn0003977,FBgn0005624,FBgn0010292,FBgn0011725,FBgn0024807,FBgn0028471,FBgn0028582,FBgn0029941,FBgn0030054,FBgn0030366,FBgn0030631,FBgn0031314,FBgn0031390,FBgn0033062,FBgn0035253,FBgn0036340,FBgn0036450,FBgn0037137,FBgn0037344,FBgn0037707,FBgn0038868,FBgn0039229,FBgn0046214,FBgn0052344,FBgn0085444,FBgn0260986,FBgn0261885,FBgn0262519,FBg…	GO:0090304
cellular protein complex disassembly	0.00770054	5	FBgn0013733,FBgn0250788,FBgn0259108,FBgn0263391,FBgn0266521	GO:0043624
regulation of transposition	0.0077829	4	FBgn0001233,FBgn0037707,FBgn0041775,FBgn0263198	GO:0010528
regulation of mRNA processing	0.00901986	7	FBgn0003977,FBgn0028471,FBgn0030631,FBgn0036340,FBgn0037344,FBgn0037707,FBgn0039229	GO:0050684
transposition	0.00904821	4	FBgn0001233,FBgn0037707,FBgn0041775,FBgn0263198	GO:0032196
pole plasm mRNA localization	0.00969764	5	FBgn0000392,FBgn0001233,FBgn0003721,FBgn0004875,FBgn0263594	GO:0019094
chromatin silencing	0.00999848	7	FBgn0000283,FBgn0002872,FBgn0005624,FBgn0030366,FBgn0034261,FBgn0046214,FBgn0263855	GO:0006342
negative regulation of gene expression, epigenetic	0.00999848	7	FBgn0000283,FBgn0002872,FBgn0005624,FBgn0030366,FBgn0034261,FBgn0046214,FBgn0263855	GO:0045814
chromatin organization involved in negative regulation of transcription	0.00999848	7	FBgn0000283,FBgn0002872,FBgn0005624,FBgn0030366,FBgn0034261,FBgn0046214,FBgn0263855	GO:0097549
RNA splicing	0.0100406	11	FBgn0003977,FBgn0029941,FBgn0030631,FBgn0033062,FBgn0035253,FBgn0036340,FBgn0037344,FBgn0037707,FBgn0039229,FBgn0263198,FBgn0263594	GO:0008380
intermediate filament-based process	0.010199	2	FBgn0013733,FBgn0259108	GO:0045103
intermediate filament cytoskeleton organization	0.010199	2	FBgn0013733,FBgn0259108	GO:0045104
cellular process involved in reproduction in multicellular organism	0.010235	20	FBgn0000182,FBgn0000392,FBgn0001233,FBgn0001624,FBgn0003165,FBgn0003721,FBgn0003977,FBgn0004875,FBgn0011725,FBgn0027932,FBgn0030276,FBgn0031390,FBgn0260399,FBgn0260986,FBgn0261618,FBgn0263391,FBgn0263594,FBgn0263855,FBgn0263987,FBgn0266521	GO:0022412
negative regulation of supramolecular fiber organization	0.0103174	4	FBgn0013733,FBgn0250788,FBgn0263391,FBgn0263987	GO:1902904
pole plasm RNA localization	0.0103706	5	FBgn0000392,FBgn0001233,FBgn0003721,FBgn0004875,FBgn0263594	GO:0007316
intracellular mRNA localization	0.0104189	6	FBgn0000392,FBgn0001233,FBgn0003721,FBgn0004875,FBgn0263594,FBgn0263987	GO:0008298
negative regulation of macromolecule biosynthetic process	0.0114388	14	FBgn0000182,FBgn0000283,FBgn0000392,FBgn0001624,FBgn0002609,FBgn0002872,FBgn0003165,FBgn0005624,FBgn0011725,FBgn0030366,FBgn0034261,FBgn0046214,FBgn0262519,FBgn0263855	GO:0010558
negative regulation of cellular macromolecule biosynthetic process	0.0114388	14	FBgn0000182,FBgn0000283,FBgn0000392,FBgn0001624,FBgn0002609,FBgn0002872,FBgn0003165,FBgn0005624,FBgn0011725,FBgn0030366,FBgn0034261,FBgn0046214,FBgn0262519,FBgn0263855	GO:2000113
regulation of developmental process	0.0116647	18	FBgn0000392,FBgn0001624,FBgn0002609,FBgn0003165,FBgn0003977,FBgn0004117,FBgn0004875,FBgn0013733,FBgn0027932,FBgn0028582,FBgn0030276,FBgn0041775,FBgn0086906,FBgn0250788,FBgn0259108,FBgn0259212,FBgn0261788,FBgn0261885	GO:0050793
chromatin organization involved in regulation of transcription	0.0123773	7	FBgn0000283,FBgn0002872,FBgn0005624,FBgn0030366,FBgn0034261,FBgn0046214,FBgn0263855	GO:0034401
regulation of gene silencing	0.0125319	6	FBgn0000283,FBgn0001233,FBgn0002872,FBgn0034261,FBgn0046214,FBgn0263855	GO:0060968
regulation of microtubule polymerization or depolymerization	0.0127121	4	FBgn0013733,FBgn0250788,FBgn0259108,FBgn0266521	GO:0031110
mitotic cell cycle	0.0136891	14	FBgn0000182,FBgn0001624,FBgn0003165,FBgn0005624,FBgn0030276,FBgn0039250,FBgn0044324,FBgn0052251,FBgn0086906,FBgn0259212,FBgn0260399,FBgn0260986,FBgn0261618,FBgn0263855	GO:0000278
regulation of protein-containing complex disassembly	0.0142028	4	FBgn0013733,FBgn0250788,FBgn0259108,FBgn0263391	GO:0043244
negative regulation of biosynthetic process	0.0143483	14	FBgn0000182,FBgn0000283,FBgn0000392,FBgn0001624,FBgn0002609,FBgn0002872,FBgn0003165,FBgn0005624,FBgn0011725,FBgn0030366,FBgn0034261,FBgn0046214,FBgn0262519,FBgn0263855	GO:0009890
negative regulation of cellular biosynthetic process	0.0143483	14	FBgn0000182,FBgn0000283,FBgn0000392,FBgn0001624,FBgn0002609,FBgn0002872,FBgn0003165,FBgn0005624,FBgn0011725,FBgn0030366,FBgn0034261,FBgn0046214,FBgn0262519,FBgn0263855	GO:0031327
regulation of alternative mRNA splicing, via spliceosome	0.0144089	6	FBgn0003977,FBgn0030631,FBgn0036340,FBgn0037344,FBgn0037707,FBgn0039229	GO:0000381
microtubule polymerization or depolymerization	0.0147619	5	FBgn0013733,FBgn0250788,FBgn0259108,FBgn0264693,FBgn0266521	GO:0031109
regulation of microtubule cytoskeleton organization	0.0147619	5	FBgn0013733,FBgn0250788,FBgn0259108,FBgn0260399,FBgn0266521	GO:0070507
multicellular organismal process	0.0160114	50	FBgn0000182,FBgn0000283,FBgn0000392,FBgn0001233,FBgn0001624,FBgn0002609,FBgn0003165,FBgn0003721,FBgn0003977,FBgn0004117,FBgn0004169,FBgn0004875,FBgn0005624,FBgn0011725,FBgn0013272,FBgn0013733,FBgn0017561,FBgn0023458,FBgn0027932,FBgn0028582,FBgn0030054,FBgn0030276,FBgn0031390,FBgn0032465,FBgn0033448,FBgn0036340,FBgn0038476,FBgn0039560,FBgn0041775,FBgn0044324,FBgn0085444,FBgn0086906,FBgn0250788,FBg…	GO:0032501
negative regulation of cytoskeleton organization	0.0165224	4	FBgn0013733,FBgn0250788,FBgn0263391,FBgn0263987	GO:0051494
intracellular mRNA localization involved in anterior/posterior axis specification	0.0166107	5	FBgn0000392,FBgn0001233,FBgn0003721,FBgn0004875,FBgn0263594	GO:0060811
RNA localization	0.0167721	8	FBgn0000392,FBgn0001233,FBgn0003721,FBgn0004875,FBgn0030276,FBgn0031390,FBgn0263594,FBgn0263987	GO:0006403
striated muscle cell development	0.0175928	5	FBgn0004169,FBgn0086906,FBgn0261822,FBgn0263391,FBgn0264693	GO:0055002
muscle cell development	0.018819	5	FBgn0004169,FBgn0086906,FBgn0261822,FBgn0263391,FBgn0264693	GO:0055001
synaptic growth at neuromuscular junction	0.0191095	7	FBgn0000392,FBgn0001624,FBgn0003165,FBgn0039560,FBgn0259108,FBgn0261788,FBgn0266521	GO:0051124
intracellular mRNA localization involved in pattern specification process	0.019888	5	FBgn0000392,FBgn0001233,FBgn0003721,FBgn0004875,FBgn0263594	GO:0060810
actomyosin structure organization	0.0199294	6	FBgn0003721,FBgn0004117,FBgn0004169,FBgn0086906,FBgn0261822,FBgn0263391	GO:0031032
multicellular organismal reproductive process	0.0205374	22	FBgn0000182,FBgn0000392,FBgn0001233,FBgn0001624,FBgn0003165,FBgn0003721,FBgn0003977,FBgn0004875,FBgn0011725,FBgn0027932,FBgn0030276,FBgn0031390,FBgn0032465,FBgn0260399,FBgn0260986,FBgn0261618,FBgn0262519,FBgn0263391,FBgn0263594,FBgn0263855,FBgn0263987,FBgn0266521	GO:0048609
striated muscle cell differentiation	0.0215862	6	FBgn0004117,FBgn0004169,FBgn0086906,FBgn0261822,FBgn0263391,FBgn0264693	GO:0051146
regulation of gene expression	0.0216581	28	FBgn0000182,FBgn0000283,FBgn0000392,FBgn0001233,FBgn0001624,FBgn0002609,FBgn0002872,FBgn0003165,FBgn0003977,FBgn0005624,FBgn0011725,FBgn0024183,FBgn0028471,FBgn0028582,FBgn0030366,FBgn0030631,FBgn0033062,FBgn0034261,FBgn0036340,FBgn0037344,FBgn0037707,FBgn0038868,FBgn0039229,FBgn0046214,FBgn0085444,FBgn0261885,FBgn0262519,FBgn0263855	GO:0010468
regulation of macromolecule metabolic process	0.0219132	33	FBgn0000182,FBgn0000283,FBgn0000392,FBgn0001233,FBgn0001624,FBgn0002609,FBgn0002872,FBgn0003165,FBgn0003977,FBgn0005624,FBgn0011725,FBgn0024183,FBgn0028429,FBgn0028471,FBgn0028582,FBgn0030366,FBgn0030631,FBgn0033062,FBgn0034261,FBgn0036340,FBgn0037344,FBgn0037707,FBgn0038868,FBgn0039229,FBgn0046214,FBgn0052251,FBgn0085444,FBgn0259212,FBgn0260399,FBgn0261885,FBgn0262519,FBgn0263198,FBgn0263855	GO:0060255
regulation of microtubule depolymerization	0.024123	3	FBgn0013733,FBgn0250788,FBgn0259108	GO:0031114
negative regulation of protein-containing complex disassembly	0.024123	3	FBgn0013733,FBgn0250788,FBgn0263391	GO:0043242
negative regulation of protein depolymerization	0.024123	3	FBgn0013733,FBgn0250788,FBgn0263391	GO:1901880
regulation of mRNA splicing, via spliceosome	0.0241408	6	FBgn0003977,FBgn0030631,FBgn0036340,FBgn0037344,FBgn0037707,FBgn0039229	GO:0048024
oogenesis	0.0250983	15	FBgn0000182,FBgn0000392,FBgn0001233,FBgn0001624,FBgn0003165,FBgn0003721,FBgn0003977,FBgn0004875,FBgn0011725,FBgn0030276,FBgn0031390,FBgn0263391,FBgn0263594,FBgn0263987,FBgn0266521	GO:0048477
chromosome organization	0.0251755	17	FBgn0000283,FBgn0002872,FBgn0004875,FBgn0005624,FBgn0024183,FBgn0030054,FBgn0030366,FBgn0034261,FBgn0039250,FBgn0044324,FBgn0046214,FBgn0086906,FBgn0260399,FBgn0261885,FBgn0262519,FBgn0263855,FBgn0263987	GO:0051276
synapse organization	0.0251851	10	FBgn0000392,FBgn0001624,FBgn0003165,FBgn0032465,FBgn0039560,FBgn0250788,FBgn0259108,FBgn0259246,FBgn0261788,FBgn0266521	GO:0050808
regulation of supramolecular fiber organization	0.0258022	6	FBgn0004117,FBgn0013733,FBgn0250788,FBgn0259108,FBgn0263391,FBgn0263987	GO:1902903
negative regulation of RNA metabolic process	0.0317422	12	FBgn0000283,FBgn0001624,FBgn0002609,FBgn0002872,FBgn0003165,FBgn0005624,FBgn0028471,FBgn0030366,FBgn0034261,FBgn0046214,FBgn0262519,FBgn0263855	GO:0051253
regulation of synaptic growth at neuromuscular junction	0.0326005	6	FBgn0000392,FBgn0001624,FBgn0003165,FBgn0250788,FBgn0259108,FBgn0261788	GO:0008582
oocyte differentiation	0.0344036	7	FBgn0000392,FBgn0001233,FBgn0001624,FBgn0003721,FBgn0004875,FBgn0263391,FBgn0263594	GO:0009994
sexual reproduction	0.0371879	21	FBgn0000182,FBgn0000392,FBgn0001233,FBgn0001624,FBgn0003165,FBgn0003721,FBgn0004875,FBgn0011725,FBgn0027932,FBgn0030276,FBgn0031390,FBgn0032465,FBgn0260399,FBgn0260986,FBgn0261618,FBgn0262519,FBgn0263391,FBgn0263594,FBgn0263855,FBgn0263987,FBgn0266521	GO:0019953
multi-organism reproductive process	0.0371879	21	FBgn0000182,FBgn0000392,FBgn0001233,FBgn0001624,FBgn0003165,FBgn0003721,FBgn0004875,FBgn0011725,FBgn0027932,FBgn0030276,FBgn0031390,FBgn0032465,FBgn0260399,FBgn0260986,FBgn0261618,FBgn0262519,FBgn0263391,FBgn0263594,FBgn0263855,FBgn0263987,FBgn0266521	GO:0044703
regulation of synapse organization	0.037596	7	FBgn0000392,FBgn0001624,FBgn0003165,FBgn0032465,FBgn0250788,FBgn0259108,FBgn0261788	GO:0050807
cellular component assembly	0.0378423	23	FBgn0000392,FBgn0001233,FBgn0001624,FBgn0003165,FBgn0003721,FBgn0004117,FBgn0004169,FBgn0013733,FBgn0024238,FBgn0030054,FBgn0034261,FBgn0039560,FBgn0051004,FBgn0086906,FBgn0259108,FBgn0261618,FBgn0261788,FBgn0261822,FBgn0263391,FBgn0263594,FBgn0263987,FBgn0264693,FBgn0266521	GO:0022607
reproductive process	0.0390297	23	FBgn0000182,FBgn0000392,FBgn0001233,FBgn0001624,FBgn0003165,FBgn0003721,FBgn0003977,FBgn0004875,FBgn0011725,FBgn0027932,FBgn0030276,FBgn0031390,FBgn0032465,FBgn0036340,FBgn0260399,FBgn0260986,FBgn0261618,FBgn0262519,FBgn0263391,FBgn0263594,FBgn0263855,FBgn0263987,FBgn0266521	GO:0022414
muscle cell differentiation	0.0392357	6	FBgn0004117,FBgn0004169,FBgn0086906,FBgn0261822,FBgn0263391,FBgn0264693	GO:0042692
regulation of RNA splicing	0.0392357	6	FBgn0003977,FBgn0030631,FBgn0036340,FBgn0037344,FBgn0037707,FBgn0039229	GO:0043484
negative regulation of cellular component organization	0.0399627	7	FBgn0013733,FBgn0044324,FBgn0250788,FBgn0262519,FBgn0263391,FBgn0263855,FBgn0263987	GO:0051129
regulation of neuromuscular junction development	0.0400447	6	FBgn0000392,FBgn0001624,FBgn0003165,FBgn0250788,FBgn0259108,FBgn0261788	GO:1904396
regulation of synapse assembly	0.0412213	6	FBgn0000392,FBgn0001624,FBgn0003165,FBgn0250788,FBgn0259108,FBgn0261788	GO:0051963
negative regulation of sister chromatid segregation	0.0412887	3	FBgn0044324,FBgn0262519,FBgn0263855	GO:0033046
regulation of nitrogen compound metabolic process	0.0413069	30	FBgn0000182,FBgn0000283,FBgn0000392,FBgn0001624,FBgn0002609,FBgn0002872,FBgn0003165,FBgn0003977,FBgn0005624,FBgn0011725,FBgn0028429,FBgn0028471,FBgn0028582,FBgn0030366,FBgn0030631,FBgn0034261,FBgn0036340,FBgn0037344,FBgn0037707,FBgn0038868,FBgn0039229,FBgn0046214,FBgn0052251,FBgn0085444,FBgn0259212,FBgn0260399,FBgn0261885,FBgn0262519,FBgn0263198,FBgn0263855	GO:0051171
developmental process involved in reproduction	0.0414143	19	FBgn0000182,FBgn0000392,FBgn0001233,FBgn0001624,FBgn0003165,FBgn0003721,FBgn0003977,FBgn0004875,FBgn0011725,FBgn0027932,FBgn0030276,FBgn0031390,FBgn0032465,FBgn0036340,FBgn0262519,FBgn0263391,FBgn0263594,FBgn0263987,FBgn0266521	GO:0003006
nucleobase-containing compound metabolic process	0.0416634	36	FBgn0000283,FBgn0001624,FBgn0002609,FBgn0002872,FBgn0003165,FBgn0003977,FBgn0005624,FBgn0010292,FBgn0011725,FBgn0024807,FBgn0028471,FBgn0028582,FBgn0029941,FBgn0030054,FBgn0030366,FBgn0030631,FBgn0031314,FBgn0031390,FBgn0033062,FBgn0035253,FBgn0036340,FBgn0036450,FBgn0037137,FBgn0037344,FBgn0037707,FBgn0038868,FBgn0039229,FBgn0046214,FBgn0052344,FBgn0085444,FBgn0260986,FBgn0261885,FBgn0262519,FBg…	GO:0006139
negative regulation of chromosome segregation	0.0467016	3	FBgn0044324,FBgn0262519,FBgn0263855	GO:0051985
nuclear chromosome segregation	0.0478891	7	FBgn0000392,FBgn0039250,FBgn0044324,FBgn0086906,FBgn0260986,FBgn0262519,FBgn0263855	GO:0098813
myofibril assembly	0.0484788	4	FBgn0004169,FBgn0086906,FBgn0261822,FBgn0263391	GO:0030239
pole plasm oskar mRNA localization	0.0484788	4	FBgn0000392,FBgn0003721,FBgn0004875,FBgn0263594	GO:0045451
regulation of primary metabolic process	0.0490103	30	FBgn0000182,FBgn0000283,FBgn0000392,FBgn0001624,FBgn0002609,FBgn0002872,FBgn0003165,FBgn0003977,FBgn0005624,FBgn0011725,FBgn0028429,FBgn0028471,FBgn0028582,FBgn0030366,FBgn0030631,FBgn0034261,FBgn0036340,FBgn0037344,FBgn0037707,FBgn0038868,FBgn0039229,FBgn0046214,FBgn0052251,FBgn0085444,FBgn0259212,FBgn0260399,FBgn0261885,FBgn0262519,FBgn0263198,FBgn0263855	GO:0080090

## Sheet: PP_up
73 Up (<logFC-1 & P <0.05)
GO term	p-value	Nr. of proteins	Genes	GO_term
cellular component organization or biogenesis	6.94038e-06	43	FBgn0000427,FBgn0001624,FBgn0004169,FBgn0010097,FBgn0010328,FBgn0014163,FBgn0015268,FBgn0015270,FBgn0015805,FBgn0019637,FBgn0022893,FBgn0024191,FBgn0027499,FBgn0028482,FBgn0028982,FBgn0030067,FBgn0031736,FBgn0032006,FBgn0032051,FBgn0032388,FBgn0032701,FBgn0033183,FBgn0035542,FBgn0036124,FBgn0036254,FBgn0036566,FBgn0037073,FBgn0037137,FBgn0037810,FBgn0038275,FBgn0038551,FBgn0039897,FBgn0039924,FBg…	GO:0071840
RNA metabolic process	0.000224593	31	FBgn0001624,FBgn0004401,FBgn0004587,FBgn0010282,FBgn0010328,FBgn0014024,FBgn0015268,FBgn0015805,FBgn0019637,FBgn0024191,FBgn0027499,FBgn0028982,FBgn0029941,FBgn0030067,FBgn0031736,FBgn0032051,FBgn0032388,FBgn0032701,FBgn0033183,FBgn0035542,FBgn0036254,FBgn0037073,FBgn0037137,FBgn0038275,FBgn0045862,FBgn0046214,FBgn0087008,FBgn0260771,FBgn0261535,FBgn0261573,FBgn0263289	GO:0016070
cellular component biogenesis	0.000248735	26	FBgn0000427,FBgn0001624,FBgn0004169,FBgn0010097,FBgn0015268,FBgn0015270,FBgn0022893,FBgn0030067,FBgn0031736,FBgn0032006,FBgn0032051,FBgn0032388,FBgn0032701,FBgn0035542,FBgn0036124,FBgn0036254,FBgn0037073,FBgn0037137,FBgn0038275,FBgn0039897,FBgn0045862,FBgn0052654,FBgn0259108,FBgn0261535,FBgn0261788,FBgn0263289	GO:0044085
RNA processing	0.000253059	17	FBgn0004401,FBgn0004587,FBgn0014024,FBgn0024191,FBgn0028982,FBgn0029941,FBgn0030067,FBgn0031736,FBgn0032051,FBgn0032388,FBgn0036254,FBgn0037073,FBgn0037137,FBgn0038275,FBgn0045862,FBgn0260771,FBgn0261535	GO:0006396
ribosome biogenesis	0.00025346	11	FBgn0030067,FBgn0031736,FBgn0032051,FBgn0032388,FBgn0032701,FBgn0036124,FBgn0036254,FBgn0037073,FBgn0037137,FBgn0038275,FBgn0261535	GO:0042254
rRNA processing	0.000271187	9	FBgn0030067,FBgn0031736,FBgn0032051,FBgn0032388,FBgn0036254,FBgn0037073,FBgn0037137,FBgn0038275,FBgn0261535	GO:0006364
nucleic acid metabolic process	0.000286515	32	FBgn0001624,FBgn0004401,FBgn0004587,FBgn0010282,FBgn0010328,FBgn0014024,FBgn0015268,FBgn0015270,FBgn0015805,FBgn0019637,FBgn0024191,FBgn0027499,FBgn0028982,FBgn0029941,FBgn0030067,FBgn0031736,FBgn0032051,FBgn0032388,FBgn0032701,FBgn0033183,FBgn0035542,FBgn0036254,FBgn0037073,FBgn0037137,FBgn0038275,FBgn0045862,FBgn0046214,FBgn0087008,FBgn0260771,FBgn0261535,FBgn0261573,FBgn0263289	GO:0090304
rRNA metabolic process	0.000336258	9	FBgn0030067,FBgn0031736,FBgn0032051,FBgn0032388,FBgn0036254,FBgn0037073,FBgn0037137,FBgn0038275,FBgn0261535	GO:0016072
ribonucleoprotein complex biogenesis	0.00121025	11	FBgn0030067,FBgn0031736,FBgn0032051,FBgn0032388,FBgn0032701,FBgn0036124,FBgn0036254,FBgn0037073,FBgn0037137,FBgn0038275,FBgn0261535	GO:0022613
nucleobase-containing compound metabolic process	0.00263122	32	FBgn0001624,FBgn0004401,FBgn0004587,FBgn0010282,FBgn0010328,FBgn0014024,FBgn0015268,FBgn0015270,FBgn0015805,FBgn0019637,FBgn0024191,FBgn0027499,FBgn0028982,FBgn0029941,FBgn0030067,FBgn0031736,FBgn0032051,FBgn0032388,FBgn0032701,FBgn0033183,FBgn0035542,FBgn0036254,FBgn0037073,FBgn0037137,FBgn0038275,FBgn0045862,FBgn0046214,FBgn0087008,FBgn0260771,FBgn0261535,FBgn0261573,FBgn0263289	GO:0006139
heterocycle metabolic process	0.00498357	32	FBgn0001624,FBgn0004401,FBgn0004587,FBgn0010282,FBgn0010328,FBgn0014024,FBgn0015268,FBgn0015270,FBgn0015805,FBgn0019637,FBgn0024191,FBgn0027499,FBgn0028982,FBgn0029941,FBgn0030067,FBgn0031736,FBgn0032051,FBgn0032388,FBgn0032701,FBgn0033183,FBgn0035542,FBgn0036254,FBgn0037073,FBgn0037137,FBgn0038275,FBgn0045862,FBgn0046214,FBgn0087008,FBgn0260771,FBgn0261535,FBgn0261573,FBgn0263289	GO:0046483
cellular aromatic compound metabolic process	0.00707434	32	FBgn0001624,FBgn0004401,FBgn0004587,FBgn0010282,FBgn0010328,FBgn0014024,FBgn0015268,FBgn0015270,FBgn0015805,FBgn0019637,FBgn0024191,FBgn0027499,FBgn0028982,FBgn0029941,FBgn0030067,FBgn0031736,FBgn0032051,FBgn0032388,FBgn0032701,FBgn0033183,FBgn0035542,FBgn0036254,FBgn0037073,FBgn0037137,FBgn0038275,FBgn0045862,FBgn0046214,FBgn0087008,FBgn0260771,FBgn0261535,FBgn0261573,FBgn0263289	GO:0006725
organic cyclic compound metabolic process	0.010683	32	FBgn0001624,FBgn0004401,FBgn0004587,FBgn0010282,FBgn0010328,FBgn0014024,FBgn0015268,FBgn0015270,FBgn0015805,FBgn0019637,FBgn0024191,FBgn0027499,FBgn0028982,FBgn0029941,FBgn0030067,FBgn0031736,FBgn0032051,FBgn0032388,FBgn0032701,FBgn0033183,FBgn0035542,FBgn0036254,FBgn0037073,FBgn0037137,FBgn0038275,FBgn0045862,FBgn0046214,FBgn0087008,FBgn0260771,FBgn0261535,FBgn0261573,FBgn0263289	GO:1901360
ncRNA processing	0.0187188	9	FBgn0030067,FBgn0031736,FBgn0032051,FBgn0032388,FBgn0036254,FBgn0037073,FBgn0037137,FBgn0038275,FBgn0261535	GO:0034470
maturation of SSU-rRNA from tricistronic rRNA transcript (SSU-rRNA, 5.8S rRNA, LSU-rRNA)	0.0232535	4	FBgn0031736,FBgn0036254,FBgn0037073,FBgn0261535	GO:0000462
pole plasm protein localization	0.0245165	3	FBgn0001624,FBgn0045862,FBgn0263289	GO:0007318
cellular component organization	0.0360432	33	FBgn0000427,FBgn0001624,FBgn0004169,FBgn0010097,FBgn0010328,FBgn0014163,FBgn0015268,FBgn0015270,FBgn0015805,FBgn0019637,FBgn0022893,FBgn0024191,FBgn0027499,FBgn0028482,FBgn0028982,FBgn0032006,FBgn0032701,FBgn0033183,FBgn0035542,FBgn0036566,FBgn0037810,FBgn0038551,FBgn0039897,FBgn0039924,FBgn0045862,FBgn0046214,FBgn0052654,FBgn0085446,FBgn0087008,FBgn0259108,FBgn0261573,FBgn0261788,FBgn0263289	GO:0016043
chromatin silencing	0.0381907	6	FBgn0015805,FBgn0027499,FBgn0038551,FBgn0046214,FBgn0087008,FBgn0261573	GO:0006342
negative regulation of gene expression, epigenetic	0.0381907	6	FBgn0015805,FBgn0027499,FBgn0038551,FBgn0046214,FBgn0087008,FBgn0261573	GO:0045814
chromatin organization involved in negative regulation of transcription	0.0381907	6	FBgn0015805,FBgn0027499,FBgn0038551,FBgn0046214,FBgn0087008,FBgn0261573	GO:0097549
anterior/posterior axis specification, follicular epithelium	0.0416187	2	FBgn0001624,FBgn0263289	GO:0030714
chromatin organization involved in regulation of transcription	0.042797	6	FBgn0015805,FBgn0027499,FBgn0038551,FBgn0046214,FBgn0087008,FBgn0261573	GO:0034401
